# Supplementary material for: A 2:1 co-crystal of 2-methyl­benzoic acid and N,N′-bis­(pyridin-4-ylmeth­yl)ethanedi­amide: crystal structure and Hirshfeld surface analysis
Source: Acta Crystallogr E Crystallogr Commun. 2016 Feb 20;72(Pt 3):391–8. doi: 10.1107/S2056989016002735 (PMC4778829; doi:10.1107/S2056989016002735)
Supplement: Supplementary file 1 [file e-72-00391-sup1.cif]

##############################################################################
#                                                                            #
# This CIF contains the data in a paper accepted for publication in          #
# Acta Crystallographica Section E. It conforms to the requirements of       #
# Notes for Authors for Acta Crystallographica Section E, and has been       #
# peer reviewed under the auspices of the IUCr Commission on Journals.       #
#                                                                            #
# Full details of the Crystallographic Information File format               #
# are given in the paper "The Crystallographic Information File (CIF):       #
# a New Standard Archive File for Crystallography" by S. R. Hall, F. H.      #
# Allen and I. D. Brown [Acta Cryst. (1991), A47, 655-685].                  #
#                                                                            #
# The current version of the core CIF dictionary is obtainable from          #
# ftp://ftp.iucr.org/pub/cif_core.dic.                                       #
#                                                                            #
# Software is freely available for graphical display of the structure(s)     #
# in this CIF. For information consult the CIF software page                 #
# http://www.iucr.org/resources/cif/software.                                #
#                                                                            #
# This file may be used for bona fide research purposes within the           #
# scientific community so long as proper attribution is given to the journal # 
# article from which it was obtained.                                        #
#                                                                            #
##############################################################################
data_I
_audit_creation_method     'SHELXL-2014/7'
_chemical_name_systematic
;
2-Methylbenzoic acid--\
<i>N</i>,<i>N</i>'-bis(pyridin-4-ylmethyl)ethanediamide (2/1)
;
_chemical_name_common     ?
_chemical_formula_moiety     'C14 H14 N4 O2, 2(C8 H8 O2)'
_chemical_formula_sum     'C30 H30 N4 O6'
_chemical_formula_iupac     'C14 H14 N4 O2, 2C8 H8 O2'
_chemical_formula_weight     542.58
_chemical_melting_point     ?
_shelx_space_group_comment
;
The symmetry employed for this shelxl refinement is uniquely defined
by the following loop, which should always be used as a source of
symmetry information in preference to the above space-group names.
They are only intended as comments.
;
_space_group_crystal_system     triclinic
_space_group_name_H-M_alt     'P -1'
_space_group_name_Hall     '-P 1'
loop_
    _space_group_symop_operation_xyz
    'x, y, z'
    '-x, -y, -z'
_cell_length_a     6.8948(5)
_cell_length_b     9.7219(5)
_cell_length_c     9.9621(7)
_cell_angle_alpha     82.971(5)
_cell_angle_beta     81.638(6)
_cell_angle_gamma     85.686(5)
_cell_volume     654.58(8)
_cell_formula_units_Z     1
_cell_measurement_reflns_used     3840
_cell_measurement_theta_min     3.53
_cell_measurement_theta_max     29.97
_cell_measurement_temperature     100(2)
_exptl_crystal_description     prism
_exptl_crystal_colour     colourless
_exptl_crystal_size_max     0.210
_exptl_crystal_size_mid     0.150
_exptl_crystal_size_min     0.100
_exptl_crystal_density_diffrn     1.376
_exptl_crystal_density_meas     ?
_exptl_crystal_density_method     ?
_exptl_crystal_F_000     286
_exptl_absorpt_coefficient_mu     0.097
_exptl_absorpt_correction_type     multi-scan
_exptl_absorpt_process_details
;
(CrysAlis PRO; Agilent, 2014)
;
_shelx_estimated_absorpt_T_min     0.980
_shelx_estimated_absorpt_T_max     0.990
_exptl_absorpt_correction_T_min     0.57977
_exptl_absorpt_correction_T_max     1.00000
_diffrn_ambient_temperature     100(2)
_diffrn_radiation_type     MoK\a
_diffrn_radiation_wavelength     0.71073
_diffrn_radiation_source     'SuperNova (Mo) X-ray Source'
_diffrn_radiation_monochromator     Mirror
_diffrn_measurement_device_type
     'Agilent Technologies SuperNova Dual diffractometer with an Atlas detector'
_diffrn_measurement_method     '\w scan'
_diffrn_detector_area_resol_mean     10.4041
_diffrn_reflns_number     15067
_diffrn_reflns_av_R_equivalents     0.0444
_diffrn_reflns_theta_min     2.991
_diffrn_reflns_theta_max     27.496
_diffrn_reflns_theta_full     27.496
_diffrn_measured_fraction_theta_max     0.999
_diffrn_measured_fraction_theta_full     0.999
_diffrn_reflns_limit_h_min     -8
_diffrn_reflns_limit_h_max     8
_diffrn_reflns_limit_k_min     -12
_diffrn_reflns_limit_k_max     12
_diffrn_reflns_limit_l_min     -12
_diffrn_reflns_limit_l_max     12
_diffrn_standards_number     0
_diffrn_standards_interval_count     0
_diffrn_standards_interval_time     0
_diffrn_standards_decay_%     0
_refine_special_details     ?
_reflns_number_total     2993
_reflns_number_gt     2358
_reflns_threshold_expression     'I > 2\s(I)'
_refine_ls_structure_factor_coef     Fsqd
_refine_ls_matrix_type     full
_refine_ls_R_factor_all     0.0577
_refine_ls_R_factor_gt     0.0406
_refine_ls_wR_factor_gt     0.0942
_refine_ls_wR_factor_ref     0.1060
_refine_ls_goodness_of_fit_ref     1.059
_refine_ls_restrained_S_all     1.059
_refine_ls_number_reflns     2993
_refine_ls_number_parameters     188
_refine_ls_number_restraints     2
_refine_ls_weighting_scheme     calc
_refine_ls_weighting_details
              'w=1/[\s^2^(Fo^2^)+(0.0434P)^2^+0.2225P] where P=(Fo^2^+2Fc^2^)/3'
_atom_sites_solution_hydrogens     mixed
_atom_sites_solution_primary     ?
_atom_sites_solution_secondary     ?
_refine_ls_shift/su_max     0.000
_refine_ls_shift/su_mean     0.000
_refine_diff_density_max     0.340
_refine_diff_density_min     -0.231
_refine_ls_extinction_method     none
_refine_ls_extinction_coef     .
loop_
    _atom_type_symbol
    _atom_type_description
    _atom_type_scat_dispersion_real
    _atom_type_scat_dispersion_imag
    _atom_type_scat_source
    'C' 'C' 0.0033 0.0016
                         'International Tables Vol C Tables 4.2.6.8 and 6.1.1.4'
    'H' 'H' 0.0000 0.0000
                         'International Tables Vol C Tables 4.2.6.8 and 6.1.1.4'
    'N' 'N' 0.0061 0.0033
                         'International Tables Vol C Tables 4.2.6.8 and 6.1.1.4'
    'O' 'O' 0.0106 0.0060
                         'International Tables Vol C Tables 4.2.6.8 and 6.1.1.4'
_computing_data_collection
;
CrysAlis PRO (Agilent, 2014)
;
_computing_cell_refinement
;
CrysAlis PRO (Agilent, 2014)
;
_computing_data_reduction
;
CrysAlis PRO (Agilent, 2014)
;
_computing_structure_solution
;
SHELXS97 (Sheldrick, 2008)
;
_computing_structure_refinement
;
SHELXL2014 (Sheldrick, 2015)
;
_computing_molecular_graphics
;
ORTEP-3 for Windows (Farrugia, 2012) and DIAMOND (Brandenburg,
2006)
;
_computing_publication_material
;
publCIF (Westrip, 2010)
;
loop_
    _atom_site_type_symbol
    _atom_site_label
    _atom_site_fract_x
    _atom_site_fract_y
    _atom_site_fract_z
    _atom_site_U_iso_or_equiv
    _atom_site_adp_type
    _atom_site_calc_flag
    _atom_site_occupancy
    _atom_site_disorder_assembly
    _atom_site_disorder_group
    O O1 -0.26845(15) 1.04906(10) 0.41903(10) 0.0202(2) Uani d 1 . .
    N N1 0.10595(19) 0.54943(12) 0.25502(12) 0.0194(3) Uani d 1 . .
    N N2 -0.34990(18) 0.85635(11) 0.56442(12) 0.0157(3) Uani d 1 . .
    H H2N -0.4483(18) 0.8165(15) 0.6161(14) 0.019 Uiso d 1 . .
    C C1 -0.0650(2) 0.71369(13) 0.45691(14) 0.0159(3) Uani d 1 . .
    C C2 0.1324(2) 0.66915(14) 0.44690(15) 0.0183(3) Uani d 1 . .
    H H2 0.2123 0.6945 0.5089 0.022 Uiso calc 1 . .
    C C3 0.2113(2) 0.58766(14) 0.34574(15) 0.0197(3) Uani d 1 . .
    H H3 0.3461 0.5574 0.3403 0.024 Uiso calc 1 . .
    C C4 -0.0837(2) 0.59250(14) 0.26467(15) 0.0205(3) Uani d 1 . .
    H H4 -0.1600 0.5661 0.2009 0.025 Uiso calc 1 . .
    C C5 -0.1746(2) 0.67411(14) 0.36357(15) 0.0182(3) Uani d 1 . .
    H H5 -0.3100 0.7024 0.3672 0.022 Uiso calc 1 . .
    C C6 -0.1494(2) 0.80107(14) 0.57005(14) 0.0165(3) Uani d 1 . .
    H H3A -0.1442 0.7438 0.6589 0.020 Uiso calc 1 . .
    H H3B -0.0648 0.8796 0.5668 0.020 Uiso calc 1 . .
    C C7 -0.3901(2) 0.97768(13) 0.49211(14) 0.0154(3) Uani d 1 . .
    O O2 0.30435(15) 0.41238(10) 0.06130(11) 0.0200(2) Uani d 1 . .
    H H2O 0.242(2) 0.4581(16) 0.1233(15) 0.030 Uiso d 1 . .
    O O3 0.50558(15) 0.34690(10) 0.21737(10) 0.0210(2) Uani d 1 . .
    C C8 0.4571(2) 0.33987(13) 0.10547(14) 0.0160(3) Uani d 1 . .
    C C9 0.5600(2) 0.24530(13) 0.00615(14) 0.0157(3) Uani d 1 . .
    C C10 0.4507(2) 0.19550(14) -0.08313(15) 0.0183(3) Uani d 1 . .
    H H10 0.3160 0.2250 -0.0817 0.022 Uiso calc 1 . .
    C C11 0.5355(2) 0.10374(14) -0.17385(15) 0.0222(3) Uani d 1 . .
    H H11 0.4586 0.0672 -0.2314 0.027 Uiso calc 1 . .
    C C12 0.7337(2) 0.06622(14) -0.17932(15) 0.0220(3) Uani d 1 . .
    H H12 0.7947 0.0059 -0.2432 0.026 Uiso calc 1 . .
    C C13 0.8436(2) 0.11621(14) -0.09211(15) 0.0195(3) Uani d 1 . .
    H H13 0.9800 0.0904 -0.0983 0.023 Uiso calc 1 . .
    C C14 0.7595(2) 0.20349(13) 0.00468(14) 0.0166(3) Uani d 1 . .
    C C15 0.8858(2) 0.24942(15) 0.09983(16) 0.0225(3) Uani d 1 . .
    H H15A 0.8762 0.3510 0.0945 0.034 Uiso calc 1 . .
    H H15B 1.0226 0.2173 0.0735 0.034 Uiso calc 1 . .
    H H15C 0.8409 0.2100 0.1935 0.034 Uiso calc 1 . .
loop_
    _atom_site_aniso_label
    _atom_site_aniso_U_11
    _atom_site_aniso_U_22
    _atom_site_aniso_U_33
    _atom_site_aniso_U_12
    _atom_site_aniso_U_13
    _atom_site_aniso_U_23
    O1 0.0158(5) 0.0209(5) 0.0229(6) -0.0017(4) -0.0010(4) -0.0004(4)
    N1 0.0224(7) 0.0166(6) 0.0179(6) 0.0030(5) 0.0001(5) -0.0027(5)
    N2 0.0132(6) 0.0170(6) 0.0166(6) 0.0005(4) -0.0005(5) -0.0031(4)
    C1 0.0179(7) 0.0129(6) 0.0155(7) -0.0004(5) 0.0001(6) 0.0004(5)
    C2 0.0170(7) 0.0173(6) 0.0208(7) -0.0004(5) -0.0025(6) -0.0029(5)
    C3 0.0170(7) 0.0164(6) 0.0243(8) 0.0011(5) 0.0006(6) -0.0018(6)
    C4 0.0238(8) 0.0190(7) 0.0190(7) 0.0025(6) -0.0048(6) -0.0037(6)
    C5 0.0160(7) 0.0185(7) 0.0199(7) 0.0031(5) -0.0028(6) -0.0039(5)
    C6 0.0150(7) 0.0176(6) 0.0170(7) 0.0011(5) -0.0021(6) -0.0035(5)
    C7 0.0176(8) 0.0158(6) 0.0137(7) -0.0006(5) -0.0019(6) -0.0058(5)
    O2 0.0177(6) 0.0225(5) 0.0196(5) 0.0044(4) -0.0008(4) -0.0067(4)
    O3 0.0239(6) 0.0232(5) 0.0156(5) 0.0019(4) -0.0012(4) -0.0042(4)
    C8 0.0154(7) 0.0151(6) 0.0163(7) -0.0020(5) 0.0015(6) -0.0005(5)
    C9 0.0174(7) 0.0144(6) 0.0140(7) -0.0017(5) 0.0009(6) 0.0001(5)
    C10 0.0166(7) 0.0197(7) 0.0180(7) 0.0005(5) -0.0023(6) -0.0008(5)
    C11 0.0283(9) 0.0211(7) 0.0185(8) -0.0015(6) -0.0062(6) -0.0039(6)
    C12 0.0296(9) 0.0182(7) 0.0172(7) 0.0046(6) -0.0005(6) -0.0045(6)
    C13 0.0198(8) 0.0186(7) 0.0183(7) 0.0028(6) 0.0004(6) -0.0008(5)
    C14 0.0185(7) 0.0140(6) 0.0163(7) -0.0021(5) 0.0000(6) 0.0001(5)
    C15 0.0173(8) 0.0259(7) 0.0251(8) -0.0003(6) -0.0024(6) -0.0075(6)
_geom_special_details
;
 All esds (except the esd in the dihedral angle between two l.s. planes)
 are estimated using the full covariance matrix.  The cell esds are taken
 into account individually in the estimation of esds in distances, angles
 and torsion angles; correlations between esds in cell parameters are only
 used when they are defined by crystal symmetry.  An approximate (isotropic)
 treatment of cell esds is used for estimating esds involving l.s. planes.
;
loop_
    _geom_bond_atom_site_label_1
    _geom_bond_atom_site_label_2
    _geom_bond_site_symmetry_2
    _geom_bond_distance
    _geom_bond_publ_flag
    O1 C7 . 1.2252(17) ?
    N1 C4 . 1.3364(19) ?
    N1 C3 . 1.3401(19) ?
    N2 C7 . 1.3371(17) ?
    N2 C6 . 1.4510(18) ?
    N2 H2N . 0.874(9) ?
    C1 C5 . 1.385(2) ?
    C1 C2 . 1.390(2) ?
    C1 C6 . 1.5166(18) ?
    C2 C3 . 1.3820(19) ?
    C2 H2 . 0.9500 ?
    C3 H3 . 0.9500 ?
    C4 C5 . 1.3892(19) ?
    C4 H4 . 0.9500 ?
    C5 H5 . 0.9500 ?
    C6 H3A . 0.9900 ?
    C6 H3B . 0.9900 ?
    C7 C7 2_476 1.536(3) ?
    O2 C8 . 1.3217(17) ?
    O2 H2O . 0.853(9) ?
    O3 C8 . 1.2205(17) ?
    C8 C9 . 1.4994(18) ?
    C9 C10 . 1.396(2) ?
    C9 C14 . 1.403(2) ?
    C10 C11 . 1.385(2) ?
    C10 H10 . 0.9500 ?
    C11 C12 . 1.383(2) ?
    C11 H11 . 0.9500 ?
    C12 C13 . 1.384(2) ?
    C12 H12 . 0.9500 ?
    C13 C14 . 1.3964(19) ?
    C13 H13 . 0.9500 ?
    C14 C15 . 1.503(2) ?
    C15 H15A . 0.9800 ?
    C15 H15B . 0.9800 ?
    C15 H15C . 0.9800 ?
loop_
    _geom_angle_atom_site_label_1
    _geom_angle_atom_site_label_2
    _geom_angle_atom_site_label_3
    _geom_angle_site_symmetry_1
    _geom_angle_site_symmetry_3
    _geom_angle
    _geom_angle_publ_flag
    C4 N1 C3 . . 117.67(12) ?
    C7 N2 C6 . . 121.54(12) ?
    C7 N2 H2N . . 117.2(11) ?
    C6 N2 H2N . . 120.9(11) ?
    C5 C1 C2 . . 117.97(13) ?
    C5 C1 C6 . . 123.56(13) ?
    C2 C1 C6 . . 118.47(13) ?
    C3 C2 C1 . . 119.31(14) ?
    C3 C2 H2 . . 120.3 ?
    C1 C2 H2 . . 120.3 ?
    N1 C3 C2 . . 122.93(14) ?
    N1 C3 H3 . . 118.5 ?
    C2 C3 H3 . . 118.5 ?
    N1 C4 C5 . . 123.05(14) ?
    N1 C4 H4 . . 118.5 ?
    C5 C4 H4 . . 118.5 ?
    C1 C5 C4 . . 119.07(13) ?
    C1 C5 H5 . . 120.5 ?
    C4 C5 H5 . . 120.5 ?
    N2 C6 C1 . . 115.06(12) ?
    N2 C6 H3A . . 108.5 ?
    C1 C6 H3A . . 108.5 ?
    N2 C6 H3B . . 108.5 ?
    C1 C6 H3B . . 108.5 ?
    H3A C6 H3B . . 107.5 ?
    O1 C7 N2 . . 125.26(13) ?
    O1 C7 C7 . 2_476 121.45(15) ?
    N2 C7 C7 . 2_476 113.29(15) ?
    C8 O2 H2O . . 110.8(13) ?
    O3 C8 O2 . . 123.13(12) ?
    O3 C8 C9 . . 123.68(13) ?
    O2 C8 C9 . . 113.16(12) ?
    C10 C9 C14 . . 120.20(12) ?
    C10 C9 C8 . . 118.28(13) ?
    C14 C9 C8 . . 121.48(12) ?
    C11 C10 C9 . . 121.07(14) ?
    C11 C10 H10 . . 119.5 ?
    C9 C10 H10 . . 119.5 ?
    C12 C11 C10 . . 118.97(14) ?
    C12 C11 H11 . . 120.5 ?
    C10 C11 H11 . . 120.5 ?
    C11 C12 C13 . . 120.28(13) ?
    C11 C12 H12 . . 119.9 ?
    C13 C12 H12 . . 119.9 ?
    C12 C13 C14 . . 121.79(14) ?
    C12 C13 H13 . . 119.1 ?
    C14 C13 H13 . . 119.1 ?
    C13 C14 C9 . . 117.56(13) ?
    C13 C14 C15 . . 119.00(13) ?
    C9 C14 C15 . . 123.43(12) ?
    C14 C15 H15A . . 109.5 ?
    C14 C15 H15B . . 109.5 ?
    H15A C15 H15B . . 109.5 ?
    C14 C15 H15C . . 109.5 ?
    H15A C15 H15C . . 109.5 ?
    H15B C15 H15C . . 109.5 ?
loop_
    _geom_torsion_atom_site_label_1
    _geom_torsion_atom_site_label_2
    _geom_torsion_atom_site_label_3
    _geom_torsion_atom_site_label_4
    _geom_torsion_site_symmetry_1
    _geom_torsion_site_symmetry_2
    _geom_torsion_site_symmetry_3
    _geom_torsion_site_symmetry_4
    _geom_torsion
    _geom_torsion_publ_flag
    C5 C1 C2 C3 . . . . -0.2(2) ?
    C6 C1 C2 C3 . . . . 179.02(12) ?
    C4 N1 C3 C2 . . . . -0.3(2) ?
    C1 C2 C3 N1 . . . . 0.4(2) ?
    C3 N1 C4 C5 . . . . 0.0(2) ?
    C2 C1 C5 C4 . . . . -0.1(2) ?
    C6 C1 C5 C4 . . . . -179.24(12) ?
    N1 C4 C5 C1 . . . . 0.2(2) ?
    C7 N2 C6 C1 . . . . -87.65(15) ?
    C5 C1 C6 N2 . . . . -7.47(19) ?
    C2 C1 C6 N2 . . . . 173.38(12) ?
    C6 N2 C7 O1 . . . . 4.4(2) ?
    C6 N2 C7 C7 . . . 2_476 -175.86(13) ?
    O3 C8 C9 C10 . . . . 150.23(14) ?
    O2 C8 C9 C10 . . . . -27.92(17) ?
    O3 C8 C9 C14 . . . . -27.8(2) ?
    O2 C8 C9 C14 . . . . 154.08(12) ?
    C14 C9 C10 C11 . . . . 0.4(2) ?
    C8 C9 C10 C11 . . . . -177.60(12) ?
    C9 C10 C11 C12 . . . . -2.8(2) ?
    C10 C11 C12 C13 . . . . 2.1(2) ?
    C11 C12 C13 C14 . . . . 0.9(2) ?
    C12 C13 C14 C9 . . . . -3.3(2) ?
    C12 C13 C14 C15 . . . . 177.62(13) ?
    C10 C9 C14 C13 . . . . 2.56(19) ?
    C8 C9 C14 C13 . . . . -179.48(12) ?
    C10 C9 C14 C15 . . . . -178.36(13) ?
    C8 C9 C14 C15 . . . . -0.4(2) ?
loop_
    _geom_hbond_atom_site_label_D
    _geom_hbond_atom_site_label_H
    _geom_hbond_atom_site_label_A
    _geom_hbond_site_symmetry_A
    _geom_hbond_distance_DH
    _geom_hbond_distance_HA
    _geom_hbond_distance_DA
    _geom_hbond_angle_DHA
    N2 H2N O1 2_476 0.874(13) 2.313(13) 2.7100(16) 107.7(11)
    O2 H2O N1 . 0.852(15) 1.787(15) 2.6378(16) 178.1(16)
    N2 H2N O3 2_566 0.874(13) 2.166(14) 2.8933(15) 140.4(12)
    C6 H3B O1 2_576 0.99 2.48 3.3461(18) 146
_shelx_hkl_file
;
   0   0  -2 47737.6 689.812   6
   0   0   2 46734.7 631.769  11
   0   0  -2 48531.0 534.366  10
   0   0  -3 8402.24 359.719   6
   0   0  -3 8182.64 157.102   8
   0   0  -3 9132.42 286.629  10
   0   0   3 8488.84 328.493  11
   0   0  -4 599.797 126.446   6
   0   0  -4 740.977 102.836  10
   0   0   4 683.524 120.356  11
   0   0  -5 2417.34 256.850   6
   0   0  -5 2199.48 189.173  10
   0   0   5 2027.44 212.855  11
   0   0   5 1854.42 170.670  10
   0   0  -6 16022.1 719.747   6
   0   0   6 15641.8 646.178  11
   0   0  -6 15782.2 557.346  10
   0   0  -7 375.423 138.128  11
   0   0   7 494.568 160.466   6
   0   0  -7 245.501 80.5726  10
   0   0   7 318.724 102.072  10
   0   0   8 1097.68 173.391  10
   0   0   8 1094.11 240.397   6
   0   0  -8 818.403 190.416  11
   0   0   9 5475.58 402.204  10
   0   0  -9 5227.72 485.913  11
   0   0   9 4921.49 518.973   6
   0   0  10-126.108 87.9519  10
   0   0  10 158.979 147.196   6
   0   0 -10-8.80649 109.361  11
   0   0 -11 9026.95 722.152  11
   0   0  11 8762.10 577.070  10
   0   0  11 8697.58 783.695   6
   0   0  12 5146.71 469.816  10
   0   0 -12 5608.67 606.359  11
   0   0  12 4633.54 626.315   6
   0   0  13 113.837 122.863  10
   0   0 -13 135.671 179.479  11
   0  -1  13 150.366 89.6082  10
   0  -1  12 1586.12 262.568  10
   0  -1  12 1807.77 414.306   6
   0   1 -12 1676.34 351.828  11
   0  -1  11 260.593 123.699  10
   0   1 -11 235.404 152.312  11
   0  -1  11 208.798 179.305   6
   0  -1  10 26025.8 927.276  10
   0   1 -10 27245.3 1203.63  11
   0  -1  10 27809.3 1338.50   6
   0  -1   9 3222.89 313.797  10
   0  -1   9 4139.04 487.277   6
   0   1  -9 3701.07 420.438  11
   0  -1   8 724.188 217.119   6
   0  -1   8 599.406 129.409  10
   0   1  -8 891.346 210.615  11
   0  -1   7 708.525 194.935   6
   0   1  -7 979.271 152.076  10
   0  -1   7 1126.17 166.179  10
   0   1  -7 1175.88 220.697  11
   0  -1   6 4151.47 344.713  11
   0   1  -6 4331.31 386.054   6
   0   1  -6 3914.08 270.541  10
   0   1  -5 16815.1 491.557  10
   0   1  -5 17531.5 693.201   6
   0  -1   5 18294.2 506.887  10
   0  -1   5 17228.7 639.961  11
   0   1  -4 7599.64 408.476   6
   0   1  -4 7929.71 297.137  10
   0  -1   4 8025.27 298.936  10
   0  -1   4 8656.43 409.274  11
   0  -1   3 10176.3 386.043  11
   0   1  -3 10273.1 281.753  10
   0   1  -3 10536.3 181.575  13
   0   1  -3 10292.6 411.652   6
   0  -1   3 9953.35 285.413  10
   0  -1   2 65425.3 673.500   3
   0   1  -2 67921.7 586.835  10
   0  -1   2 66632.2 514.378  13
   0   1  -2 67964.5 871.156   6
   0  -1   2 66211.5 827.511  11
   0   1  -2 67634.6 493.073  13
   0   1  -2 69234.3 513.803   4
   0   1  -1 11864.6 212.261  13
   0   1  -1 11677.6 222.148   4
   0   1  -1 11213.5 267.232   6
   0   1   2 16712.8 257.166   4
   0   1   2 16051.4 334.165  11
   0  -1  -2 16836.3 384.265   6
   0   1   2 16741.6 246.393  13
   0  -1  -2 15882.4 360.659  10
   0  -1  -2 16219.7 256.558  13
   0  -1  -3 60445.1 823.160  10
   0   1   3 60550.0 922.985   6
   0   1   3 61039.9 814.607  11
   0  -1  -3 61025.6 914.303   6
   0   1   3 60745.6 446.879  13
   0   1   3 61530.8 596.172   8
   0  -1  -4 1087.40 154.690   6
   0   1   4 1243.63 174.938   6
   0  -1  -4 977.716 124.718  10
   0   1   4 1013.48 129.765  11
   0   1   4 964.156 79.2361   8
   0   1   5 53.2646 48.5853  11
   0  -1  -5-20.2645 76.0394   6
   0   1   5 26.6491 86.6267   6
   0  -1  -5 70.3830 75.3859  11
   0  -1  -5 119.784 63.5106  10
   0   1   5 16.9876 28.3284   8
   0  -1  -6 165.398 99.8161   6
   0   1   6 336.628 141.110   6
   0   1   6 315.723 92.0760  11
   0  -1  -6 313.960 98.0735  10
   0   1   6 402.624 103.270  10
   0   1   7 10077.6 472.826  10
   0  -1  -7 9580.43 535.790  11
   0   1   7 10528.4 625.845   6
   0   1   7 9803.00 541.967  11
   0  -1  -8 5515.83 444.294  11
   0   1   8 4674.19 462.121   6
   0   1   8 5062.78 365.530  10
   0  -1  -9 909.503 210.935  11
   0   1   9 821.863 239.869   6
   0   1   9 697.936 166.124  10
   0   1  10 407.711 134.235  10
   0  -1 -10 300.530 144.135  11
   0   1  11 1024.49 297.386   6
   0  -1 -11 929.777 234.310  11
   0   1  11 509.530 167.137  10
   0  -1 -12 2535.04 405.241  11
   0   1  12 2125.30 426.931   6
   0   1  12 2304.77 336.358  10
   0  -1 -13 105.358 122.917  11
   0   1  13-40.8553 127.221   6
   0   1  13 291.342 123.920  10
   0   2 -12 4238.65 563.301  11
   0  -2  12 4664.61 638.956   6
   0  -2  11 9039.59 825.372   6
   0   2 -11 11542.2 853.795  11
   0   2 -10 275.119 187.467  11
   0  -2  10 20.0965 98.7142  10
   0  -2  10 317.901 101.920   9
   0  -2  10-49.5422 139.668   6
   0  -2   9 1529.33 182.907   9
   0  -2   9 1471.45 311.432   6
   0  -2   9 1255.07 200.977  10
   0   2  -9 1862.54 303.538  11
   0  -2   8 1989.80 234.779  10
   0   2  -8 1760.02 280.777  11
   0  -2   8 1771.94 314.085   6
   0   2  -7 673.024 123.541  10
   0   2  -7 694.247 172.533  11
   0  -2   7 394.916 151.470   6
   0  -2   7 802.879 141.570  10
   0   2  -6 6195.52 466.415   6
   0  -2   6 6441.47 360.903   3
   0  -2   6 5955.65 431.208  11
   0   2  -6 5805.26 314.364  10
   0   2  -5 1048.01 122.020  10
   0  -2   5 1052.31 179.027  11
   0   2  -5 907.512 178.457   6
   0  -2   5 809.372 116.166  10
   0  -2   5 913.068 132.279   3
   0  -2   4 5670.26 285.896   3
   0   2  -4 5451.42 146.834   8
   0  -2   4 6002.00 264.221  10
   0   2  -4 6388.28 388.307   6
   0   2  -4 5916.23 248.034  10
   0  -2   4 5669.34 351.284  11
   0   2  -4 5900.48 195.672  13
   0   2  -3 1571.50 113.046  10
   0   2  -3 1540.17 106.741  13
   0   2  -3 1572.62 176.754   6
   0  -2   3 1543.79 140.011   3
   0  -2   3 1559.58 115.452  13
   0  -2   3 1453.28 163.530  11
   0   2  -3 1545.72 112.321   4
   0  -2   3 1658.23 144.080   9
   0  -2   2 469200. 2140.98   3
   0   2  -2 446575. 1585.82  10
   0   2  -2 467396. 1910.32   4
   0   2  -2 463516. 1839.58  13
   0  -2   2 474145. 2187.52   9
   0   2  -2 451492. 2395.65   6
   0  -2   2 453175. 2392.16  11
   0  -2   2 468435. 1923.25  13
   0   2  -1 13512.5 217.837   7
   0   2  -1 13943.9 347.214  11
   0  -2   1 13347.4 317.595   5
   0  -2   1 12137.4 325.627   3
   0   2  -1 13490.6 321.791   6
   0   2  -1 13392.7 333.044   4
   0  -2   1 13741.1 235.114   7
   0   2  -1 13670.2 357.229   9
   0   2  -1 14412.4 328.866  13
   0   2  -1 13717.6 356.105  12
   0  -2   1 13238.5 339.522  11
   0   2   0 15927.8 395.448   9
   0   2   0 16188.8 269.664   2
   0   2   0 15206.0 354.635   4
   0   2   0 15628.7 296.420  12
   0   2   0 15379.6 310.359   5
   0   2   0 15574.5 313.284  10
   0   2   0 15414.9 273.312   7
   0   2   0 16004.8 347.355  13
   0   2   0 15788.1 274.122  11
   0  -2   0 16029.2 385.880   1
   0  -2  -1 10111.4 211.908   2
   0  -2  -1 10942.0 334.014   1
   0  -2  -1 10893.1 305.018  10
   0   2   1 11173.0 302.263   4
   0   2   1 10596.8 329.832   9
   0   2   1 11324.1 236.150  12
   0   2   1 11069.3 215.763   2
   0   2   1 10649.8 286.995  13
   0  -2  -2 82508.4 784.811   6
   0  -2  -2 82369.9 957.166  10
   0   2   2 79820.6 807.543   4
   0  -2  -2 83423.3 719.554  11
   0  -2  -2 85148.5 822.294  13
   0   2   2 80857.0 787.757  13
   0  -2  -2 84279.5 943.244   1
   0   2   2 83514.3 784.293   6
   0   2   2 83383.1 945.585   9
   0   2   2 81607.0 691.745  11
   0  -2  -3 8615.56 330.814   6
   0  -2  -3 8776.39 267.031  13
   0   2   3 8645.87 292.635  11
   0   2   3 8709.16 262.044   4
   0   2   3 8865.41 336.978   6
   0  -2  -3 8512.26 293.214  11
   0  -2  -3 9333.21 364.424  10
   0   2   3 8671.60 252.586  13
   0   2   3 9061.14 308.345   8
   0  -2  -4 22518.8 636.225   6
   0  -2  -4 22648.8 565.463  11
   0  -2  -4 22501.3 625.373  10
   0   2   4 21860.1 384.796  13
   0   2   4 21785.5 550.997  11
   0   2   4 23555.4 492.186   8
   0   2   4 22453.6 632.742   6
   0  -2  -5 5535.07 323.124  11
   0  -2  -5 6066.36 380.895   6
   0   2   5 5756.68 242.583   8
   0   2   5 5665.35 367.869   6
   0   2   5 5523.02 322.185  11
   0   2   5 5645.54 185.892  13
   0  -2  -5 5909.30 350.684  10
   0   2   6 8174.45 282.185   8
   0  -2  -6 7358.49 427.437  10
   0   2   6 7660.90 476.802   6
   0   2   6 7047.64 404.275  11
   0  -2  -6 7780.94 480.230   6
   0   2   7 806.779 144.248  10
   0   2   7 1123.15 221.069   6
   0  -2  -7 1034.42 183.479  11
   0  -2  -7 887.413 182.263   6
   0   2   7 874.608 98.7302   8
   0   2   7 1009.50 172.663  11
   0   2   8 2887.84 364.815   6
   0  -2  -8 2808.88 314.546  11
   0   2   8 3261.96 304.109  10
   0   2   9 33153.6 1280.41   6
   0  -2  -9 34712.5 1174.75  11
   0   2   9 35193.8 1048.57  10
   0  -2 -10 4815.76 476.134  11
   0   2  10 4803.47 535.322   6
   0   2  10 4192.57 394.061  10
   0   2  11 286.668 179.727   6
   0  -2 -11 86.1044 116.497  11
   0   2  11 191.045 108.265  10
   0   2  12 503.495 230.066   6
   0   2  12 339.106 142.602  10
   0  -2 -12 467.889 203.500  11
   0  -2 -13 128.870 144.101  11
   0   2  13 256.925 146.439  10
   0   3 -12 10662.1 889.893  11
   0  -3  12 9452.43 898.824   6
   0   3 -11 454.494 178.113  11
   0  -3  11 341.061 214.869   6
   0  -3  10 299.871 192.268   6
   0  -3  10 354.548 107.446   9
   0   3 -10 505.990 198.377  11
   0   3  -9 435.896 176.772  11
   0  -3   9 570.547 193.499   6
   0  -3   9 491.337 131.304   9
   0  -3   8 290.000 100.517   9
   0  -3   8 485.428 188.834   6
   0   3  -8 179.549 124.329  11
   0  -3   7 2688.33 238.617   9
   0   3  -7 2976.63 349.659  11
   0  -3   7 2558.81 341.890   6
   0   3  -7 2447.48 223.963  10
   0  -3   6 1565.85 181.729   9
   0   3  -6 1566.14 248.962  11
   0  -3   6 1222.12 228.631   6
   0   3  -6 1178.35 141.800  10
   0   3  -5 4956.19 252.933  10
   0   3  -5 4630.17 213.108  13
   0  -3   5 4972.33 379.171  11
   0   3  -5 4927.70 377.920  11
   0  -3   5 5384.82 312.332   9
   0  -3   5 4728.21 394.655   6
   0  -3   5 5167.74 327.129   3
   0   3  -5 4901.51 385.827   6
   0   3  -5 4906.99 163.445   8
   0   3  -4 401.167 72.5214  13
   0   3  -4 296.215 111.837  11
   0   3  -4 296.098 56.0181   8
   0  -3   4 357.879 89.9315   3
   0  -3   4 368.359 95.8561   9
   0   3  -4 409.013 70.7413  10
   0  -3   4 455.167 110.456  11
   0   3  -4 366.375 112.905   6
   0  -3   3 3295.72 256.339  11
   0  -3   3 3715.36 249.557   9
   0  -3   3 3314.52 205.551  13
   0   3  -3 3489.01 171.027  10
   0   3  -3 3516.58 196.679  13
   0  -3   3 3572.52 237.720   3
   0   3  -3 4401.85 298.446  11
   0  -3   3 3359.73 265.953   6
   0   3  -3 3404.62 263.188   6
   0   3  -3 3200.07 176.037   8
   0   3  -3 3503.64 205.838   4
   0  -3   3 3615.00 187.021   7
   0   3  -3 3492.97 270.222  12
   0   3  -2 12347.5 428.543  11
   0  -3   2 11206.0 278.005   7
   0   3  -2 11443.4 354.926  13
   0   3  -2 11796.6 405.733   6
   0   3  -2 11341.9 424.472  12
   0  -3   2 11726.1 429.771   9
   0   3  -2 11539.9 373.031   4
   0  -3   2 11223.3 373.417  13
   0  -3   2 11792.7 401.244   3
   0  -3   2 11063.3 405.999  11
   0   3  -2 10921.4 335.116   8
   0  -3   2 11851.6 412.234   6
   0   3  -2 12164.3 403.271   9
   0  -3   1 97601.7 741.030   7
   0   3  -1 96532.5 1042.93   8
   0  -3   1 100322. 941.681   6
   0   3  -1 95682.4 925.290   6
   0   3  -1 98888.9 1094.22   4
   0   3  -1 96267.6 1061.60  12
   0   3  -1 100836. 1058.96  13
   0   3  -1 100857. 1037.23  11
   0  -3   1 96227.7 1005.60   5
   0   3  -1 99073.4 1164.94   9
   0   3  -1 99227.0 662.001   7
   0   3   0 9300.86 295.367  10
   0   3   0 8554.18 285.936   5
   0   3   0 8899.38 360.869   9
   0  -3   0 8521.03 256.125   7
   0   3   0 8754.48 270.272  12
   0   3   0 9082.24 248.751   2
   0   3   0 9258.44 333.471   4
   0  -3   0 9434.41 369.995   1
   0  -3   0 9245.79 184.409   6
   0   3   0 9007.03 253.232   7
   0   3   0 8802.02 316.440  13
   0   3   0 8676.27 179.704   6
   0  -3   0 9380.54 280.412  12
   0   3   0 9334.93 258.968  11
   0   3   1 1153.06 122.224   4
   0   3   1 842.586 110.046  10
   0   3   1 967.310 76.3549   2
   0  -3  -1 892.581 73.7098   2
   0   3   1 923.193 116.263   7
   0   3   1 894.516 105.489  13
   0  -3  -1 949.825 113.945  10
   0  -3  -1 763.468 128.636   1
   0   3   1 1045.52 89.9040  12
   0   3   1 938.096 123.287   9
   0  -3  -1 993.866 93.8251  12
   0  -3  -2 2632.23 155.551  12
   0   3   2 2598.91 203.789   9
   0   3   2 2624.56 126.593   6
   0  -3  -2 2597.89 215.409   1
   0   3   2 2493.82 170.041  13
   0  -3  -2 2479.10 194.094  10
   0  -3  -2 2661.22 129.973   6
   0  -3  -2 2510.98 183.187  13
   0   3   2 2643.49 181.047   4
   0   3   2 2560.67 187.943  10
   0  -3  -2 2425.22 144.801   2
   0   3   2 2631.31 123.494  11
   0  -3  -3 58838.2 751.157  11
   0   3   3 56923.8 800.978   6
   0   3   3 58165.6 799.234  13
   0  -3  -3 57303.4 999.338  10
   0  -3  -3 56102.2 796.193   6
   0   3   3 57172.4 708.100  11
   0  -3  -3 58334.4 980.630   1
   0   3   3 56028.6 958.968   9
   0   3   3 59941.2 834.973   4
   0  -3  -3 57852.2 841.920  13
   0   3   4 740.552 124.674   9
   0  -3  -4 729.366 108.540  11
   0   3   4 847.048 121.590   8
   0  -3  -4 822.115 123.709   6
   0   3   4 872.690 112.927  11
   0  -3  -4 895.454 145.291  10
   0   3   4 831.764 127.684   6
   0   3   4 840.655 99.9368  13
   0   3   4 535.858 85.1446   4
   0  -3  -5 8511.22 387.031  11
   0   3   5 8555.05 380.091  11
   0   3   5 8628.04 355.825   8
   0  -3  -5 8194.15 427.364   6
   0   3   5 8518.83 435.419   6
   0   3   5 7659.35 284.603  13
   0  -3  -5 8782.27 456.541  10
   0  -3  -6 472.107 119.439  10
   0  -3  -6 641.587 134.661   6
   0   3   6 461.857 91.2226   8
   0   3   6 453.791 146.969   6
   0   3   6 487.471 108.008  11
   0   3   6 464.641 71.5375  13
   0  -3  -7 8013.42 519.943   6
   0   3   7 8584.75 477.876  11
   0   3   7 8600.45 469.220  10
   0  -3  -7 8239.29 472.877  11
   0   3   7 7985.98 528.480   6
   0  -3  -8 917.236 178.291  11
   0   3   8 851.400 168.558  10
   0   3   8 807.411 205.255   6
   0   3   9 1005.25 191.371  10
   0   3   9 1007.19 236.045   6
   0  -3  -9 1316.32 230.814  11
   0  -3 -10 739.870 187.491  11
   0   3  10 823.835 183.052  10
   0   3  10 617.523 201.762   6
   0   3  11 249.266 164.108   6
   0  -3 -11 225.675 128.207  11
   0   3  11 223.450 112.178  10
   0   3  12 113.063 148.536   6
   0  -3 -12 16.0966 37.6946  11
   0   3  13 2557.77 466.453   6
   0  -3 -13 2909.62 440.981  11
   0   3  13 3475.32 427.249  10
   0  -4  12-188.128 112.796   7
   0   4 -11-91.4902 130.028  11
   0  -4  11 58.1218 72.8578   7
   0  -4  11 229.417 152.328   6
   0   4 -10 3632.11 490.734  11
   0  -4  10 2669.90 294.805   9
   0  -4  10 3345.70 516.539   6
   0   4  -9 5.31039 73.9640  11
   0  -4   9-158.906 121.217   6
   0  -4   9 114.458 85.7362   9
   0  -4   8 1618.27 299.649   6
   0  -4   8 1657.22 228.681   9
   0   4  -8 1907.71 313.389  11
   0  -4   7 5461.38 505.311   6
   0   4  -7 5362.46 477.572  11
   0   4  -7 4490.00 296.285  10
   0  -4   7 4368.63 349.171   9
   0  -4   6 2409.43 255.573   9
   0   4  -6 2392.24 180.024  13
   0   4  -6 2668.15 206.059  10
   0  -4   6 2988.41 348.945   6
   0   4  -6 2956.54 345.869  11
   0   4  -6 2626.45 126.285   8
   0   4  -5-12.9716 25.3073  10
   0   4  -5 51.3402 77.1837  11
   0  -4   5 96.8249 73.0175  11
   0   4  -5-32.4031 41.4589  13
   0   4  -5 41.9351 34.3768   8
   0   4  -5-64.2208 55.4269  12
   0  -4   5-8.90481 66.7781   6
   0   4  -5-38.5063 59.9242   6
   0  -4   5-20.0265 72.4762   9
   0  -4   5-45.2051 48.1130   7
   0  -4   4 20195.2 669.756   9
   0  -4   4 20556.1 657.155   3
   0   4  -4 20230.1 538.007  13
   0  -4   4 19390.4 502.443   7
   0   4  -4 21440.8 743.807  11
   0   4  -4 19496.2 461.772  10
   0   4  -4 19078.9 471.790   8
   0  -4   4 19194.1 706.856  11
   0   4  -4 19880.5 738.701  12
   0   4  -4 20211.7 724.290   6
   0   4  -3 5574.45 342.578   6
   0  -4   3 5839.92 357.391  11
   0  -4   3 5960.98 315.989  13
   0  -4   3 6499.89 258.504   7
   0  -4   3 6201.05 370.284   6
   0   4  -3 5746.55 305.929   4
   0   4  -3 6363.43 307.481  13
   0  -4   3 6256.72 372.194   9
   0  -4   3 6464.59 354.194   3
   0   4  -3 6451.07 373.686  11
   0   4  -3 5715.14 277.867   8
   0   4  -3 5913.44 373.445  12
   0   4  -3 6189.44 243.399  10
   0  -4   2 13416.8 486.628  11
   0   4  -2 14672.7 501.893  11
   0   4  -2 15179.7 518.955   9
   0  -4   2 14038.0 467.464   6
   0   4  -2 13736.4 468.193   4
   0   4  -2 13341.3 449.110  13
   0  -4   2 14760.7 562.711   9
   0  -4   2 13506.6 475.659  13
   0  -4   2 14812.1 344.750   7
   0  -4   2 13659.4 460.284   5
   0   4  -2 13022.3 431.535   8
   0   4  -2 13101.0 452.495   6
   0   4  -2 14670.6 520.565  12
   0  -4   1 528.942 93.7060   5
   0  -4   1 521.885 70.2893   7
   0   4  -1 606.537 104.407   4
   0   4  -1 521.482 79.5485   6
   0   4  -1 566.905 61.1437   7
   0  -4   1 564.144 86.4761   6
   0   4  -1 452.618 100.321   9
   0   4  -1 678.994 106.848  13
   0   4  -1 537.718 90.9447  11
   0   4  -1 539.211 108.148   8
   0   4  -1 532.577 94.0120  12
   0  -4   0 6294.32 265.294  12
   0   4   0 6557.70 244.178   7
   0   4   0 6626.29 250.478  11
   0   4   0 6275.32 170.218   6
   0   4   0 5947.35 300.065  13
   0   4   0 6271.80 262.117  12
   0  -4   0 7062.89 373.222   1
   0   4   0 6619.12 288.993  10
   0   4   0 6458.64 242.767   2
   0   4   0 6459.26 286.591   5
   0  -4   0 6446.26 255.224   7
   0  -4   0 6707.45 174.494   6
   0   4   0 7109.00 337.034   4
   0   4   0 6632.35 356.978   9
   0   4   1 3809.16 250.313   4
   0  -4  -1 3353.74 230.962  10
   0   4   1 3457.59 231.177  13
   0   4   1 3529.31 222.268  10
   0  -4  -1 3541.09 157.361   2
   0   4   1 3514.10 150.780   2
   0   4   1 3588.55 271.980   9
   0   4   1 3736.78 231.758   7
   0   4   1 3527.59 179.382  12
   0  -4  -1 3579.73 190.295  12
   0  -4  -1 3588.11 278.904   1
   0  -4  -2 8912.04 435.127   1
   0   4   2 8711.35 410.496   7
   0  -4  -2 9122.34 407.368  10
   0  -4  -2 8645.38 302.399  12
   0   4   2 9022.40 380.650   4
   0   4   2 8966.93 369.150  13
   0  -4  -2 8901.84 386.341  13
   0   4   2 8855.85 236.778  11
   0  -4  -2 8638.74 267.427   2
   0   4   2 9659.64 392.120  10
   0   4   2 8764.88 425.894   9
   0   4   3 30166.2 534.384   6
   0  -4  -3 28198.0 589.602   2
   0   4   3 30809.1 679.651  13
   0  -4  -3 31081.9 713.619  13
   0   4   3 30006.9 487.572  11
   0  -4  -3 29824.7 796.431   1
   0   4   3 31334.5 745.991  10
   0   4   3 30619.5 798.924   9
   0  -4  -3 30339.9 789.425  10
   0   4   3 30695.7 699.366   4
   0  -4  -3 30875.7 621.695  12
   0  -4  -3 29769.9 528.794   6
   0   4   4 150.481 58.9026  13
   0  -4  -4 211.284 79.5555  12
   0  -4  -4 87.5246 58.0741  11
   0  -4  -4 58.1541 50.6328   6
   0   4   4 93.0635 46.3222  11
   0   4   4 111.882 68.6165   6
   0  -4  -4 115.165 53.8712   2
   0   4   4 99.6954 56.0567   4
   0  -4  -4 95.6818 63.6441  10
   0  -4  -4 97.5222 90.6582   1
   0   4   4 122.156 81.3640   9
   0  -4  -5 100.006 66.6638  10
   0   4   5 216.452 66.8901  13
   0  -4  -5 113.185 50.4934   6
   0   4   5 211.381 92.9352   6
   0   4   5 55.3527 57.3304   9
   0   4   5 113.331 48.8890  11
   0  -4  -5 174.023 108.589   1
   0  -4  -5 50.1896 54.3125  11
   0   4   6 3066.57 290.682   6
   0   4   6 3420.43 295.796  10
   0   4   6 2834.18 239.688  11
   0  -4  -6 3029.11 284.107   6
   0   4   6 2910.84 200.223  13
   0   4   6 3145.82 280.030   9
   0  -4  -6 2907.26 251.344  11
   0  -4  -7 24457.7 884.007   6
   0   4   7 23733.7 876.254   6
   0   4   7 22315.7 533.005  13
   0   4   7 24837.7 784.424  11
   0   4   7 21681.0 760.384   9
   0   4   7 25543.4 841.378  10
   0   4   8 5873.55 419.680  11
   0  -4  -8 6351.96 446.847  11
   0   4   8 6369.35 339.805   8
   0   4   8 6110.16 434.372  10
   0   4   8 5817.24 410.060   9
   0   4   8 6327.34 506.809   6
   0   4   9 118.261 88.2538  10
   0   4   9 94.7478 133.754   6
   0  -4  -9 151.833 100.006  11
   0   4   9 104.001 73.1357   9
   0   4   9 51.5240 50.2514   8
   0   4  10 154.752 101.664  10
   0  -4 -10-93.2209 86.4043  11
   0   4  10-55.8392 119.580   6
   0   4  11 94.9160 136.391   6
   0  -4 -11 172.222 121.224  11
   0   4  11 108.206 83.2865  10
   0   4  12 1047.01 249.584  10
   0  -4 -12 977.661 238.964  11
   0   4  12 946.473 278.360   6
   0  -4 -13 84.0927 85.7699  11
   0   4  13 351.494 201.601   6
   0  -5  11 512.922 269.985   6
   0   5 -11 458.656 209.701  11
   0   5 -10-103.589 127.509  11
   0  -5  10-229.500 160.412   6
   0  -5  10-68.7791 60.3860   7
   0  -5   9 594.495 170.451   9
   0  -5   9 832.239 243.438   6
   0  -5   9 1028.51 186.822   7
   0   5  -9 924.107 266.763  11
   0  -5   8 2039.99 351.368   6
   0   5  -8 1897.50 338.191  11
   0  -5   8 2350.42 293.683   9
   0  -5   8 2016.75 243.602   7
   0  -5   7 250.842 86.8306   7
   0   5  -7 187.688 100.146  11
   0  -5   7 276.712 169.169   6
   0  -5   7 187.457 101.915   9
   0   5  -7 139.028 31.4734   8
   0   5  -7 42.4098 30.7736  10
   0   5  -6 117.052 126.932  11
   0   5  -6 70.6588 43.4135   8
   0   5  -6 76.9298 48.6434  10
   0   5  -6 88.8689 54.5588  13
   0  -5   6 86.2337 91.8559   6
   0  -5   6 113.162 104.008   9
   0   5  -5 1458.03 143.811   8
   0   5  -5 1500.93 145.501  10
   0  -5   5 1997.93 271.192   6
   0   5  -5 1755.83 261.293  11
   0   5  -5 1652.64 175.984  13
   0  -5   5 1663.23 169.044   7
   0  -5   5 1707.25 240.731   9
   0   5  -5 1847.13 255.699   6
   0   5  -4 12811.9 444.005   8
   0   5  -4 14198.6 636.827  11
   0  -5   4 11968.9 582.882   9
   0   5  -4 12099.5 378.078  10
   0  -5   4 12354.4 412.512   7
   0  -5   4 12515.4 599.688  11
   0   5  -4 13065.5 542.275   3
   0   5  -4 12982.9 484.888  13
   0   5  -4 11972.4 604.207  12
   0   5  -4 12247.9 582.675   6
   0  -5   4 12322.4 537.182   5
   0   5  -3 46528.4 1008.25   6
   0  -5   3 49600.1 1056.21   6
   0   5  -3 48259.9 943.880  13
   0  -5   3 46501.9 1125.91   9
   0   5  -3 46607.5 904.247   8
   0   5  -3 49955.8 1082.50  11
   0  -5   3 50535.1 1021.73   5
   0  -5   3 50831.7 747.581   7
   0   5  -3 48926.5 986.280   4
   0   5  -3 48431.1 1111.28  12
   0  -5   2 401.316 68.6785   7
   0   5  -2 424.192 95.9947   6
   0  -5   2 487.715 139.817   9
   0   5  -2 458.525 102.870   8
   0   5  -2 367.374 100.357  12
   0   5  -2 476.763 101.203  13
   0   5  -2 393.436 94.6353   4
   0   5  -2 355.861 106.335  11
   0  -5   2 418.683 97.3799   6
   0  -5   2 510.036 102.881   5
   0   5  -2 287.728 88.6120   9
   0   5  -1 741.734 97.9653   6
   0   5  -1 1068.48 155.513   8
   0  -5   1 735.357 89.9998   7
   0  -5   1 718.421 98.6702   6
   0   5  -1 758.708 120.308  12
   0   5  -1 780.216 127.276  13
   0   5  -1 799.597 76.6396   7
   0   5  -1 1004.82 156.893   9
   0   5  -1 933.838 124.468  11
   0   5  -1 697.218 108.195  10
   0   5  -1 915.500 140.013   4
   0   5   0 3689.42 281.095   8
   0   5   0 3868.44 280.321   4
   0   5   0 3574.20 237.102  10
   0   5   0 3938.94 253.154   5
   0   5   0 3664.08 296.260   9
   0   5   0 3749.24 208.492  11
   0   5   0 3672.72 202.567   2
   0   5   0 4248.92 284.531  13
   0  -5   0 3620.34 304.751   1
   0   5   0 3677.71 226.155  12
   0   5   0 3944.58 205.372   7
   0  -5   0 3613.85 225.609  12
   0  -5   0 3523.22 134.708   6
   0  -5  -1 21430.2 721.169   1
   0   5   1 19635.2 470.308  12
   0  -5  -1 19671.3 492.513  12
   0   5   1 21248.2 718.132   9
   0   5   1 20543.0 587.255  10
   0   5   1 20579.1 414.168  11
   0   5   1 21669.6 657.575   4
   0   5   1 20958.7 627.679  13
   0   5   1 20103.7 566.183   7
   0   5   1 20072.9 392.861   2
   0  -5  -2 7477.36 445.512   1
   0   5   2 7457.84 287.575  12
   0   5   2 7891.02 445.673   9
   0  -5  -2 7272.11 302.562  12
   0   5   2 7379.88 370.671  13
   0   5   2 7149.97 362.710  10
   0  -5  -2 7616.35 405.783  13
   0   5   2 7455.72 238.068  11
   0   5   2 7953.19 400.868   4
   0   5   2 7659.33 408.801   7
   0  -5  -2 6997.76 390.254  10
   0  -5  -2 7023.74 246.948   2
   0   5   3 644.676 73.3534  11
   0  -5  -3 876.903 151.598  13
   0  -5  -3 512.933 83.4733   2
   0  -5  -3 603.762 100.769  12
   0   5   3 585.086 115.069   4
   0   5   3 505.859 113.207  10
   0   5   3 605.576 116.287  13
   0   5   3 667.326 147.474   9
   0   5   3 429.638 125.236   7
   0   5   3 544.446 66.5888   6
   0  -5  -3 596.101 68.0138   6
   0  -5  -3 460.861 134.616   1
   0  -5  -3 723.518 142.638  10
   0  -5  -4 5.96267 62.2703  10
   0  -5  -4-0.76113 27.6742   6
   0   5   4-3.70286 54.9976   9
   0   5   4 21.9420 50.4497  13
   0  -5  -4 24.3108 46.5231   2
   0   5   4 14.2889 30.3210  11
   0   5   4-18.1672 70.8836  10
   0   5   4 36.5773 56.5595   4
   0   5   4-3.53494 83.9175   8
   0  -5  -4 3.24813 41.5630  12
   0  -5  -4-22.7576 84.3722   1
   0   5   4 12.7147 49.2976   6
   0  -5  -5 7.23349 55.9709  11
   0  -5  -5 115.994 78.2328  12
   0   5   5 118.268 92.1388  10
   0  -5  -5 44.9058 90.0662   1
   0   5   5 37.2026 60.5169   9
   0   5   5 40.2485 39.2388  11
   0   5   5 71.0329 65.8528   6
   0   5   5 106.569 40.4997  13
   0   5   5 77.4799 65.8395   8
   0  -5  -5 30.7125 45.7053  10
   0  -5  -5 39.7384 49.3019   2
   0  -5  -5 75.3256 57.6479   6
   0   5   6 548.323 128.352   6
   0   5   6 717.452 121.812  11
   0   5   6 667.612 148.784   9
   0   5   6 932.968 177.523  10
   0  -5  -6 786.641 147.511   2
   0   5   6 902.341 133.539  13
   0   5   6 793.445 142.865   8
   0  -5  -6 590.339 151.149   1
   0  -5  -6 659.918 128.507  11
   0  -5  -6 600.921 126.198   6
   0   5   7 34.7967 87.1805   6
   0   5   7 127.951 57.4662  11
   0  -5  -7 88.4769 77.6546   6
   0   5   7-41.0952 80.9385  10
   0   5   7 36.7630 46.1063  13
   0   5   7 61.3689 57.6648   8
   0   5   7 58.8379 42.1431   9
   0  -5  -7 53.6536 107.147   1
   0   5   8-31.3520 78.3206   6
   0   5   8-37.2637 88.8127  10
   0   5   8 152.478 81.7313  11
   0   5   8-6.89718 53.0127   8
   0  -5  -8-47.8722 72.6988  11
   0  -5  -8-64.0348 100.019   1
   0   5   8 23.5933 57.2754   9
   0   5   9-64.1833 43.5831   8
   0   5   9-56.3800 72.1329  10
   0  -5  -9 117.183 89.5841  11
   0  -5  -9-45.7341 87.0277   1
   0   5   9-28.6293 86.8011   6
   0  -5 -10 197.164 109.385  11
   0   5  10 237.314 127.854  10
   0   5  10 309.984 147.760   6
   0   5  10 126.962 60.2614   8
   0  -5 -10 82.6150 127.568   1
   0  -5 -11 945.111 219.565  11
   0   5  11 1004.29 263.939   6
   0   5  11 1280.14 257.611  10
   0  -5 -12 2185.80 390.898   1
   0  -5 -12 2471.25 380.561  11
   0   5  12 2111.32 324.484  10
   0   5  12 1052.83 303.256   6
   0   5  13-153.357 124.149   6
   0  -6  11 146.809 136.281   6
   0   6 -10 1147.36 301.950  11
   0  -6  10 739.447 232.900   6
   0  -6   9 916.478 221.425   9
   0  -6   9 1762.09 246.339   7
   0  -6   9 1512.91 318.052   6
   0  -6   8 42.4678 94.3388   6
   0  -6   8-16.3652 44.7539   7
   0   6  -8 147.488 164.827  11
   0  -6   8 94.0046 114.728   9
   0  -6   7 483.687 166.923   9
   0   6  -7 583.126 79.8674   8
   0  -6   7 839.988 216.145   6
   0   6  -7 864.359 226.034  11
   0   6  -7 662.931 110.740  10
   0  -6   6 1549.53 270.564   6
   0   6  -6 1708.40 278.086  11
   0   6  -6 1042.85 129.118   8
   0  -6   6 1869.60 272.968   9
   0   6  -6 889.695 119.352  10
   0   6  -6 1441.13 181.902  13
   0   6  -5 2070.34 286.001  11
   0  -6   5 2027.01 185.227   7
   0   6  -5 2088.64 217.974  13
   0   6  -5 2019.76 248.710   3
   0  -6   5 2276.59 291.609   6
   0   6  -5 1861.39 186.883   8
   0  -6   5 1926.32 272.289   9
   0   6  -5 1943.45 165.030  10
   0   6  -4 1823.39 156.443  10
   0  -6   4 1890.78 266.779   9
   0  -6   4 1907.92 229.745   5
   0   6  -4 2123.61 264.558  12
   0   6  -4 1922.83 225.947   3
   0  -6   4 1962.56 170.589   7
   0   6  -4 2276.82 275.860  11
   0   6  -4 2299.97 228.600  13
   0   6  -4 2117.03 207.674   8
   0   6  -4 1904.57 239.635   6
   0  -6   3 550.736 160.822   9
   0  -6   3 951.847 157.575   5
   0   6  -3 651.977 128.798   6
   0   6  -3 541.223 133.417  11
   0   6  -3 678.053 137.844   4
   0   6  -3 677.289 139.338   3
   0  -6   3 610.259 90.2731   7
   0   6  -3 556.066 117.814   8
   0   6  -3 680.929 127.027  13
   0   6  -3 667.839 142.009  12
   0  -6   3 471.465 115.189   6
   0   6  -2-73.2042 73.6278  11
   0  -6   2 7.04300 101.700   9
   0  -6   2 12.8067 32.6336   7
   0  -6   2 119.574 59.0849   5
   0  -6   2 69.0982 54.0547   6
   0   6  -2 10.9796 57.3514   3
   0   6  -2-24.5226 52.3269   6
   0   6  -2 76.6502 53.7670  12
   0   6  -2 46.7479 56.0027   9
   0  -6   2 195.823 96.3036  13
   0   6  -2 114.971 68.2550   4
   0   6  -2 46.3579 56.7338  13
   0   6  -2 38.1634 61.9972   8
   0   6  -1 1015.53 138.447  11
   0  -6   1 1185.89 191.298  13
   0   6  -1 1028.67 114.044   6
   0  -6   1 1257.60 126.006   6
   0   6  -1 1001.77 90.0719   7
   0   6  -1 1011.41 165.733   3
   0   6  -1 870.987 159.676   8
   0  -6   1 1081.09 206.594   9
   0   6  -1 780.027 126.355  12
   0   6  -1 844.146 124.194   2
   0   6  -1 868.077 157.285   9
   0   6  -1 875.156 133.259  10
   0   6  -1 1009.30 162.417   4
   0   6  -1 986.286 151.652  13
   0  -6   1 973.404 112.250   7
   0   6   0 1866.55 207.177  13
   0   6   0 1540.23 159.764  12
   0  -6   0 1705.29 249.010   1
   0   6   0 1603.52 174.879  10
   0  -6   0 1463.26 82.8184   6
   0   6   0 1481.98 141.905  11
   0   6   0 1726.38 143.936   7
   0   6   0 1552.55 209.048   8
   0   6   0 1822.98 213.526   4
   0   6   0 1609.91 183.670   5
   0  -6   0 1802.97 173.295  12
   0   6   0 1913.00 235.172   9
   0   6   0 1660.28 149.358   2
   0   6   1 41598.4 999.146   4
   0  -6  -1 41633.8 774.788  12
   0   6   1 40511.2 879.786  10
   0   6   1 40508.6 852.229   7
   0   6   1 41274.4 1024.04   8
   0   6   1 42077.6 648.208  11
   0   6   1 39829.0 728.756  12
   0   6   1 42309.5 974.277  13
   0   6   1 41157.0 1085.55   9
   0  -6  -1 42892.2 1116.47   1
   0   6   1 39901.1 896.580   5
   0   6   1 39613.5 599.384   2
   0   6   2 2841.64 248.581  10
   0  -6  -2 3120.95 326.111   1
   0  -6  -2 2581.56 196.796  12
   0   6   2 2800.93 188.327  12
   0  -6  -2 2882.91 278.776  13
   0   6   2 2821.97 157.942  11
   0   6   2 2967.28 297.244   9
   0  -6  -2 2825.99 155.511   2
   0  -6  -2 2988.67 276.814  10
   0   6   2 2861.36 268.533   4
   0   6   2 2739.83 256.049   7
   0   6   2 2686.41 246.207  13
   0  -6  -3 9059.02 504.993  10
   0   6   3 10347.9 498.444   4
   0   6   3 8950.36 454.002  10
   0  -6  -3 8749.10 313.010   2
   0   6   3 9429.76 538.719   9
   0  -6  -3 9086.84 378.782  12
   0   6   3 9593.52 263.510  11
   0   6   3 8674.06 496.267   7
   0   6   3 9976.99 471.759  13
   0  -6  -3 9574.84 498.386  13
   0  -6  -3 9641.43 561.686   1
   0  -6  -4 1472.34 150.217   2
   0   6   4 1685.02 238.641   9
   0  -6  -4 1920.47 189.296  12
   0  -6  -4 1711.28 131.428   6
   0  -6  -4 1815.80 246.440  10
   0   6   4 1911.61 141.807   6
   0   6   4 1792.20 213.294   4
   0   6   4 2007.86 234.497  10
   0   6   4 1684.62 191.389  13
   0   6   4 1700.04 219.732   8
   0   6   4 1809.09 130.915  11
   0  -6  -4 1808.12 264.638   1
   0   6   4 1851.02 256.798   7
   0   6   5 1297.33 216.938   9
   0   6   5 1085.08 140.575   6
   0   6   5 1277.13 196.797  10
   0   6   5 1607.19 143.663  11
   0  -6  -5 1753.54 258.492   1
   0  -6  -5 1204.73 159.466   2
   0  -6  -5 1320.75 149.074   6
   0   6   5 1306.05 234.496   7
   0   6   5 1597.75 215.007   8
   0  -6  -5 1473.34 184.822  12
   0   6   5 1351.45 177.192  13
   0  -6  -6 697.572 137.129   2
   0   6   6 838.039 154.057   6
   0   6   6 629.781 155.899   8
   0   6   6 703.936 160.830  10
   0  -6  -6 613.876 177.507   1
   0  -6  -6 536.744 117.907   6
   0   6   6 797.752 143.810  13
   0   6   6 714.810 107.676  11
   0   6   7-12.5783 52.6350  11
   0   6   7 113.593 49.6547  13
   0   6   7 30.9230 84.4396  10
   0   6   7 12.1982 52.5717   8
   0  -6  -7-91.2515 99.2055   1
   0  -6  -7 72.2111 74.2331   2
   0  -6  -7 83.5853 81.8946  12
   0  -6  -7 48.0264 69.7019   6
   0   6   7-33.6685 79.5582   6
   0  -6  -8 104.552 74.3362  11
   0  -6  -8 43.8762 91.6545   6
   0  -6  -8 186.413 100.279  12
   0  -6  -8 357.325 172.307   1
   0   6   8 143.135 84.9256   8
   0   6   8 29.6471 81.5821  10
   0   6   8 51.7529 83.3088   6
   0   6   8 117.741 62.9337  13
   0   6   8 211.899 74.9280  11
   0   6   9 2374.09 314.643  10
   0   6   9 2182.62 241.876   8
   0  -6  -9 2821.10 320.513  11
   0   6   9 2131.73 307.444   6
   0  -6  -9 1708.97 319.007   1
   0  -6  -9 2499.06 327.814  12
   0   6  10 97.7098 121.299  10
   0   6  10 282.921 84.0383   8
   0  -6 -10 185.639 121.158  11
   0  -6 -10 117.676 146.994   1
   0  -6 -10 64.2879 123.305  12
   0   6  10 126.540 139.996   6
   0   6  11 644.056 221.777   6
   0  -6 -11 628.457 214.620  12
   0   6  11 479.226 114.800   8
   0   6  11 418.103 151.968  10
   0  -6 -11 58.3259 130.579   1
   0  -6 -11 513.354 183.430  11
   0  -6 -12 4408.45 567.407   1
   0  -6 -12 3692.14 473.611  12
   0   6  12 3127.36 446.304   6
   0   6  13-154.804 154.424   6
   0  -6 -13 261.329 173.294  12
   0   7 -10 215.920 196.349  11
   0  -7  10 318.309 169.584   6
   0   7  -9 3327.10 482.986  11
   0  -7   9 3272.41 479.206   6
   0  -7   9 2907.25 378.911   9
   0  -7   8 267.872 112.884   9
   0  -7   8 264.933 146.364   6
   0   7  -8 244.577 181.424  11
   0   7  -7 1683.67 320.325  11
   0  -7   7 1368.98 298.020   6
   0  -7   7 1194.73 253.652   9
   0   7  -6 293.196 88.1180   8
   0   7  -6 193.465 129.921  11
   0  -7   6 365.652 179.534   9
   0  -7   6 379.097 159.983   6
   0  -7   6 565.680 104.869   7
   0   7  -5 6087.73 356.489   8
   0  -7   5 7054.64 339.393   7
   0  -7   5 6369.97 497.692   6
   0   7  -5 6673.11 457.198   3
   0   7  -5 6358.57 507.708  11
   0  -7   5 6132.02 515.050   9
   0   7  -5 6179.74 299.951  10
   0   7  -4 393.377 140.237  11
   0   7  -4 232.045 66.2556  10
   0   7  -4 283.942 90.3592   8
   0   7  -4 271.534 110.632   3
   0   7  -4 435.521 126.840   6
   0  -7   4 412.564 82.7736   7
   0  -7   4 531.469 175.865   9
   0  -7   4 371.751 129.695   6
   0   7  -3 69.8409 80.0852   3
   0   7  -3 6.79372 57.9706   8
   0   7  -3 270.280 93.3042   6
   0  -7   3 55.5141 110.548   9
   0   7  -3 110.439 83.4536  12
   0  -7   3 93.3842 44.8217   7
   0   7  -3-8.90263 49.6949  11
   0  -7   3 150.553 75.1138   5
   0   7  -2 62.2638 58.4436  10
   0  -7   2 77.1661 106.281   9
   0   7  -2-1.30777 49.2964   2
   0  -7   2 48.8975 32.8952   7
   0   7  -2 165.058 87.0650  11
   0   7  -2 89.3278 81.5645   3
   0   7  -2 117.695 58.7792   6
   0   7  -2 56.6433 73.8624   8
   0   7  -2 91.2261 53.4868  12
   0  -7   2 24.7975 51.6850   6
   0  -7   1 2559.96 177.132   6
   0   7  -1 2367.35 172.491   6
   0   7  -1 2531.17 237.888  12
   0   7  -1 2419.03 215.939   2
   0   7  -1 2452.15 266.935   8
   0  -7   1 2241.94 306.436   9
   0   7  -1 2269.03 220.247  10
   0   7  -1 2102.20 208.074  11
   0   7  -1 2555.93 271.870   3
   0   7  -1 2284.04 139.387   7
   0  -7   0 247.576 136.859   9
   0  -7   0 369.107 121.539  13
   0   7   0 264.432 69.5019   2
   0   7   0 253.327 87.0449  10
   0   7   0 351.383 76.8027  11
   0   7   0 239.375 66.9340   7
   0   7   0 271.771 112.472   8
   0   7   0 250.053 73.3028  12
   0  -7   0 310.845 81.6039  12
   0   7   0 245.285 93.4251   5
   0  -7  -1 7904.79 366.983  12
   0   7   1 8568.78 313.866  11
   0   7   1 8433.75 359.365  12
   0   7   1 9071.46 461.888   5
   0   7   1 8449.85 403.855   7
   0  -7  -1 8829.35 562.162   1
   0   7   1 8711.36 507.791   8
   0   7   1 8324.94 292.668   2
   0  -7  -1 8367.54 567.674   9
   0  -7  -1 7993.85 499.301  13
   0   7   1 8367.33 431.848  10
   0   7   2 383.958 134.455   8
   0  -7  -2 255.162 74.1045  12
   0  -7  -2 290.293 117.228   1
   0   7   2 198.307 62.0654  12
   0   7   2 192.352 91.0238  10
   0   7   2 254.581 51.4344  11
   0   7   2 274.313 98.8912   7
   0   7   2 246.987 53.9736  11
   0  -7  -3 1095.70 106.882   2
   0   7   3 1101.91 87.8707  11
   0  -7  -3 974.037 136.560  12
   0  -7  -3 808.506 184.579   1
   0   7   3 1281.41 202.637   7
   0  -7  -3 1008.81 184.783  10
   0   7   3 1052.80 191.059   8
   0   7   3 1158.33 183.073  10
   0  -7  -4 5846.02 477.282   1
   0   7   4 5445.60 395.468  10
   0   7   4 5248.83 432.426   7
   0  -7  -4 5837.36 282.382   2
   0  -7  -4 5207.13 319.231  12
   0   7   4 6008.88 211.785  11
   0   7   4 6334.58 449.995   8
   0  -7  -5 1889.10 190.148   2
   0  -7  -5 2224.21 307.638   1
   0   7   5 2533.34 282.315  10
   0   7   5 2526.71 294.256   8
   0  -7  -5 2286.24 170.480   6
   0  -7  -5 2067.69 218.468  12
   0   7   5 2004.62 163.914   6
   0   7   5 2426.08 158.041  11
   0   7   6-39.7219 93.8359  10
   0  -7  -6-12.4999 24.8311   2
   0   7   6-25.3571 37.2447  11
   0  -7  -6 64.7026 52.9223   6
   0   7   6-77.6950 57.4641   6
   0  -7  -6 118.570 108.567   1
   0   7   6-9.92489 65.8396   8
   0  -7  -7 69.8281 60.4352   6
   0  -7  -7 35.1825 142.506   1
   0  -7  -7 129.753 82.1421   2
   0   7   7 120.516 78.9563   6
   0  -7  -7 299.911 126.134  12
   0   7   7 235.360 112.759   8
   0   7   7 10.6123 17.9206  11
   0   7   7 141.637 100.784  10
   0   7   8 422.319 122.562   6
   0   7   8 366.426 128.715   8
   0   7   8 461.128 163.607  10
   0  -7  -8 361.901 136.326  12
   0  -7  -8 436.259 189.587   1
   0  -7  -9 92.9266 66.4329  11
   0  -7  -9 63.7371 126.724   1
   0   7   9-19.1148 55.4357   8
   0  -7  -9-51.8604 101.800  12
   0   7   9-76.8274 90.4902   6
   0   7   9 82.9876 75.5091  10
   0  -7 -10 11238.8 844.349   1
   0  -7 -10 9766.02 677.530  12
   0   7  10 10036.2 546.431   8
   0   7  10 9696.40 665.615  10
   0   7  10 9195.42 651.689   6
   0   7  11-45.9073 59.1479   8
   0   7  11 174.126 150.229  10
   0   7  11 128.600 115.174   6
   0  -7 -11 26.8469 107.958   1
   0  -7 -11-210.845 159.219  12
   0  -7 -12 507.334 218.143  12
   0  -8  10 378.307 157.199   6
   0   8  -9 600.357 233.042  11
   0  -8   9 433.027 189.105   6
   0  -8   8 2312.85 361.825   9
   0   8  -8 2712.71 421.279  11
   0  -8   8 2234.86 381.396   6
   0   8  -7-68.1973 99.7170  11
   0  -8   7-54.1501 92.5276   9
   0  -8   7 111.645 124.485   6
   0  -8   6 1230.52 269.435   9
   0   8  -6 999.037 234.984  11
   0  -8   6 939.306 212.688   6
   0   8  -6 1392.86 170.055   8
   0   8  -5 344.037 136.950   3
   0  -8   5 239.774 156.862   9
   0   8  -5 156.447 113.555  11
   0  -8   5 176.373 104.915   6
   0   8  -5 421.542 120.062   8
   0   8  -4-45.3817 51.3025   6
   0   8  -4 36.4662 48.1443  10
   0  -8   4 71.5245 37.5829   7
   0   8  -4-49.4968 77.8988   3
   0  -8   4 82.8074 132.650   9
   0  -8   4 105.239 94.0400   6
   0   8  -4 46.0300 72.3167   8
   0   8  -4 16.2943 88.9706  11
   0  -8   3 1184.61 103.740   7
   0   8  -3 1136.09 198.256  12
   0   8  -3 1411.78 224.660   3
   0   8  -3 1228.02 190.628   8
   0   8  -3 1470.71 223.486  11
   0   8  -3 979.472 173.595   2
   0   8  -3 1493.75 185.520  10
   0  -8   3 1332.95 264.139   9
   0   8  -3 1063.94 169.057   6
   0   8  -2 60.3839 80.9470  11
   0  -8   2 190.536 136.830   9
   0   8  -2 46.7658 61.5469  12
   0   8  -2-18.2903 69.6135   3
   0   8  -2 183.797 96.7066   8
   0   8  -2 231.384 88.0763  10
   0  -8   2 264.349 81.6111   6
   0   8  -2 156.440 72.7691   2
   0   8  -2 99.5907 63.6769   6
   0   8  -1 1183.79 100.865   7
   0   8  -1 1272.65 176.934  10
   0   8  -1 1113.11 167.598  12
   0   8  -1 1378.81 178.186  11
   0   8  -1 1321.94 221.790   3
   0  -8   1 1344.86 125.284   6
   0   8  -1 902.949 186.821   8
   0  -8   1 1065.23 227.272   9
   0   8  -1 1482.58 173.449   2
   0   8   0 4404.08 384.154   8
   0   8   0 4267.38 381.675   3
   0   8   0 3985.98 308.956  10
   0   8   0 4055.54 326.844   5
   0   8   0 3951.87 232.490   7
   0  -8   0 4294.00 453.351   9
   0   8   0 4224.68 269.191  11
   0   8   0 4129.95 253.182   2
   0   8   0 3516.76 268.673  12
   0   8   1 2472.25 254.245  10
   0  -8  -1 2379.06 325.752   1
   0   8   1 2479.03 222.809   7
   0   8   1 2357.85 256.767   5
   0   8   1 2389.27 297.997   8
   0  -8  -1 2348.69 212.461  12
   0   8   1 2018.05 161.613  11
   0   8   1 2193.03 150.663   2
   0  -8  -1 2084.90 319.556   9
   0   8   1 2336.42 200.635  12
   0   8   2-83.9408 74.8955   5
   0   8   2 49.5005 45.0657  12
   0   8   2 101.977 32.0535  11
   0   8   2 35.6831 55.0426   7
   0   8   2 53.7423 39.8669  11
   0   8   2 49.9250 64.6484  10
   0   8   2 51.6774 78.9685   8
   0  -8  -2 16.8913 60.2733   1
   0  -8  -2 52.8240 54.1253  12
   0   8   3 4970.87 161.905  11
   0  -8  -3 4941.98 460.970   1
   0   8   3 4960.53 163.808  11
   0  -8  -3 5064.21 308.890  12
   0   8   3 4742.39 395.942   7
   0   8   3 4647.34 370.416  10
   0   8   3 5301.79 434.854   8
   0   8   4 107.617 85.2547  10
   0  -8  -4 7.52403 38.7799  12
   0   8   4 127.681 91.7461   7
   0  -8  -4 65.9475 39.0593   2
   0   8   4 164.555 81.8687   8
   0  -8  -4 54.1250 98.4834   1
   0   8   4 63.5348 21.2482  11
   0   8   4 72.1658 20.7795  11
   0   8   5 2230.88 121.464  11
   0  -8  -5 2634.37 363.932   1
   0  -8  -5 2341.84 194.135   2
   0   8   5 2373.88 294.693   8
   0   8   5 2385.86 283.235  10
   0  -8  -6-16.2925 83.4098   1
   0   8   6 17.1561 100.059  10
   0   8   6 50.1300 45.7204   8
   0  -8  -7 338.365 112.052  12
   0   8   7 191.543 102.005   8
   0   8   7 296.595 142.727  10
   0   8   7 196.233 86.6133   6
   0  -8  -8 237.659 155.335   1
   0   8   8 249.768 127.064   8
   0  -8  -8 94.9278 81.2048  12
   0   8   8 274.428 142.075  10
   0   8   8 285.324 100.286   6
   0  -8  -9 2187.40 302.740  12
   0   8   9 2179.12 283.991   8
   0  -8  -9 2103.90 384.952   1
   0   8   9 2296.98 315.243  10
   0   8  10 4900.47 484.640  10
   0   8  10 4614.02 401.475   8
   0  -8 -10 5163.49 617.398   1
   0  -8 -10 4752.90 470.685  12
   0   8  11 1201.29 209.983   8
   0  -8 -11 1030.78 308.606   1
   0  -9   9 218.816 141.857   6
   0  -9   8 189.068 125.447   9
   0   9  -8 330.614 156.765  11
   0  -9   8-140.576 103.126   6
   0  -9   7 919.548 230.945   6
   0   9  -7 836.308 236.239  11
   0  -9   7 905.994 258.764   9
   0  -9   6-0.96108 107.200   6
   0  -9   6 225.032 136.179   9
   0   9  -6 215.319 165.943  11
   0  -9   5 577.306 176.330   6
   0   9  -5 499.810 167.179   3
   0   9  -5 494.784 129.491   8
   0  -9   5 540.137 196.997   9
   0   9  -5 596.990 190.633  11
   0   9  -4 265.101 120.517   3
   0   9  -4 125.520 75.4045   2
   0   9  -4 133.687 66.5085  10
   0   9  -4-40.1645 78.1642   8
   0  -9   4 223.071 117.423   9
   0   9  -4 135.715 117.757  11
   0  -9   4 360.452 127.068   6
   0   9  -3 65.3923 82.7907   8
   0   9  -3 285.481 98.2138  10
   0   9  -3 213.710 107.792  11
   0   9  -3 209.117 112.116   3
   0   9  -3 162.037 90.4712   2
   0  -9   3 423.830 189.761   9
   0   9  -2 133.492 60.9349   2
   0  -9   2 257.864 145.263   9
   0  -9   2 189.326 73.6967   6
   0   9  -2 96.4053 64.8690  11
   0   9  -2-0.66380 56.7882   8
   0   9  -2 5.10016 72.4172   3
   0   9  -2 160.643 69.3672  12
   0   9  -2 89.8522 78.9517  10
   0   9  -1 11474.4 513.758  11
   0   9  -1 10907.1 282.456   7
   0   9  -1 11729.1 662.840   3
   0   9  -1 11336.9 528.015  10
   0   9  -1 12258.8 506.524   2
   0   9  -1 9598.58 503.127  12
   0   9  -1 11117.9 626.503   8
   0  -9   1 11722.8 794.562   9
   0   9   0 3618.25 377.555   3
   0   9   0 3838.42 240.385   2
   0   9   0 3732.29 287.756  12
   0   9   0 4077.86 351.347   5
   0   9   0 3169.92 348.064   8
   0  -9   0 3948.63 466.045   9
   0   9   0 3486.64 304.209  10
   0   9   0 3755.98 221.352   7
   0   9   0 4072.16 271.975  11
   0   9   1 444.468 154.720   8
   0   9   1 270.684 67.9369  11
   0   9   1 695.430 157.295   5
   0   9   1 495.452 70.9545   2
   0   9   1 444.865 123.555  10
   0   9   1 672.424 125.549   7
   0   9   1 409.812 90.0337  12
   0  -9  -1 624.667 201.261   9
   0   9   2 82.6693 89.9488   5
   0   9   2 54.3465 24.2703  11
   0   9   2 198.720 111.342   8
   0   9   2-8.85678 75.2669   7
   0  -9  -2-1.85918 99.7220   1
   0   9   2 61.4279 83.4300  10
   0  -9  -2 137.173 61.5475  12
   0   9   2 97.7489 34.3715  11
   0  -9  -3 256.345 160.739   1
   0   9   3 265.023 95.5963   7
   0   9   3 197.655 123.812   8
   0   9   3 139.608 95.3478  10
   0  -9  -3 196.790 62.0532  12
   0  -9  -4 740.806 123.981  12
   0  -9  -4 776.462 216.105   1
   0   9   4 527.307 156.784  10
   0   9   4 534.845 161.554   8
   0  -9  -5-52.8597 124.127   1
   0   9   5 14.9810 47.2478   8
   0  -9  -5-56.3307 39.7680  12
   0   9   5 36.0384 79.6635  10
   0  -9  -6 137.536 113.832   1
   0   9   6 142.540 99.5365   8
   0   9   6-31.9084 99.2382  10
   0   9   7 317.143 121.557  10
   0  -9  -7 178.173 130.890   1
   0  -9  -7 297.854 101.071  12
   0   9   7 260.282 117.669   8
   0  -9  -8 5890.55 611.515   1
   0   9   8 5125.93 453.554   8
   0   9   8 6392.63 533.176  10
   0  -9  -9 1324.95 311.148   1
   0   9   9 1427.85 274.076  10
   0   9   9 1227.80 219.713   8
   0   9  10 301.146 143.452  10
   0  -9 -10 464.724 215.334   1
   0   9  10 194.008 109.020   8
   0   9  11 360.642 121.142   8
   0  10  -8 169.358 144.684  11
   0 -10   8-69.1575 90.3315   9
   0  10  -7 208.625 139.659  11
   0 -10   7-423.440 168.868   9
   0 -10   6 748.502 251.124   9
   0  10  -6 656.859 217.135  11
   0  10  -6 460.802 149.302   2
   0 -10   5-52.4922 163.138   9
   0  10  -5 138.383 108.229  11
   0  10  -5 105.424 70.6389   3
   0  10  -5-60.9637 95.1378   2
   0  10  -5-75.2894 59.3897   8
   0  10  -4 162.216 79.9311   2
   0  10  -4 413.444 157.240  11
   0  10  -4 109.629 79.5799   8
   0 -10   4 208.218 134.946   9
   0  10  -4 39.3824 89.9003   3
   0 -10   3 388.082 188.607   9
   0  10  -3 324.349 103.948   2
   0  10  -3 280.009 118.363   8
   0  10  -3 704.741 196.683   3
   0  10  -3 333.341 135.577  11
   0  10  -2 3049.42 305.363  11
   0  10  -2 3187.03 282.126  10
   0  10  -2 3150.85 377.381   3
   0  10  -2 2343.12 301.888   8
   0 -10   2 3023.29 447.271   9
   0  10  -2 3080.99 292.943   2
   0  10  -1-84.1549 76.8104  10
   0  10  -1 46.9640 96.7897   3
   0  10  -1 36.3964 85.3886   8
   0  10  -1 19.4250 56.6492  11
   0 -10   1 218.132 168.715   9
   0  10   0 191.238 109.100   8
   0  10   0 110.028 87.4010  10
   0 -10   0-38.7539 133.904   9
   0  10   0 128.398 88.0128   3
   0  10   0-8.48897 47.0083  11
   0  10   1 236.815 93.9921  10
   0  10   1 391.684 119.334   5
   0  10   1 47.6061 80.1894   3
   0  10   1 285.970 134.585   8
   0  10   2 247.722 89.5652  10
   0 -10  -2 318.596 197.260   1
   0  10   2 434.174 137.594   5
   0  10   2 234.248 131.957   8
   0  10   3 192.774 100.091   5
   0  10   3 314.055 111.578  10
   0  10   3 316.728 148.146   8
   0 -10  -3 17.1734 94.6605   1
   0  10   4 310.080 127.044   8
   0  10   4-7.03646 66.9294  10
   0 -10  -4 64.5714 138.547   1
   0  10   5 2334.17 329.491   8
   0 -10  -5 2311.02 380.871   1
   0  10   5 1928.54 281.501  10
   0  10   6 607.365 180.725  10
   0  10   6 561.377 183.435   8
   0 -10  -6 549.581 218.790   1
   0  10   7 878.972 207.378  10
   0 -10  -7 671.705 223.641   1
   0  10   7 963.959 213.287   8
   0  10   8 1209.79 248.523  10
   0 -10  -8 1383.14 311.705   1
   0  10   8 1308.68 258.444   8
   0  10   9 53.2819 105.948   8
   0 -10  -9-29.6660 94.7354   1
   0  10   9 185.448 144.142  10
   0  10  10 726.478 189.195   8
   0 -11   7-157.966 71.7746   9
   0 -11   6 579.531 228.099   9
   0  11  -6 491.759 188.351  11
   0  11  -5 611.818 187.666  11
   0  11  -5 965.946 220.130   3
   0 -11   5 962.181 271.564   9
   0  11  -4-5.12555 67.9112   8
   0  11  -4-23.1591 72.5300   3
   0  11  -3 4414.31 460.947   3
   0  11  -3 3160.38 351.538   8
   0 -11   3 3798.56 536.172   9
   0 -11   2 5326.08 610.931   9
   0  11  -2 5283.18 509.882   3
   0  11  -2 4464.31 428.902   8
   0  11  -1 50.3172 90.4186   3
   0  11  -1-69.6779 99.4192   8
   0 -11   1-153.645 147.958   9
   0  11   0 1865.97 307.692   8
   0  11   0 1767.13 234.481  10
   0  11   0 1903.63 305.482   3
   0  11   1 2240.82 289.895   5
   0  11   1 2244.90 347.520   3
   0  11   1 2218.29 269.065  10
   0  11   1 2353.69 336.052   8
   0  11   2 762.909 171.543  10
   0  11   2 591.428 162.302   5
   0  11   2 812.520 211.604   8
   0  11   3 192.651 107.365  10
   0 -11  -3-1.21604 90.6737   1
   0  11   3-46.7373 72.2264   5
   0  11   3-74.7411 127.342   8
   0  11   4 1424.76 250.637   5
   0  11   4 2014.08 279.136  10
   0  11   4 2396.65 355.800   8
   0 -11  -4 1988.80 369.417   1
   0  11   5 491.220 159.150   8
   0  11   5 116.554 90.6227  10
   0 -11  -5 516.039 189.270   1
   0 -11  -6 105.491 105.840   1
   0  11   6 64.6688 79.6001   8
   0  11   6 70.3996 112.973  10
   0  11   7 480.480 159.270  10
   0  11   7 556.942 186.930   8
   0 -11  -7 454.612 195.017   1
   0  11   8 1238.44 257.521   8
   0  11   8 1505.18 276.870  10
   0  12  -4-126.254 106.112   8
   0 -12   3 364.777 218.731   9
   0  12  -3 134.635 125.007   3
   0  12  -3 126.470 108.977   8
   0  12  -2 96.3676 120.026   8
   0  12  -2 362.257 147.399   3
   0 -12   2 214.189 202.288   9
   0  12  -1 599.997 211.156   3
   0  12  -1 565.785 189.513   8
   0  12   0 341.857 191.567   3
   0  12   0 481.119 163.121   8
   0  12   1 397.152 174.508   8
   0  12   1 293.729 133.182   3
   0  12   2 259.285 108.326   5
   0  12   2 203.042 133.061   3
   0  12   2 139.161 89.7514  10
   0  12   2 200.154 136.486   8
   0  12   3 2461.57 357.181   8
   0  12   3 2247.90 296.919  10
   0  12   3 2387.34 320.953   5
   0 -12  -3 2973.08 455.842   1
   0 -12  -4 154.792 163.551   1
   0  12   4 244.712 111.360   5
   0  12   4 235.334 172.044   8
   0  12   4 111.991 117.894  10
   0  12   5 120.663 115.281   5
   0  12   5 247.665 106.676  10
   0 -12  -5 35.2520 104.671   1
   0  12   5 384.796 170.973   8
   0  12   6-90.5565 77.2600  10
   0  12   7 726.913 212.686  10
   0  13  -2 651.963 176.334   8
   0  13  -1 381.169 144.437   8
   0  13   2 5508.81 577.279   3
  -1  13   5 19.8708 58.8352  10
  -1  13   4 118.502 98.1728   3
  -1  13   4 65.0247 72.4544  10
  -1  13   3 355.620 181.413   3
  -1  13   2 1094.44 248.462   3
  -1  13   1 1520.43 303.294   3
  -1  12   6 747.194 221.433  10
  -1  12   5 83.2650 95.3331  10
   1 -12  -5-7.03883 54.7230   1
   1 -12  -4 404.268 183.646   1
  -1  12   4 215.515 134.014   8
  -1  12   4 380.088 162.178  10
  -1  12   3 124.111 104.459  10
  -1  12   3 69.2234 81.4892   3
  -1  12   3 92.5119 105.056   8
  -1  12   2 42.2036 52.9868  10
  -1  12   2-64.0289 84.7872   3
  -1  12   2-111.417 116.418   8
  -1  12   1 1269.20 246.114   3
  -1  12   1 1322.57 252.161  10
  -1  12   1 1637.36 318.401   8
  -1  12   0 390.713 155.752   3
  -1  12   0 22.7874 97.3131   8
  -1  12  -1 518.918 197.172   8
  -1  12  -1 919.312 235.403   3
  -1  12  -2-59.6189 127.222   8
  -1  12  -2 107.146 65.9318   3
  -1  12  -3 298.728 129.122   3
  -1  12  -3 345.745 148.187   8
  -1  12  -4 132.343 113.976   8
  -1  11   7 43.5766 91.6990  10
   1 -11  -7 244.397 134.223   1
  -1  11   7 8.72615 66.9014   8
  -1  11   6 483.550 169.956  10
   1 -11  -6 412.982 168.531   1
  -1  11   6 479.177 178.747   8
   1 -11  -5 228.130 119.871   1
  -1  11   5 238.219 159.926  10
  -1  11   5 361.127 145.706   8
   1 -11  -4 971.999 258.819   1
  -1  11   4 409.121 130.670   5
  -1  11   4 695.980 199.554  10
  -1  11   4 444.838 184.637   8
  -1  11   3 4021.63 466.613   8
   1 -11  -3 4659.37 542.457   1
  -1  11   3 3775.30 414.537  10
  -1  11   3 4050.58 365.868   5
  -1  11   2-10.3642 100.349   8
  -1  11   2-6.64187 57.4184  10
  -1  11   2-101.491 69.4094   3
  -1  11   2 90.2294 65.9204   5
  -1  11   1 4335.81 450.927   3
  -1  11   1 3548.01 447.215   8
  -1  11   1 3630.93 385.800  10
  -1  11   0 296.721 121.234   3
  -1  11   0 257.957 135.014  10
  -1  11   0 161.543 127.750   8
  -1  11  -1 29.1312 58.9442  10
  -1  11  -1 353.871 155.098   3
  -1  11  -1 334.377 150.413   8
  -1  11  -2 1572.55 276.543   3
  -1  11  -2 1255.79 247.974   8
  -1  11  -3 43.7020 55.6991   3
  -1  11  -3-204.260 111.012   8
  -1  11  -4 542.017 170.050   3
  -1  11  -4 76.4293 92.4954   8
  -1  11  -5 60.3248 85.9038   3
  -1  11  -5 216.991 107.601   8
  -1  10  10 649.292 199.034   8
   1 -10  -9 834.468 278.525   1
  -1  10   9 437.175 168.672   8
   1 -10  -8 146.306 154.443   1
  -1  10   8-36.9372 67.9029  10
  -1  10   8 8.90678 101.932   8
  -1  10   7 373.900 162.238   8
  -1  10   7 484.824 177.167  10
   1 -10  -7 181.668 136.246   1
   1 -10  -6 483.158 224.849   1
  -1  10   6 585.951 190.844  10
  -1  10   6 538.547 172.689   8
  -1  10   5 644.270 192.588  10
   1 -10  -5 981.540 267.561   1
  -1  10   5 837.211 210.236   8
  -1  10   4 2345.86 326.335  10
   1 -10  -4 3019.65 423.751   1
  -1  10   4 3061.70 397.563   8
  -1  10   3 3247.67 317.338   5
   1 -10  -3 2782.32 377.278  13
  -1  10   3 2690.98 338.614  10
   1 -10  -3 2936.66 424.162   1
  -1  10   3 2938.05 387.348   8
  -1  10   2 29.4795 85.9334  10
  -1  10   2-61.3077 73.7250   5
   1 -10  -2 44.1695 74.2497  13
   1 -10  -2 34.9935 101.108   1
  -1  10   2 6.61708 88.2182   8
   1 -10  -1 251.656 127.378  13
  -1  10   1 50.3378 83.6665  10
  -1  10   1 158.872 67.0714   5
  -1  10   1 4.82545 64.0922   3
  -1  10   1 87.8901 60.9323   2
  -1  10   1-80.6770 121.725   8
  -1  10   0 1630.33 253.465  10
   1 -10   0 1388.08 273.563  13
  -1  10   0 1459.85 252.502   3
  -1  10   0 1339.38 264.486   8
  -1  10   0 1676.21 198.793   2
  -1  10  -1 1320.64 256.263   8
   1 -10   1 1439.62 292.359  13
  -1  10  -1 1806.16 275.335   3
  -1  10  -1 1591.61 213.041   2
  -1  10  -1 1578.11 248.088  10
  -1  10  -2-7.28674 58.0841   2
  -1  10  -2-153.520 92.8407   8
  -1  10  -2 97.9101 62.9986  11
  -1  10  -2-85.7906 64.1302   3
  -1  10  -2 68.9913 98.9126  10
  -1  10  -3 2530.41 335.198   8
  -1  10  -3 2788.68 319.874   2
  -1  10  -3 2906.57 302.031  11
  -1  10  -3 2516.81 323.195   3
  -1  10  -3 3028.26 328.956  10
  -1  10  -4 110.085 99.1576   2
  -1  10  -4-19.1474 52.0007  11
  -1  10  -4 76.3215 80.6223   3
  -1  10  -4 23.7471 105.822   8
   1 -10   4-28.3237 114.538   9
   1 -10   5 1244.22 297.704   9
  -1  10  -5 777.999 188.972  11
  -1  10  -5 1265.41 245.706   3
  -1  10  -5 1019.70 205.320   2
  -1  10  -5 946.498 207.306   8
  -1  10  -6 135.175 122.056   2
   1 -10   6 108.196 113.625   9
  -1  10  -6 220.412 115.225  11
  -1  10  -7 510.357 189.968   2
  -1  10  -7 705.937 244.175  11
   1 -10   7 486.223 217.803   9
  -1  10  -8-89.8517 90.7479   2
  -1  10  -8 358.166 205.426  11
   1  -9 -10 932.277 291.825   1
  -1   9  10 785.470 200.137   8
   1  -9  -9 1322.35 310.402   1
  -1   9   9 990.865 257.549  10
  -1   9   9 952.495 214.378   8
  -1   9   8 121.790 83.5023   8
  -1   9   8 160.409 140.681  10
   1  -9  -8-92.6494 134.125   1
  -1   9   7 348.314 148.594  10
   1  -9  -7 161.089 117.537   1
  -1   9   7 293.239 124.055   8
   1  -9  -6 244.981 147.323   1
  -1   9   6 256.257 138.585  10
  -1   9   6 147.495 91.7613   8
  -1   9   5 5042.51 467.349  10
   1  -9  -5 4786.44 508.989   1
  -1   9   5 4883.92 480.873   8
  -1   9   4 1444.50 254.859  10
   1  -9  -4 1210.17 237.093  13
   1  -9  -4 1278.19 285.801   1
  -1   9   4 1298.40 266.604   8
   1  -9  -3 2285.45 329.189  13
   1  -9  -3 2082.68 326.292   1
  -1   9   3 1450.65 250.489  10
  -1   9   3 1662.64 280.285   8
  -1   9   2-2.15135 65.8291  10
  -1   9   2 183.459 72.2468   2
   1  -9  -2 19.6093 74.1443  13
   1  -9  -2 244.075 125.859   1
  -1   9   2 50.1685 39.0170   5
  -1   9   2 52.7846 97.6797   8
  -1   9   2 204.865 113.543   7
  -1   9   1 197.968 91.7844  10
  -1   9   1 54.9048 82.3105   3
  -1   9   1 248.903 71.9442   2
   1  -9  -1 225.982 149.902  13
  -1   9   1 83.2144 107.731   8
  -1   9   1 227.123 91.8039   7
  -1   9   1 176.798 80.6994   5
  -1   9   0 809.935 144.903   7
  -1   9   0 869.782 186.732  10
  -1   9   0 1030.19 165.638   2
  -1   9   0 982.454 105.092  12
  -1   9   0 937.132 211.103   8
  -1   9   0 942.331 188.147   3
   1  -9   0 925.812 219.423  13
  -1   9   0 905.618 107.391  11
  -1   9  -1 4277.19 282.450   7
  -1   9  -1 4458.45 406.447   3
  -1   9  -1 4988.08 376.162   2
  -1   9  -1 4298.68 423.947   8
  -1   9  -1 4476.48 385.342  10
  -1   9  -1 4276.23 274.652  12
   1  -9   1 4725.94 447.949  13
  -1   9  -1 4754.10 294.820  11
   1  -9   2-17.9726 86.5695  13
  -1   9  -2 13.5676 75.3549  10
   1  -9   2 82.9596 62.6330   7
  -1   9  -2 32.7742 55.9236   2
  -1   9  -2-59.6679 66.3422  11
  -1   9  -2 121.953 95.1758   3
  -1   9  -2 99.5409 82.9077   8
   1  -9   3-31.8160 110.928   9
  -1   9  -3 47.4738 85.1130  11
   1  -9   3 137.646 111.282  13
   1  -9   3 89.4333 55.8282   7
  -1   9  -3 189.194 122.492  10
  -1   9  -3 47.1332 68.6870   8
  -1   9  -3 107.061 84.9438   2
  -1   9  -3 13.3612 72.4975   3
  -1   9  -4 1318.83 211.107  10
   1  -9   4 1305.88 213.700   6
  -1   9  -4 1257.98 229.581   3
  -1   9  -4 1128.59 209.365  11
  -1   9  -4 1595.15 260.342   2
   1  -9   4 1355.40 285.081   9
  -1   9  -4 1277.69 225.991   8
  -1   9  -5 1549.36 264.957  11
   1  -9   5 1224.99 278.337   9
  -1   9  -5 1322.10 219.927   8
   1  -9   5 1481.74 252.870   6
  -1   9  -5 1478.18 240.856   3
  -1   9  -5 1119.82 227.805   2
  -1   9  -6 3462.88 407.418  11
   1  -9   6 2995.61 396.210   6
  -1   9  -6 2734.95 373.859   2
   1  -9   6 2831.72 409.501   9
  -1   9  -6 2896.85 298.014   8
  -1   9  -7 979.434 260.297  11
   1  -9   7 1240.68 287.935   6
   1  -9   7 773.633 229.869   9
  -1   9  -7 979.892 247.653   2
  -1   9  -8-41.9429 114.332  11
   1  -9   8 12.7690 93.9016   6
   1  -9   9 1457.91 367.192   6
  -1   9  -9 1521.89 325.101  11
   1  -8 -11 109.717 139.365   1
   1  -8 -10 61.7901 115.992   1
  -1   8  10 52.6813 110.429  10
  -1   8  10 167.367 85.2074   8
  -1   8   9 1066.72 247.230  10
   1  -8  -9 972.891 283.962   1
  -1   8   9 1038.26 220.722   8
   1  -8  -8 125.512 77.4298  12
   1  -8  -8 176.644 137.363   1
  -1   8   8 276.048 164.130  10
  -1   8   8 148.137 94.0803   8
  -1   8   7 46.5200 50.9563   6
  -1   8   7 45.9743 105.779   8
  -1   8   7 185.138 141.279  10
   1  -8  -7 22.6689 99.5959   1
  -1   8   6 2420.07 327.195  10
   1  -8  -6 2413.83 223.400  12
  -1   8   6 2379.18 320.992   8
  -1   8   6 2508.69 195.622   6
   1  -8  -6 2145.88 336.833   1
  -1   8   5 2509.35 121.325   6
   1  -8  -5 2653.15 262.163   2
   1  -8  -5 3372.61 225.982  12
   1  -8  -5 3190.81 390.668   1
  -1   8   5 2916.25 346.126  10
   1  -8  -5 3211.49 357.565  13
  -1   8   5 2474.40 323.847   8
  -1   8   4 66.8307 108.535  10
   1  -8  -4 30.5494 41.2635   2
   1  -8  -4 173.532 138.317   1
   1  -8  -4 20.0985 84.2009  13
  -1   8   4 131.020 100.458   8
   1  -8  -4 108.819 41.9670  12
  -1   8   3 609.854 167.481   7
   1  -8  -3 645.340 175.469  13
   1  -8  -3 471.174 50.2401  12
   1  -8  -3 485.438 169.576   1
  -1   8   3 365.532 136.397  10
   1  -8  -3 383.008 94.3002   2
  -1   8   3 653.904 176.552   8
   1  -8  -2-1.59705 97.7526   1
  -1   8   2 228.307 85.3935   7
  -1   8   2 268.351 82.6687   2
  -1   8   2 178.717 125.740  10
  -1   8   2 154.097 76.5589   5
   1  -8  -2 178.858 112.560  13
  -1   8   2 149.678 127.342   8
  -1   8   1 4841.21 326.835   5
   1  -8  -1 3961.09 385.872  13
  -1   8   1 3645.44 316.586   7
   1  -8  -1 3844.73 405.283   1
  -1   8   1 3566.22 374.184   8
  -1   8   1 4044.49 289.283   2
  -1   8   1 3725.06 348.971  10
  -1   8   0 436.316 136.882  10
   1  -8   0 510.515 153.796  13
  -1   8   0 291.451 95.1621   2
  -1   8   0 389.180 69.8308  11
  -1   8   0 424.433 110.970   7
  -1   8   0 406.957 129.456   3
  -1   8   0 319.197 60.9623  12
  -1   8   0 401.034 159.364   8
  -1   8  -1 6558.74 421.167   2
  -1   8  -1 7347.95 271.977   6
  -1   8  -1 7678.60 363.587  11
  -1   8  -1 6765.15 459.457  10
  -1   8  -1 6780.67 336.860  12
  -1   8  -1 7370.56 516.849   8
   1  -8   1 6625.12 493.270  13
  -1   8  -1 7129.27 468.441   3
   1  -8   1 7572.87 440.738   7
  -1   8  -1 7211.70 360.624   7
   1  -8   2 5273.83 442.722  13
  -1   8  -2 5026.51 337.066  12
  -1   8  -2 5803.67 421.250  10
  -1   8  -2 5419.32 437.732   8
   1  -8   2 5150.98 493.150   9
  -1   8  -2 5421.72 352.447  11
  -1   8  -2 5582.80 407.699   2
   1  -8   2 5634.15 360.211   7
  -1   8  -2 5414.26 306.911   6
  -1   8  -2 5055.16 282.991   7
  -1   8  -2 5622.02 418.931   3
   1  -8   3 5138.34 497.944   9
  -1   8  -3 4183.89 377.581   2
   1  -8   3 4806.51 325.041   7
  -1   8  -3 4135.54 318.593   6
  -1   8  -3 4612.69 362.649  11
  -1   8  -3 5028.96 401.476   3
  -1   8  -3 4358.88 388.062   8
   1  -8   3 4834.95 424.632  13
  -1   8  -3 4166.98 340.834  12
  -1   8  -4 106.149 79.3750   6
  -1   8  -4 97.2465 95.1045   8
  -1   8  -4 148.942 79.3048   3
   1  -8   4 166.688 135.648   9
   1  -8   4 261.477 110.835   6
   1  -8   4 339.478 124.967  13
  -1   8  -4 126.942 78.4623   2
  -1   8  -4 133.006 111.789  11
   1  -8   4 157.778 64.1865   7
  -1   8  -5 3933.40 349.662   8
  -1   8  -5 3361.08 370.200   2
   1  -8   5 3311.78 409.077   9
  -1   8  -5 3414.33 347.550   3
  -1   8  -5 2886.89 340.237  11
   1  -8   5 3705.62 399.484   6
   1  -8   6 237.717 151.760   9
   1  -8   6 535.199 179.921   6
  -1   8  -6 309.272 155.035  11
   1  -8   7 1026.17 242.703   9
   1  -8   7 918.247 249.202   6
  -1   8  -7 719.685 225.848  11
   1  -8   8 971.963 285.922   6
   1  -8   8 1600.87 300.412   9
  -1   8  -8 1658.52 329.235  11
   1  -8   9-46.7756 104.535   6
  -1   8  -9-90.1835 92.5264  11
   1  -8  10 402.228 196.768   6
  -1   7  11 642.544 201.296  10
   1  -7 -11 698.396 238.015   1
  -1   7  10 3282.68 328.600   8
  -1   7  10 3530.04 426.473  10
  -1   7  10 2462.71 348.796   6
   1  -7 -10 2771.28 434.391   1
   1  -7 -10 3037.21 374.840  12
   1  -7  -9 2272.20 295.006  12
  -1   7   9 1832.27 303.389  10
  -1   7   9 1725.12 264.758   6
  -1   7   9 1774.39 246.654   8
   1  -7  -9 1995.96 358.187   1
   1  -7  -8 926.520 184.473  12
   1  -7  -8 795.577 200.933   1
  -1   7   8 740.667 173.628   6
  -1   7   8 783.269 180.336   8
  -1   7   8 1018.80 228.359  10
   1  -7  -8 727.869 136.148  11
   1  -7  -7 7315.06 592.051   1
  -1   7   7 7025.09 435.812   6
  -1   7   7 7184.04 510.596   8
  -1   7   7 8247.78 570.034  10
  -1   7   6 1255.37 233.974  10
   1  -7  -6 984.867 232.255   1
   1  -7  -6 981.041 193.360  13
   1  -7  -6 810.958 160.331   2
  -1   7   6 1038.60 156.403   6
   1  -7  -6 574.389 112.432  12
  -1   7   6 1053.41 208.345   8
   1  -7  -5 874.901 181.780  13
   1  -7  -5 1077.16 215.402   1
  -1   7   5 962.915 192.709   8
   1  -7  -5 1036.39 139.936  12
  -1   7   5 836.185 193.852  10
  -1   7   5 972.682 124.608   6
   1  -7  -5 1040.26 171.285   2
  -1   7   4 386.789 151.165  10
   1  -7  -4 1083.94 228.666   1
   1  -7  -4 717.908 177.351  13
   1  -7  -4 460.389 107.850   2
  -1   7   4 423.717 147.632   8
   1  -7  -4 783.762 101.964  12
  -1   7   4 680.263 70.4553   6
   1  -7  -3 189.775 125.990   1
  -1   7   3 162.897 86.5033   7
   1  -7  -3 278.942 50.5931  12
  -1   7   3 182.289 103.647   8
   1  -7  -3 160.039 85.3375   2
  -1   7   3 229.699 107.234  10
   1  -7  -3 420.289 143.139  13
   1  -7  -3 133.697 105.421   4
   1  -7  -2 2761.22 323.980   1
   1  -7  -2 3160.62 244.653   2
  -1   7   2 3524.09 261.440   2
   1  -7  -2 3521.63 348.008  13
  -1   7   2 3516.33 351.378   8
  -1   7   2 3485.45 330.801   7
   1  -7  -2 3874.82 364.070   4
  -1   7   2 3437.31 329.393  10
   1  -7  -1 11671.5 602.849  13
  -1   7   1 10616.5 558.022  10
  -1   7   1 10362.7 445.109   2
  -1   7   1 11633.1 463.741   5
   1  -7  -1 11475.3 614.860   4
  -1   7   1 11198.6 536.849   7
   1  -7  -1 11808.0 638.487   1
  -1   7   1 10761.1 595.274   8
  -1   7   0 4769.88 288.026   5
   1  -7   0 4154.41 361.876  13
  -1   7   0 4387.48 209.095  12
  -1   7   0 4196.21 308.050   2
  -1   7   0 4498.24 360.643  10
   1  -7   0 4456.58 341.759   7
  -1   7   0 4693.44 353.494   3
  -1   7   0 4912.63 322.864   7
  -1   7   0 4716.12 222.643  11
   1  -7   0 4707.71 396.361   4
   1  -7   1 62.8086 90.3197  13
  -1   7  -1 112.060 57.5357  11
   1  -7   1 256.656 108.937   4
  -1   7  -1 134.598 93.9502   3
  -1   7  -1 165.840 85.1011   2
  -1   7  -1 105.347 54.2859  12
  -1   7  -1 235.590 73.7417   7
  -1   7  -1 205.681 51.8351   6
  -1   7  -1 109.301 76.0013  10
   1  -7   1 104.210 101.139   9
   1  -7   1 153.611 72.6020   7
   1  -7   2 1055.96 157.245   7
   1  -7   2 1114.47 240.455   9
  -1   7  -2 1373.29 146.883   7
  -1   7  -2 1054.53 145.790  12
   1  -7   2 964.088 146.016   6
  -1   7  -2 1257.06 169.991  11
   1  -7   2 1041.46 194.882  13
  -1   7  -2 919.895 165.072   2
  -1   7  -2 1105.08 183.380   3
  -1   7  -2 1120.13 150.594   6
  -1   7  -3 1643.24 223.469   3
  -1   7  -3 1436.43 200.724  11
   1  -7   3 1731.69 204.858   5
   1  -7   3 1422.97 228.611  13
  -1   7  -3 1158.91 196.792   8
  -1   7  -3 1435.70 221.553   2
  -1   7  -3 1171.12 176.808  12
   1  -7   3 1537.35 267.992   9
   1  -7   3 1404.04 180.865   7
  -1   7  -3 1495.22 190.631   6
  -1   7  -4 1017.89 182.950   6
  -1   7  -4 1219.33 202.556  11
   1  -7   4 1279.89 204.304  13
   1  -7   4 1326.93 177.671   7
  -1   7  -4 1073.86 181.338   8
   1  -7   4 1028.55 169.249   5
  -1   7  -4 1279.24 197.341   3
  -1   7  -4 760.167 163.907   2
   1  -7   4 1079.15 227.294   9
  -1   7  -4 1122.11 190.175  12
   1  -7   4 1420.99 224.893   6
   1  -7   5 1288.30 250.472   9
  -1   7  -5 1196.33 183.403   8
  -1   7  -5 1381.16 241.007  11
   1  -7   5 1414.97 220.206  13
   1  -7   5 1435.76 254.143   6
  -1   7  -5 1373.82 175.217  10
  -1   7  -6 91.6808 134.699  11
   1  -7   6 4.97802 73.5056   9
  -1   7  -6 170.713 70.8459   8
   1  -7   6 122.494 102.719   6
   1  -7   7 1230.81 238.875   9
  -1   7  -7 1468.68 183.370   8
   1  -7   7 1423.63 274.789   6
  -1   7  -7 1302.11 269.892  11
   1  -7   7 1502.86 225.112   7
   1  -7   8 1918.91 267.163   7
  -1   7  -8 2315.66 374.607  11
   1  -7   8 1743.98 334.643   6
   1  -7   8 1716.81 277.542   9
  -1   7  -9 1310.71 298.079  11
   1  -7   9 1097.41 285.275   6
   1  -7  10 871.985 289.646   6
  -1   7 -10 304.849 209.322  11
   1  -6 -12 48.9070 60.5796   1
  -1   6  12 299.969 201.556   6
  -1   6  11 1218.53 269.996   6
   1  -6 -11 1209.60 284.742   1
  -1   6  11 1092.35 249.162  10
   1  -6 -10 1050.74 276.925   1
  -1   6  10 620.287 132.744   8
   1  -6 -10 801.353 195.648  11
  -1   6  10 751.193 205.751   6
  -1   6  10 973.255 228.936  10
  -1   6   9 3271.12 377.259  10
  -1   6   9 3054.86 305.065   8
   1  -6  -9 3690.23 341.808  11
  -1   6   9 3449.49 398.953   6
   1  -6  -9 4025.05 469.741   1
  -1   6   8 777.148 202.270  10
   1  -6  -8 501.322 184.303   1
  -1   6   8 525.609 159.640   6
  -1   6   8 653.946 147.191   8
  -1   6   7 909.231 174.575   6
   1  -6  -7 891.423 171.412   6
  -1   6   7 701.801 185.302  10
   1  -6  -7 1115.01 233.700   1
   1  -6  -7 813.472 138.452  11
  -1   6   7 820.626 166.924   8
  -1   6   7 765.368 120.717  11
   1  -6  -7 710.799 148.611  12
   1  -6  -6-58.2596 53.0996  11
  -1   6   6-7.30732 62.5159  10
  -1   6   6-23.2039 24.9549  11
  -1   6   6 9.79824 57.5873   6
   1  -6  -6-29.0202 95.2918   1
  -1   6   6 1.86907 61.9113   8
   1  -6  -6 5.29353 55.6384  13
   1  -6  -6-88.4027 52.8694   6
   1  -6  -6 49.5745 69.9094   2
   1  -6  -5 688.491 114.126  12
   1  -6  -5 624.914 147.342  13
   1  -6  -5 198.636 115.866   1
  -1   6   5 607.719 162.818  10
  -1   6   5 471.410 147.335   8
   1  -6  -5 468.826 124.027   2
  -1   6   5 585.377 111.642   6
   1  -6  -4 2995.34 195.697  12
  -1   6   4 3369.26 276.952  13
   1  -6  -4 2581.10 246.310   2
   1  -6  -4 2993.90 297.479   4
  -1   6   4 2988.55 310.059  10
  -1   6   4 3360.93 330.758   8
  -1   6   4 3036.27 346.969   7
   1  -6  -4 3165.20 300.366  13
   1  -6  -4 3215.15 334.797   1
  -1   6   4 3031.86 192.716   6
   1  -6  -3 1138.72 189.719   4
   1  -6  -3 1101.68 150.999   2
   1  -6  -3 946.901 174.371  13
  -1   6   3 1094.36 190.580  10
   1  -6  -3 1019.18 97.5882  12
   1  -6  -3 1081.96 201.906   1
  -1   6   3 1360.14 212.473   8
  -1   6   3 1044.70 158.216  13
  -1   6   3 861.948 185.131   7
  -1   6   3 1015.08 172.015   1
   1  -6  -3 891.343 169.297  10
  -1   6   3 974.169 79.3315   6
   1  -6  -2 102.016 26.2758  12
  -1   6   2 42.6223 43.5652   2
   1  -6  -2 57.7111 52.3148   2
   1  -6  -2 190.625 100.497   4
  -1   6   2 79.3679 59.6162  13
  -1   6   2 116.494 77.0371   7
  -1   6   2 173.598 88.7516  10
  -1   6   2 215.564 99.9201   9
  -1   6   2 111.302 68.6181   1
   1  -6  -2-24.0943 77.0916  13
   1  -6  -2-46.1398 97.8153   1
   1  -6  -1 698.658 114.931   2
  -1   6   1 632.541 147.854  10
  -1   6   1 661.085 147.750   1
  -1   6   1 826.553 174.679   9
  -1   6   1 564.075 112.027   2
   1  -6  -1 626.547 143.436   1
  -1   6   1 550.967 119.887  13
  -1   6   1 647.606 133.311   7
  -1   6   1 537.073 95.3358   5
  -1   6   0 8141.73 423.293   3
   1  -6   0 7564.55 419.204   7
  -1   6   0 8608.78 350.386   5
  -1   6   0 8092.93 399.311   7
  -1   6   0 7886.97 450.159  10
  -1   6   0 8070.09 423.128  13
  -1   6   0 7852.62 218.187   6
  -1   6   0 8033.38 483.236   1
  -1   6   0 8595.91 280.053  11
  -1   6   0 8707.30 522.151   9
  -1   6   0 7935.40 261.307  12
  -1   6   0 7477.15 389.801   2
  -1   6  -1 5987.17 286.721  12
  -1   6  -1 5894.82 289.607  11
  -1   6  -1 5651.96 374.620  10
  -1   6  -1 5476.61 298.024   7
  -1   6  -1 5678.15 410.163   1
  -1   6  -1 5872.96 363.891   2
  -1   6  -1 5578.78 254.555   6
  -1   6  -1 6204.74 370.758   3
  -1   6  -1 5987.64 423.387   9
  -1   6  -1 6472.31 379.618  13
   1  -6   1 5545.24 341.271   7
   1  -6   1 6089.32 457.452   9
  -1   6  -2 236.541 71.0155  12
   1  -6   2 243.042 102.903  13
   1  -6   2 158.982 60.9336   7
   1  -6   2 293.662 92.4978  11
  -1   6  -2 150.093 74.4873   2
  -1   6  -2 245.946 95.0711   3
  -1   6  -2 305.660 93.2355  13
  -1   6  -2 246.155 83.9959  11
   1  -6   2 327.489 140.114   9
  -1   6  -2 239.479 100.442   9
   1  -6   2 235.939 105.422   4
  -1   6  -2 272.193 83.5600   6
   1  -6   2 192.489 84.2398   6
  -1   6  -2 146.523 53.5631   7
  -1   6  -3 5072.82 382.842   2
  -1   6  -3 5910.72 380.720  11
   1  -6   3 5513.83 391.826   4
  -1   6  -3 4385.76 323.733  12
  -1   6  -3 5334.18 354.830   3
  -1   6  -3 5035.84 338.795   6
   1  -6   3 5522.04 336.067   7
   1  -6   3 5219.11 423.652   9
  -1   6  -3 5653.38 358.555  13
   1  -6   3 5459.07 368.951   6
   1  -6   3 5451.21 379.965  13
   1  -6   3 4875.84 314.793   5
   1  -6   3 5136.71 357.487  11
  -1   6  -3 5207.83 384.016   9
   1  -6   4 4509.81 310.905   7
  -1   6  -4 4459.33 362.162  12
  -1   6  -4 4315.04 333.575   3
  -1   6  -4 4516.59 347.995   9
   1  -6   4 4434.51 365.516  11
   1  -6   4 4568.11 399.223   9
  -1   6  -4 4494.63 366.974  11
   1  -6   4 4635.49 328.107   5
  -1   6  -4 4272.29 351.213   6
   1  -6   4 4541.72 348.919  13
  -1   6  -5 39.6306 41.9215  10
   1  -6   5 56.3610 75.6755  13
   1  -6   5 215.062 123.236   9
   1  -6   5-24.7803 37.9696   5
   1  -6   5 112.889 88.8339   6
  -1   6  -5 291.036 117.558  11
   1  -6   6 2695.04 352.974   6
  -1   6  -6 2137.83 217.372   8
  -1   6  -6 2532.94 328.223  11
   1  -6   6 2571.97 271.363  13
   1  -6   6 2355.64 297.866   9
  -1   6  -6 2422.26 226.572  10
   1  -6   7 194.277 118.445   9
   1  -6   7 71.6482 76.4182   7
  -1   6  -7 130.609 112.332  11
  -1   6  -7 201.535 74.2498   8
   1  -6   7 122.615 114.173   6
   1  -6   8 1844.63 328.997   6
  -1   6  -8 1910.09 339.222  11
   1  -6   8 2291.52 277.214   7
   1  -6   8 1917.56 282.282   9
   1  -6   9 491.761 141.391   9
   1  -6   9 709.919 170.050   7
  -1   6  -9 470.650 208.708  11
   1  -6   9 328.416 154.866   6
   1  -6  10 3931.21 404.278   7
  -1   6 -10 4232.34 548.212  11
   1  -6  10 5180.28 625.118   6
   1  -6  11 215.205 174.550   6
  -1   5  13 792.527 303.625   6
   1  -5 -12 982.175 272.128   1
  -1   5  12 1353.43 344.984   6
  -1   5  12 957.046 228.151  10
  -1   5  11 6033.17 603.778   6
   1  -5 -11 6619.36 550.607  11
  -1   5  11 6535.46 552.927  10
   1  -5 -11 6680.11 638.864   1
   1  -5 -10 371.968 168.637   1
   1  -5 -10 311.117 121.644  11
  -1   5  10 388.196 96.3037   8
  -1   5  10 538.624 162.159  10
  -1   5  10 175.676 135.348   6
   1  -5  -9 102.136 103.570   1
   1  -5  -9 102.261 88.2811  11
  -1   5   9 230.194 144.453   6
  -1   5   9 143.874 82.2923  10
  -1   5   9 285.398 98.3158   8
   1  -5  -8 2907.00 283.249  11
   1  -5  -8 2623.34 346.764   1
  -1   5   8 2470.33 317.455   6
  -1   5   8 2704.95 318.656  10
  -1   5   8 2697.48 270.416  11
  -1   5   8 2237.19 244.565   8
  -1   5   7 825.916 175.528  10
   1  -5  -7 661.779 183.855   1
  -1   5   7 729.921 168.888   6
   1  -5  -7 722.589 143.423  13
  -1   5   7 821.952 141.218  11
  -1   5   7 585.120 137.735   8
   1  -5  -7 978.988 193.810   6
   1  -5  -6 4690.27 398.423   1
   1  -5  -6 3959.50 326.120   6
  -1   5   6 5136.11 370.869   6
   1  -5  -6 4363.64 377.500   2
  -1   5   6 4699.16 279.731  11
   1  -5  -6 4964.48 334.494  13
  -1   5   6 5309.96 414.522  10
  -1   5   6 4668.34 360.705   8
   1  -5  -6 4831.00 291.902  11
   1  -5  -5 113.419 54.7669   6
  -1   5   5 72.6835 75.8361   8
  -1   5   5 128.739 78.9538   6
   1  -5  -5 96.6857 86.8712   1
  -1   5   5 149.527 89.8760  10
  -1   5   5 51.5322 32.0662  11
   1  -5  -5 92.2515 71.6273   4
   1  -5  -5 73.5435 73.7475   2
  -1   5   5 110.487 85.8515   9
   1  -5  -5 56.6956 41.6358  11
   1  -5  -5 26.8230 72.4370  13
   1  -5  -4 10462.7 410.909   6
  -1   5   4 11614.5 570.204  10
   1  -5  -4 11436.2 610.389  10
   1  -5  -4 10579.7 482.915  13
   1  -5  -4 11226.6 509.789   4
   1  -5  -4 10367.4 279.552  11
   1  -5  -4 11027.6 377.464  12
  -1   5   4 10945.9 541.055   8
   1  -5  -4 10856.7 552.700   1
  -1   5   4 10600.6 571.775   9
   1  -5  -4 10148.1 473.145   2
  -1   5   4 11072.4 405.012   6
  -1   5   4 12122.3 469.969  13
  -1   5   4 11223.6 641.191   7
   1  -5  -3 1199.98 171.143  13
   1  -5  -3 1041.49 99.2343  12
   1  -5  -3 1076.22 152.221   2
   1  -5  -3 1102.69 168.950   4
  -1   5   3 1043.34 143.123  13
  -1   5   3 948.579 180.832   7
   1  -5  -3 1171.01 198.665  10
   1  -5  -3 951.707 169.038   1
  -1   5   3 1143.44 113.465   6
  -1   5   3 1275.92 197.870   9
  -1   5   3 1044.19 181.565  10
  -1   5   2 40032.1 857.577  13
   1  -5  -2 39532.3 910.138  13
   1  -5  -2 38084.4 976.202   1
  -1   5   2 37873.5 1032.08   9
  -1   5   2 37988.0 995.673   7
  -1   5   2 37056.3 795.965   2
   1  -5  -2 35670.6 782.886   2
  -1   5   2 39926.2 977.454  10
   1  -5  -2 39582.5 934.286   4
   1  -5  -2 36984.7 430.317  12
  -1   5   2 37163.7 449.098   6
  -1   5   1-27.8037 47.8964   7
  -1   5   1 19.4418 59.0413  10
  -1   5   1 8.38022 38.2749  13
   1  -5  -1-47.4254 70.1490   7
   1  -5  -1 35.2459 38.3946   2
  -1   5   1-16.9195 51.4925   2
  -1   5   1-2.13722 42.4757   9
   1  -5  -1-85.2819 91.2678   1
   1  -5   0 20267.3 639.597   7
  -1   5   0 20176.8 728.198   9
  -1   5   0 20898.4 400.387  11
  -1   5   0 21021.8 623.373  13
  -1   5   0 19103.1 361.862   6
  -1   5   0 20969.3 608.340   2
  -1   5   0 19658.6 656.666  10
  -1   5   0 19050.0 363.045  12
  -1   5   0 20357.9 597.750   7
  -1   5   0 20887.2 481.691   5
  -1   5  -1 9024.03 406.694  13
   1  -5   1 8638.67 325.771   6
  -1   5  -1 8492.56 411.835   2
  -1   5  -1 8445.30 310.200   6
  -1   5  -1 8621.15 328.177  11
  -1   5  -1 8376.49 352.004   7
   1  -5   1 7688.60 318.444  11
  -1   5  -1 8788.13 475.638   9
   1  -5   1 8988.33 499.165   9
  -1   5  -1 8418.14 316.426  12
  -1   5  -1 9118.86 403.445   3
   1  -5   1 8181.33 383.188   7
   1  -5   2 202.231 83.2963   6
   1  -5   2 188.387 70.4399   7
  -1   5  -2 319.154 88.6137  13
  -1   5  -2 260.649 69.1165  12
  -1   5  -2 160.081 82.3463   2
   1  -5   2 191.964 63.8994  11
  -1   5  -2 194.568 61.6491   7
  -1   5  -2 179.458 78.2043  11
  -1   5  -2 155.101 69.7447   6
  -1   5  -2 279.326 91.9747   9
   1  -5   2 141.340 62.5575   5
   1  -5   2 241.197 111.315   9
  -1   5  -2 160.438 76.4735   3
  -1   5  -3 67.5124 37.5865  12
   1  -5   3 18.0449 48.3205   3
   1  -5   3-14.3144 57.8091   7
  -1   5  -3 38.0837 55.7078   6
  -1   5  -3-104.705 72.8590  11
  -1   5  -3-96.6249 60.8028  13
  -1   5  -3 11.0357 48.0809   3
  -1   5  -3 51.6792 51.8295   9
   1  -5   3-13.1694 37.3109   5
   1  -5   3-31.5445 60.5601   6
   1  -5   3-57.7234 62.1569  11
   1  -5   3 16.0249 92.4010   9
  -1   5  -4 227.681 90.8630   6
   1  -5   4 418.239 116.485  11
  -1   5  -4 383.151 102.436   9
   1  -5   4 358.189 120.474   9
  -1   5  -4 276.603 91.8014   3
   1  -5   4 344.164 94.2819   7
  -1   5  -4 251.217 97.7093  12
  -1   5  -4 297.127 107.972  11
  -1   5  -5 164.636 94.4003  11
   1  -5   5 105.632 88.1468   9
   1  -5   5 200.323 114.300   6
  -1   5  -5 128.283 66.9577  10
  -1   5  -5 146.462 84.4107   6
  -1   5  -6-164.675 132.721  11
   1  -5   6 22.5156 75.4589   9
  -1   5  -6-11.8163 37.7993  10
   1  -5   6 54.5860 64.0498   6
  -1   5  -7 354.553 136.632  11
   1  -5   7 386.712 107.263   9
  -1   5  -7 381.018 79.7345   8
   1  -5   7 455.782 126.823   7
   1  -5   7 542.235 175.439   6
  -1   5  -8 1624.37 289.790  11
   1  -5   8 1633.88 230.287   7
   1  -5   8 1716.99 232.070   9
   1  -5   8 1452.71 311.996   6
  -1   5  -8 1802.99 132.355   8
  -1   5  -9 4844.26 529.177  11
   1  -5   9 4597.48 415.291   7
   1  -5   9 4417.27 379.925   9
   1  -5   9 3828.22 491.183   6
   1  -5  10-134.284 82.2674   7
   1  -5  10 78.7538 76.5243   6
  -1   5 -10 172.721 142.686  11
   1  -5  11 685.422 184.386   7
  -1   5 -11 590.637 220.409  11
   1  -5  11 982.372 310.955   6
   1  -4 -13 416.625 163.737  11
  -1   4  13 772.246 284.779   6
   1  -4 -12 1673.44 298.013  11
  -1   4  12 2008.65 323.434  10
  -1   4  12 2029.10 410.020   6
  -1   4  11 1538.69 323.038   6
  -1   4  11 945.733 214.575  10
   1  -4 -11 1469.19 271.012  11
   1  -4 -10 101.274 92.9325  11
  -1   4  10 96.7027 85.1213  10
  -1   4  10 356.678 172.492   6
  -1   4  10 173.651 65.4028   8
   1  -4  -9 1894.45 263.437  11
  -1   4   9 2067.58 283.206  10
  -1   4   9 1992.72 198.458   8
  -1   4   9 1557.31 294.485   6
  -1   4   8 924.878 143.374   8
   1  -4  -8 825.875 169.654  11
  -1   4   8 1096.17 201.723  10
  -1   4   8 1060.36 225.312   6
  -1   4   8 1129.82 195.466  11
  -1   4   7 4624.12 341.727  11
   1  -4  -7 4730.06 291.346  13
  -1   4   7 4647.04 405.557   6
  -1   4   7 4785.46 388.194  10
   1  -4  -7 5162.70 427.302   6
  -1   4   7 5224.04 343.149   8
   1  -4  -6 4043.99 348.953   1
   1  -4  -6 3299.96 253.454  11
  -1   4   6 3364.62 258.970  11
  -1   4   6 3791.68 332.547  10
  -1   4   6 3845.04 330.462   6
   1  -4  -6 3898.31 333.937   6
   1  -4  -6 3029.68 316.266   2
   1  -4  -6 3150.25 237.845  13
   1  -4  -5 696.401 128.695   6
  -1   4   5 585.014 172.626   7
   1  -4  -5 759.256 127.181  13
   1  -4  -5 800.060 172.085  10
  -1   4   5 557.419 128.864   6
   1  -4  -5 816.604 155.731   2
   1  -4  -5 740.093 127.097   4
   1  -4  -5 594.973 139.696   1
   1  -4  -5 555.092 97.4779  11
  -1   4   5 744.594 110.503  11
  -1   4   4 838.193 178.303   7
   1  -4  -4 934.668 167.834  10
   1  -4  -4 861.965 131.310  13
  -1   4   4 649.731 86.5847  11
  -1   4   4 974.892 137.057   6
   1  -4  -4 758.636 129.145   4
   1  -4  -4 844.727 152.247   1
   1  -4  -4 1031.94 107.494  11
   1  -4  -4 760.454 144.087   2
   1  -4  -4 938.233 131.314   6
   1  -4  -3 79.7509 25.6950  11
   1  -4  -3 54.0412 69.2630   4
   1  -4  -3 11.4935 74.9496   1
   1  -4  -3-27.7115 49.0520   2
  -1   4   3 52.5697 47.9831   6
  -1   4   3 73.4893 75.6356   7
  -1   4   3 112.961 57.0596  13
   1  -4  -3 62.7030 61.8600  10
   1  -4  -3 20.0669 62.9260  13
  -1   4   2 21466.8 709.629   9
   1  -4  -2 22404.3 667.188   1
   1  -4  -2 20624.8 683.994  10
  -1   4   2 22493.8 574.852  13
   1  -4  -2 20623.5 574.852   2
   1  -4  -2 21978.1 330.603  12
   1  -4  -2 23075.8 639.978   4
  -1   4   2 22822.3 694.295  10
  -1   4   2 21579.6 625.064   1
   1  -4  -2 23173.1 620.778  13
  -1   4   2 21812.5 726.998   7
  -1   4   2 22979.7 425.352   6
  -1   4   2 21485.8 584.866   2
  -1   4   1 773.910 137.399  10
  -1   4   1 545.055 101.924   2
   1  -4  -1 750.192 145.801   7
   1  -4  -1 660.063 108.638   2
  -1   4   1 609.164 122.275   7
  -1   4   1 786.668 139.891   9
  -1   4   1 740.519 122.339   1
  -1   4   1 590.112 63.0256   6
   1  -4  -1 508.510 128.951   1
  -1   4   1 731.959 108.453  13
  -1   4   0 686.006 119.722   2
  -1   4   0 806.094 82.0291   6
  -1   4   0 709.009 81.9176   5
  -1   4   0 660.939 58.7883  12
  -1   4   0 690.685 127.370  10
  -1   4   0 739.622 109.452  13
   1  -4   0 657.205 127.855   1
   1  -4   0 577.019 65.0222  11
  -1   4   0 703.394 68.7369  11
   1  -4   0 686.773 126.778   7
  -1   4   0 649.399 125.424   9
  -1   4   0 790.888 121.552   7
   1  -4   0 654.340 108.260   2
  -1   4  -1 5047.76 273.983  13
  -1   4  -1 4514.03 223.964   6
  -1   4  -1 4299.47 300.971   9
   1  -4   1 4356.74 229.325   6
  -1   4  -1 4212.29 234.885   7
  -1   4  -1 4538.10 223.570  11
  -1   4  -1 4418.67 210.720  12
  -1   4  -1 4810.65 294.332   2
   1  -4   1 4443.29 220.628  11
   1  -4   1 4884.84 331.925   9
  -1   4  -1 4982.78 268.761   3
   1  -4   1 4110.90 256.099   7
   1  -4   2 11295.1 493.345   9
   1  -4   2 11205.6 430.152  13
   1  -4   2 10005.9 346.046   5
   1  -4   2 11124.9 434.870   6
   1  -4   2 10599.9 433.883   4
  -1   4  -2 10073.4 353.271   7
   1  -4   2 10222.9 419.175   3
  -1   4  -2 10363.6 462.983   2
  -1   4  -2 10755.9 401.806  13
  -1   4  -2 11521.0 421.236  11
  -1   4  -2 11552.2 417.074   3
   1  -4   2 11014.4 409.297   7
   1  -4   2 10539.4 398.689  11
  -1   4  -2 10417.9 404.104   6
  -1   4  -2 10736.0 460.606   9
  -1   4  -3 2031.30 209.545  11
   1  -4   3 2492.66 208.724  13
   1  -4   3 2419.23 221.277  11
   1  -4   3 2614.38 245.030   6
  -1   4  -3 2292.24 220.816   6
   1  -4   3 2428.84 211.303   4
   1  -4   3 2198.68 225.299   9
   1  -4   3 2227.15 196.789   7
  -1   4  -3 2202.74 204.860   9
  -1   4  -3 2453.78 208.971   3
   1  -4   3 2310.94 211.031   3
   1  -4   4 682.974 136.572   9
   1  -4   4 650.163 123.312   3
  -1   4  -4 743.153 152.547   6
   1  -4   4 528.039 115.945  11
  -1   4  -4 634.281 150.205  11
   1  -4   4 631.712 117.164  13
   1  -4   4 701.360 116.704   7
  -1   4  -4 537.812 98.5834  10
   1  -4   4 609.771 114.832   4
  -1   4  -5 422.729 91.8943  10
   1  -4   5 353.104 110.417  11
  -1   4  -5 432.503 128.438   6
   1  -4   5 376.626 96.6714  13
   1  -4   5 496.843 122.313   9
  -1   4  -5 474.583 156.108  11
   1  -4   5 383.590 144.802   6
   1  -4   5 369.181 90.4646   4
   1  -4   6 2910.29 357.526   6
  -1   4  -6 2564.00 311.786  11
   1  -4   6 2653.38 217.044  13
  -1   4  -6 2667.62 225.045  10
   1  -4   6 2849.04 266.765   9
  -1   4  -7 744.146 209.711  11
   1  -4   7 677.530 145.180   7
   1  -4   7 795.175 150.339   9
   1  -4   7 812.484 202.754   6
   1  -4   8 7908.50 656.832   6
   1  -4   8 8122.93 508.120   7
   1  -4   8 8120.80 454.737   9
  -1   4  -8 7823.90 221.063   8
  -1   4  -8 8077.44 627.813  11
   1  -4   9 1646.17 251.118   7
   1  -4   9 1806.75 356.721   6
  -1   4  -9 2017.22 340.730  11
   1  -4   9 2237.51 242.027   9
   1  -4  10 972.454 282.155   6
  -1   4 -10 1037.33 267.118  11
   1  -4  10 543.168 147.122   7
  -1   4 -11 316.879 184.720  11
   1  -4  11 141.692 124.583   7
   1  -4  11 66.9937 145.182   6
   1  -4  12 197.914 114.947   7
   1  -3 -13 2447.35 399.587  11
  -1   3  13 2320.24 464.447   6
  -1   3  12 476.713 235.866   6
   1  -3 -12 121.934 108.658  11
  -1   3  12 576.027 181.867  10
   1  -3 -11 447.286 169.779  11
  -1   3  11 577.117 221.211   6
  -1   3  11 430.530 149.349  10
   1  -3 -10 1362.67 252.308  11
  -1   3  10 961.646 212.367  10
  -1   3  10 1199.47 284.971   6
   1  -3  -9 1186.90 223.527  11
  -1   3   9 916.825 229.734   6
  -1   3   9 1156.18 214.538  10
  -1   3   8 1997.16 254.906  10
   1  -3  -8 2105.79 263.070  11
  -1   3   8 1679.76 279.172   6
   1  -3  -7 408.470 126.580   6
  -1   3   7-55.6808 31.4356   8
   1  -3  -7 466.905 118.849  11
  -1   3   7 588.754 142.005  10
  -1   3   7 501.746 163.973   6
  -1   3   7 534.193 126.990  11
   1  -3  -6 416.585 82.9429   4
   1  -3  -6 256.251 95.4349   6
  -1   3   6 375.138 93.2789   8
  -1   3   6 456.049 119.890  11
  -1   3   6 361.715 122.453  10
   1  -3  -6 331.508 76.4165  13
  -1   3   6 327.063 127.619   6
  -1   3   5 96.8759 83.3669   7
   1  -3  -5 109.977 61.2086  11
   1  -3  -5 126.934 52.5228   4
   1  -3  -5 143.921 87.0710   2
  -1   3   5 106.914 74.2376   6
  -1   3   5 43.3341 59.7140   8
  -1   3   5 46.9497 40.3626  11
   1  -3  -5 59.5764 49.6020  13
   1  -3  -5 33.6911 58.1607   6
   1  -3  -5 100.360 61.4434  10
   1  -3  -4 35372.0 672.617  13
  -1   3   4 32689.0 637.775  11
   1  -3  -4 36418.9 701.065   4
   1  -3  -4 35073.1 633.344  11
   1  -3  -4 32692.3 853.623   2
   1  -3  -4 32947.8 794.910   6
  -1   3   4 33976.6 1033.67   7
  -1   3   4 34590.1 800.136   6
   1  -3  -4 34513.0 788.742   1
   1  -3  -4 35464.3 937.037  10
  -1   3   3 1005.95 91.1278  11
   1  -3  -3 911.230 155.017  10
   1  -3  -3 1135.95 151.937   2
  -1   3   3 999.393 129.152   6
   1  -3  -3 1003.39 86.7053  11
  -1   3   3 800.358 164.212   7
   1  -3  -3 1096.34 128.087   4
   1  -3  -3 1021.32 142.912   1
   1  -3  -3 1068.12 130.113   6
   1  -3  -3 1105.62 125.924  13
   1  -3  -2 114635. 1301.48   2
   1  -3  -2 115911. 1249.93   4
  -1   3   2 118214. 1061.86   6
  -1   3   2 115823. 1574.06   7
   1  -3  -2 111900. 1468.52  10
  -1   3   2 114712. 1234.70   1
  -1   3   2 120871. 1327.89   2
   1  -3  -2 119820. 1342.34   1
   1  -3  -2 119914. 1209.73  13
  -1   3   1 14574.2 405.032  13
   1  -3  -1 13021.8 422.588   2
  -1   3   1 13908.9 490.959   7
  -1   3   1 13153.1 409.515   2
   1  -3  -1 14408.8 450.118   1
   1  -3   0 9940.46 366.697   2
   1  -3   0 9893.93 385.595   7
  -1   3   0 10091.3 227.009  11
   1  -3   0 10445.0 378.361   1
  -1   3   0 9569.68 359.466   7
  -1   3   0 10060.7 276.894   6
  -1   3   0 10534.0 345.213  13
  -1   3   0 10206.0 415.369   9
   1  -3   0 9675.71 216.871  11
  -1   3   0 10005.7 369.886   2
  -1   3   0 10384.3 229.311   5
  -1   3  -1 2522.79 157.349  11
   1  -3   1 2789.88 197.477   7
   1  -3   1 2427.69 151.851  11
  -1   3  -1 2498.52 202.913   9
  -1   3  -1 2381.46 201.076   2
   1  -3   1 2590.09 134.144   5
  -1   3  -1 2512.55 166.114   6
  -1   3  -1 2719.39 176.854  13
  -1   3  -1 2496.32 171.695   7
   1  -3   1 2714.40 176.448   6
  -1   3  -1 2417.43 165.655   3
   1  -3   1 2597.41 212.873   9
   1  -3   2 284.906 85.1407   4
   1  -3   2 266.471 68.4149  11
  -1   3  -2 219.377 75.3901  11
   1  -3   2 150.061 59.9476  13
   1  -3   2 234.629 72.6701   7
   1  -3   2 247.642 86.4165   6
  -1   3  -2 231.118 66.4539   3
   1  -3   2 192.852 75.1509   9
  -1   3  -2 284.001 77.5803   6
  -1   3  -2 315.383 84.2018   9
  -1   3  -2 202.826 58.8717   7
   1  -3   2 174.637 63.2485   3
   1  -3   3 16080.0 536.236  11
  -1   3  -3 18609.4 580.824  11
   1  -3   3 17550.5 516.002   3
   1  -3   3 17880.2 614.404   6
   1  -3   3 16725.8 453.811  13
   1  -3   3 18303.1 494.875   4
   1  -3   3 17377.1 494.490   7
  -1   3  -3 17013.7 575.341   6
   1  -3   3 17872.3 538.231   9
  -1   3  -3 17091.3 487.549   9
   1  -3   4 9139.44 385.832   7
  -1   3  -4 9522.50 470.046  11
   1  -3   4 8528.81 435.894  11
   1  -3   4 8255.09 326.445  13
   1  -3   4 8574.77 387.044   3
  -1   3  -4 8643.80 353.276  10
  -1   3  -4 9055.51 471.562   6
   1  -3   4 8621.52 381.849   9
   1  -3   4 8692.91 343.529   4
   1  -3   5 4221.42 373.527   6
   1  -3   5 3982.56 330.787  11
  -1   3  -5 3829.92 333.995  11
   1  -3   5 3859.61 228.092  13
   1  -3   5 3896.75 261.877   9
   1  -3   5 3951.72 284.284   3
  -1   3  -5 3782.66 333.583   6
  -1   3  -5 4119.41 256.590  10
   1  -3   5 3752.83 227.384   4
  -1   3  -6 101.464 97.4759  11
   1  -3   6 188.675 65.7466  13
   1  -3   6 96.8986 91.7982   6
   1  -3   6 125.400 69.0860   7
  -1   3  -6 167.174 69.5625  10
   1  -3   6 182.962 77.0912   9
  -1   3  -7 7724.10 552.260  11
   1  -3   7 8025.36 389.824   9
   1  -3   7 7158.49 567.484   6
  -1   3  -7 7816.31 408.534  10
   1  -3   7 7334.42 445.723   7
  -1   3  -8 124.016 109.689  11
   1  -3   8 159.118 87.5812   7
   1  -3   8 167.056 74.7169   9
   1  -3   8-5.01015 103.147   6
   1  -3   9-17.5546 76.1297   7
  -1   3  -9 122.965 127.722  11
   1  -3   9-29.9922 65.5203   6
   1  -3   9-69.0479 60.2886   9
   1  -3  10 477.341 145.068   7
   1  -3  10 456.114 184.474   6
  -1   3 -10 643.217 242.517  11
   1  -3  11 1307.69 261.171   7
   1  -3  11 1170.13 294.039   6
  -1   3 -11 1294.45 315.608  11
   1  -3  12 292.594 150.611   7
  -1   3 -12 307.889 182.223  11
   1  -3  12 72.9086 183.383   6
   1  -3  13 1129.04 263.443   7
   1  -2 -13-154.574 127.175  11
  -1   2  13-35.6443 71.3145  10
  -1   2  12 10.5330 102.539   6
  -1   2  12 93.8187 103.799  10
   1  -2 -12-88.5803 97.0624  11
  -1   2  11 130.874 115.134  10
  -1   2  11-225.876 193.613   6
   1  -2 -11-63.8305 96.7765  11
  -1   2  10 1151.92 214.676  10
  -1   2  10 1257.26 284.751   6
   1  -2 -10 1046.04 230.809  11
   1  -2  -9 5209.08 457.038  11
  -1   2   9 5558.44 422.251  10
  -1   2   9 5307.00 530.375   6
  -1   2   9 5292.93 215.887   8
   1  -2  -8 1123.74 210.913  11
  -1   2   8 974.770 175.419  10
  -1   2   8 958.744 103.302   8
  -1   2   8 964.513 234.005   6
  -1   2   7 2406.26 314.682   6
  -1   2   7 2175.20 240.242  10
   1  -2  -7 2317.98 260.569  11
  -1   2   7 2100.13 253.148  11
  -1   2   7 2179.92 165.479   8
   1  -2  -6 3.46838 22.1347  13
  -1   2   6 83.3090 46.4979  11
   1  -2  -6-10.9527 30.4100   4
  -1   2   6 25.7698 35.5856   8
  -1   2   6 10.9947 68.1475  10
   1  -2  -6 15.2302 52.9558  10
  -1   2   6 5.99972 86.3970   6
   1  -2  -6 22.3221 35.0687   6
   1  -2  -5 6709.34 409.378  10
   1  -2  -5 6814.88 255.241   4
   1  -2  -5 6737.37 245.651  13
   1  -2  -5 6701.82 416.263   6
  -1   2   5 6391.98 406.793   6
   1  -2  -5 6599.27 349.391  11
  -1   2   5 5979.34 288.032   8
  -1   2   5 6598.24 358.933  11
   1  -2  -4 55369.1 697.428  13
   1  -2  -4 55213.8 724.721   4
   1  -2  -4 51010.4 1020.41   6
  -1   2   4 51561.5 872.069  11
   1  -2  -4 54288.3 867.256  11
   1  -2  -4 52342.2 1056.54  10
  -1   2   4 54456.7 1046.82   6
   1  -2  -3 6983.39 359.693  10
  -1   2   3 6156.03 254.462  11
   1  -2  -3 6657.66 257.282  11
  -1   2   3 6368.12 396.164   7
   1  -2  -3 6648.26 323.159   6
  -1   2   3 7255.30 339.280   6
   1  -2  -3 6614.45 349.730   2
   1  -2  -3 6761.32 246.580  13
   1  -2  -2 1866.49 180.020  10
   1  -2  -2 1996.35 151.272   1
   1  -2  -2 2130.97 183.389   2
  -1   2   2 1892.44 201.669   7
   1  -2  -2 2112.55 160.323   6
  -1   2   2 2195.57 191.068   2
  -1   2   2 1968.59 155.785   6
   1  -2  -2 2024.96 138.223  13
   1  -2  -2 2172.24 115.267  11
   1  -2  -1 34755.0 571.952   1
  -1   2   1 34233.1 523.516   6
   1  -2  -1 34216.2 641.588   2
  -1   2   1 34451.0 710.124   7
  -1   2   1 36081.3 651.079   2
   1  -2   0 14268.9 353.892   1
  -1   2   0 13939.6 408.009   2
  -1   2   0 13887.9 293.917   3
   1  -2   0 14040.0 402.423   2
  -1   2   0 13974.6 396.602   7
   1  -2   0 13620.5 237.579  11
  -1   2   0 14247.7 261.282  11
   1  -2   1 10171.1 282.044  11
  -1   2  -1 10120.9 320.342   6
  -1   2  -1 10696.1 296.685  11
   1  -2   1 10398.3 288.632   3
  -1   2  -1 9843.91 312.825   7
  -1   2  -1 10041.9 340.280   9
  -1   2  -1 10844.4 280.483   3
  -1   2  -2 30389.4 567.427   9
   1  -2   2 30024.8 537.930   3
  -1   2  -2 30250.2 646.314   6
   1  -2   2 31010.4 600.653  11
   1  -2   2 30976.0 572.270   9
  -1   2  -2 31784.6 621.916  11
  -1   2  -2 30832.9 560.270   7
   1  -2   3 3255.60 171.683  13
  -1   2  -3 3221.37 196.107  10
   1  -2   3 3364.20 200.317   3
  -1   2  -3 3519.08 257.931   6
   1  -2   3 3663.83 243.817  11
  -1   2  -3 3521.98 182.142   9
   1  -2   3 3202.85 207.709   7
   1  -2   3 3504.58 198.403   9
  -1   2  -3 3233.53 242.165  11
   1  -2   4 5836.22 257.651   9
   1  -2   4 6459.38 319.808   7
  -1   2  -4 5383.85 356.073   6
   1  -2   4 6112.89 232.337  13
  -1   2  -4 6094.08 287.154  10
   1  -2   4 6279.36 301.929   3
   1  -2   4 6258.00 359.742  11
   1  -2   4 5700.99 233.638   4
  -1   2  -5 11717.6 423.513  10
   1  -2   5 12086.8 379.439   9
   1  -2   5 12814.9 470.591   3
  -1   2  -5 12485.3 594.672   6
   1  -2   5 11648.5 333.748   4
   1  -2   5 12397.6 328.245  13
   1  -2   5 12337.2 556.791  11
  -1   2  -6 3119.35 239.799  10
   1  -2   6 3449.40 177.723   4
   1  -2   6 3086.78 305.802  11
   1  -2   6 2895.22 196.318   9
  -1   2  -6 3112.94 329.258   6
   1  -2   6 3139.88 169.231  13
   1  -2   6 3436.99 266.713   3
  -1   2  -6 3536.60 343.019  11
  -1   2  -7 828.493 61.4922   8
   1  -2   7 976.229 219.595   6
  -1   2  -7 713.170 124.911  10
  -1   2  -7 555.241 165.983  11
   1  -2   7 692.885 107.938   9
  -1   2  -8 981.873 224.779  11
   1  -2   8 985.028 127.333   9
   1  -2   8 870.033 225.217   6
   1  -2   9 1197.67 288.308   6
  -1   2  -9 1386.22 275.324  11
   1  -2   9 1403.40 151.922   9
  -1   2 -10 153.818 188.318  11
   1  -2  10-253.979 158.597   6
  -1   2 -11 598.415 195.807  11
   1  -2  11 544.881 211.273   6
  -1   2 -12 477.289 230.850  11
   1  -2  12 168.704 184.208   6
   1  -2  13 1.16896 46.3811   7
   1  -1 -13 81.3314 89.9166  11
  -1   1  13 269.057 148.435  10
  -1   1  12 293.224 133.536  10
   1  -1 -12 104.975 126.778  11
  -1   1  12 390.471 228.073   6
  -1   1  11 69.0738 100.035  10
   1  -1 -11 48.5891 84.4609  11
  -1   1  11-25.7154 113.370   6
  -1   1  10-25.8881 81.4156  10
   1  -1 -10 52.7019 92.6172  11
  -1   1  10-23.5728 135.396   6
   1  -1  -9 1534.30 256.718  11
  -1   1   9 1615.30 316.933   6
  -1   1   9 1581.20 222.011  10
   1  -1  -8 7262.58 513.732  11
  -1   1   8 6401.86 547.408   6
  -1   1   8 6411.49 410.812  10
  -1   1   7 1719.03 234.003  11
  -1   1   7 2257.98 307.205   6
   1  -1  -7 2410.85 280.971  11
  -1   1   7 2175.53 119.935   8
  -1   1   7 2351.37 236.087  10
  -1   1   6 9556.09 503.374  11
   1  -1  -6 9721.76 563.012   6
  -1   1   6 10211.8 582.564   6
   1  -1  -6 9806.09 216.201   4
   1  -1  -6 9676.61 208.785  13
  -1   1   6 9563.67 279.137   8
  -1   1   6 10375.9 459.299  10
   1  -1  -6 10415.0 512.282  10
   1  -1  -5 3.36666 23.7710   4
   1  -1  -5-15.1855 59.0120  11
   1  -1  -5-41.3190 67.7751   6
   1  -1  -5 1.27176 49.9832  10
  -1   1   5 27.9640 43.5994  11
   1  -1  -5 27.3540 23.2721  13
  -1   1   5 43.6933 93.5764   6
  -1   1   5-2.69269 32.4776   8
   1  -1  -4 56185.1 958.344  11
  -1   1   4 54328.1 957.997  11
   1  -1  -4 51930.6 1068.95   6
   1  -1  -4 55644.2 1005.45  10
  -1   1   4 56776.5 1101.62   6
   1  -1  -4 55653.8 555.624  13
  -1   1   3 3425.64 212.254  11
   1  -1  -3 3784.64 242.813  10
   1  -1  -3 3693.54 218.143  11
  -1   1   3 3785.14 259.613   6
   1  -1  -3 3927.92 260.879   6
   1  -1  -2 509.654 94.4503   6
  -1   1   2 269.113 93.4721   7
   1  -1  -2 343.209 79.7447  10
   1  -1  -2 276.240 75.5199   2
  -1   1   2 284.990 90.2643   6
  -1   1   1 6425.31 285.201   7
   1  -1  -1 6451.43 258.006  10
  -1   1   1 7030.22 200.790  12
   1  -1  -1 6668.74 179.925   1
   1  -1  -1 6631.45 198.037  12
   1  -1  -1 6767.44 270.978   2
  -1   1   0 32219.9 536.125   7
  -1   1   0 33573.0 285.440   3
  -1   1   0 33348.0 354.515  12
   1  -1   0 32803.8 560.550   2
  -1   1  -1 8148.17 258.109   7
   1  -1   1 8063.72 192.195   3
   1  -1   1 8277.70 249.228  11
  -1   1  -1 8230.31 282.887   6
   1  -1   2 1819.19 144.459  11
  -1   1  -2 1716.11 156.602   6
  -1   1  -2 1878.39 106.182   9
   1  -1   3 18339.5 321.458   9
   1  -1   3 17662.1 506.988  11
  -1   1  -3 17693.3 426.687  10
  -1   1  -3 17719.0 550.164   6
   1  -1   4 147.353 72.8967  11
   1  -1   4 67.3821 29.4044  13
  -1   1  -4 92.8497 46.4885  10
  -1   1  -4 151.920 79.5662   6
   1  -1   4 103.818 32.8536   9
   1  -1   5 2050.77 106.509  13
  -1   1  -5 2094.87 180.041  10
   1  -1   5 2054.74 222.810  11
   1  -1   5 2035.94 121.806   9
  -1   1  -5 2162.98 252.045   6
   1  -1   6 4132.73 185.657   9
   1  -1   6 3700.45 135.019  13
   1  -1   6 3878.70 140.546   4
   1  -1   6 3990.32 340.664  11
  -1   1  -6 3635.27 348.741   6
  -1   1  -6 3922.98 269.857  10
  -1   1  -6 3803.37 143.725   8
  -1   1  -7 4481.83 400.193  11
   1  -1   7 4676.36 445.140   6
  -1   1  -7 4813.10 326.116  10
   1  -1   7 4470.61 327.274  10
  -1   1  -7 4610.99 161.899   8
   1  -1   7 5046.63 220.892   9
  -1   1  -8 297.238 42.6440   8
  -1   1  -8 439.701 152.333  11
   1  -1   8 318.981 65.5593   9
   1  -1   8 334.734 111.243  10
   1  -1   8 515.568 193.575   6
   1  -1   9 302.191 68.2589   9
  -1   1  -9 376.889 169.533  11
   1  -1   9 174.092 96.8933  10
   1  -1   9 136.398 141.786   6
  -1   1 -10 286.374 159.618  11
   1  -1  10 118.531 91.8916  10
   1  -1  10 163.008 188.727   6
   1  -1  11 5983.55 658.320   6
  -1   1 -11 5408.00 573.518  11
  -1   1 -12 8093.69 745.701  11
   1  -1  12 10300.1 921.249   6
  -1   0  13 396.902 144.341  10
   1   0 -12-144.642 120.705  11
  -1   0  12-86.9501 159.924   6
  -1   0  12-86.0763 61.2069  10
  -1   0  11 421.887 134.706  10
  -1   0  11 628.868 225.565   6
   1   0 -11 395.645 164.736  11
  -1   0  10 5124.57 585.284   6
  -1   0  10 4976.21 410.569  10
   1   0 -10 4860.56 492.276  11
   1   0  -9 319.546 139.775  11
  -1   0   9 714.769 241.378   6
  -1   0   9 524.159 134.453  10
   1   0  -8 2.98221 56.5508  11
  -1   0   8-5.23609 51.4633  10
  -1   0   8-170.968 119.617   6
  -1   0   7 9750.17 627.531   6
  -1   0   7 9880.23 456.685  10
   1   0  -7 9297.28 502.969  10
   1   0  -7 10393.7 586.713  11
  -1   0   6 5772.64 444.855   6
   1   0  -6 5176.13 422.235   6
   1   0  -6 5385.55 392.175  11
   1   0  -6 5338.33 349.985  10
  -1   0   6 6012.44 417.405  11
  -1   0   5 976.865 129.868  10
   1   0  -5 1217.01 194.895   6
  -1   0   5 982.301 64.6930   8
  -1   0   5 1047.11 165.959  11
   1   0  -5 872.008 133.532  10
  -1   0   4 154.938 61.2092  10
   1   0  -4 114.781 59.2707   6
  -1   0   4 55.9867 52.5860  11
   1   0  -4 121.136 61.7860  10
   1   0  -3 9086.89 408.560   6
   1   0  -3 9110.79 330.184  10
  -1   0   3 9598.84 321.304  10
  -1   0   3 8945.31 366.779  11
   1   0  -2 562.907 82.5292  10
  -1   0   2 603.196 109.299   7
   1   0  -2 637.851 104.257  12
   1   0  -2 568.754 101.447   6
   1   0  -1 4370.73 198.056  12
  -1   0   1 4413.55 104.424   3
  -1   0   1 4531.30 213.625   7
   1   0  -1 4612.78 180.913  10
   1   0  -1 4811.39 223.091   2
  -1   0   0 2753.49 106.871   5
  -1   0  -1 95591.4 922.425   6
   1   0   1 100041. 913.432   2
  -1   0  -2 12627.5 393.771   6
   1   0   2 12747.6 364.487  11
  -1   0  -2 13050.0 312.631  10
  -1   0  -3 489.952 76.7645  10
   1   0   3 355.928 83.7370  11
  -1   0  -3 447.316 100.693   6
   1   0   4 381.304 99.8467  11
  -1   0  -4 233.840 86.2002   6
  -1   0  -4 177.904 54.7481  10
   1   0   5 13943.9 556.771  11
  -1   0  -5 13559.3 596.882   6
  -1   0  -5 12889.0 283.108   8
  -1   0  -5 14532.4 471.174  10
   1   0   6 3863.04 276.857  10
   1   0   6 4066.27 332.025  11
  -1   0  -6 3610.73 341.034   6
  -1   0  -6 3767.23 167.629   8
  -1   0  -6 3981.46 276.821  10
  -1   0  -7 43.6871 89.4447  11
  -1   0  -7 46.4626 48.9548  10
  -1   0  -7 34.5106 35.3475   8
   1   0   7 5.29650 49.6689  10
  -1   0  -8 735.502 176.181  11
   1   0   8 787.407 158.368  10
   1   0   8 732.048 217.767   6
  -1   0  -8 760.875 83.9655   8
  -1   0  -9 1048.33 240.209  11
   1   0   9 664.014 226.887   6
   1   0   9 935.243 95.2949   9
   1   0   9 783.021 176.257  10
   1   0  10 5191.97 577.746   6
   1   0  10 3915.03 371.550  10
   1   0  10 4300.30 203.789   9
  -1   0 -10 4213.54 469.224  11
   1   0  11 8444.52 586.983  10
  -1   0 -11 8745.08 721.636  11
   1   0  11 7874.77 744.664   6
  -1   0 -12 1488.64 321.071  11
   1   0  12 1440.07 272.282  10
   1   0  12 1309.06 334.192   6
   1   0  13-72.3401 81.8336  10
  -1   0 -13 59.3750 93.8500  11
  -1  -1  13 1604.29 277.891  10
   1   1 -12 5.40797 70.7773  11
  -1  -1  12 34.4367 73.7033  10
  -1  -1  11 71.0071 74.9908  10
   1   1 -11 44.1697 108.382  11
  -1  -1  11 217.494 199.785   6
   1   1 -10 959.669 242.344  11
  -1  -1  10 736.061 264.067   6
  -1  -1  10 723.030 173.735  10
  -1  -1   9 507.729 198.987   6
   1   1  -9 256.811 150.362  11
  -1  -1   9 209.840 105.171  10
  -1  -1   8 1601.83 203.021  10
  -1  -1   8 1950.11 330.140   6
   1   1  -8 2020.04 303.569  11
   1   1  -7 32.6825 37.6379  10
  -1  -1   7 0.76406 58.2601  10
  -1  -1   7 28.3363 73.0340   6
  -1  -1   6 995.418 179.235  11
   1   1  -6 521.805 155.571   6
   1   1  -6 891.828 141.334  10
  -1  -1   6 948.103 129.738   3
   1   1  -5 10893.1 569.596   6
  -1  -1   5 9666.18 356.592  10
  -1  -1   5 10030.6 510.610  11
   1   1  -5 9382.64 393.451  10
  -1  -1   5 9406.31 372.931   3
   1   1  -4 798.852 108.324  10
  -1  -1   4 822.417 143.623  11
  -1  -1   4 806.298 100.978  10
  -1  -1   4 662.440 95.1600   3
   1   1  -4 846.122 151.892   6
   1   1  -3 30.5452 33.9729  10
   1   1  -3 26.3166 54.0354  12
  -1  -1   3 4.71595 54.9609  11
  -1  -1   3 35.0561 38.2265  10
  -1  -1   3 48.5361 37.3497   3
   1   1  -3 18.8240 60.1734   6
   1   1  -2 32051.2 688.391   6
   1   1  -2 32733.9 694.343  12
  -1  -1   2 31268.0 605.383   7
  -1  -1   2 31859.8 484.807   3
   1   1  -2 31773.2 452.064  10
  -1  -1   2 33372.5 420.642  10
  -1  -1   1 26840.7 473.994   5
   1   1  -1 26565.5 536.572   6
  -1  -1   1 25915.3 425.345   7
   1   1  -1 25993.4 541.647  12
   1   1  -1 27323.2 455.944   7
  -1  -1   1 24789.9 384.443   3
   1   1   0 16526.5 388.830  12
   1   1   0 16781.9 290.577   7
   1   1   0 17290.9 327.204   2
  -1  -1  -1 169018. 985.999   1
   1   1   1 164394. 1004.81   2
   1   1   1 165122. 1196.43  12
  -1  -1  -2 19049.8 368.932  10
  -1  -1  -2 19932.6 295.354   9
   1   1   2 19088.5 450.539  11
  -1  -1  -2 19840.0 339.762   8
  -1  -1  -2 19303.5 468.180   6
   1   1   3 8568.36 184.584   9
  -1  -1  -3 8733.47 297.286  10
  -1  -1  -3 8576.14 238.538   8
  -1  -1  -3 8421.42 361.911   6
   1   1   3 8613.10 339.902  11
   1   1   4 429.617 95.3190  11
   1   1   4 398.636 48.0121   9
  -1  -1  -4 348.882 101.696   6
  -1  -1  -4 450.926 83.2217  10
  -1  -1  -4 452.932 63.8711   8
   1   1   5 30657.6 888.924   6
   1   1   5 31028.1 802.866  11
  -1  -1  -5 30262.0 869.594   6
  -1  -1  -5 31417.5 716.469  10
  -1  -1  -5 29898.6 522.079   8
   1   1   6 2294.47 246.076  11
  -1  -1  -6 2289.64 265.846   6
  -1  -1  -6 2237.66 255.685  11
  -1  -1  -6 2179.35 156.818   8
   1   1   6 2077.10 100.804  13
   1   1   6 2420.84 284.273   6
  -1  -1  -6 2402.50 223.783  10
  -1  -1  -7 195.775 108.526  11
   1   1   7 158.095 80.7652  11
   1   1   7 195.500 80.5010  10
   1   1   7 161.432 133.267   6
  -1  -1  -7 224.032 64.0207   8
  -1  -1  -8 122.740 119.484  11
   1   1   8 202.216 145.240   6
   1   1   8 215.662 103.449  10
  -1  -1  -8 171.270 61.7589   8
  -1  -1  -9 14449.8 791.468  11
   1   1   9 14039.1 659.038  10
   1   1   9 14536.4 873.587   6
   1   1  10 14083.6 708.469  10
  -1  -1 -10 13849.8 830.311  11
   1   1  10 13191.7 886.692   6
  -1  -1 -11 80.9034 108.707  11
   1   1  11-21.0995 86.6509   6
   1   1  11 63.3576 89.1003  10
   1   1  12 402.814 156.749  10
   1   1  12 310.525 232.813   6
  -1  -1 -12 360.333 206.870  11
   1   1  13 112.065 137.676   6
  -1  -1 -13-11.5284 161.525  11
   1   1  13-66.8678 100.568  10
   1   2 -12 1982.07 381.580  11
  -1  -2  12 1569.02 255.351  10
  -1  -2  12 1423.08 344.376   6
   1   2 -11 1046.52 277.166  11
  -1  -2  11 819.817 260.199   6
  -1  -2  11 856.790 185.680  10
  -1  -2  10 141.122 79.6858  10
   1   2 -10-5.54442 84.5691  11
  -1  -2  10 107.766 139.989   6
  -1  -2   9 119.140 76.9905  10
  -1  -2   9 205.980 129.974   6
   1   2  -9 239.673 142.929  11
   1   2  -8 567.779 194.438  11
  -1  -2   8 151.288 124.846   6
  -1  -2   8 366.206 104.406  10
  -1  -2   7 108.269 93.3539   6
   1   2  -7 179.273 71.3317  10
   1   2  -7 153.880 89.5528  11
  -1  -2   7 119.345 68.2048  10
   1   2  -6 972.352 198.219  11
  -1  -2   6 1060.13 147.110   3
   1   2  -6 904.888 133.884  10
  -1  -2   6 958.009 206.908   6
   1   2  -6 992.175 86.6092   4
   1   2  -6 901.519 79.2619  13
  -1  -2   5 3720.73 328.937  11
   1   2  -5 3520.21 179.555   4
   1   2  -5 3172.93 319.035   6
  -1  -2   5 3159.16 237.618   3
   1   2  -5 3341.67 222.394  10
  -1  -2   5 3378.44 205.735  10
   1   2  -5 3243.67 165.001  13
   1   2  -5 3619.15 338.817  12
  -1  -2   4 5375.33 281.240   3
   1   2  -4 5428.40 244.864  10
   1   2  -4 5828.93 395.095  12
   1   2  -4 5382.25 219.972  13
  -1  -2   4 5583.34 228.245  10
   1   2  -4 5928.27 393.602   6
  -1  -2   4 5149.11 355.484  11
   1   2  -3 1813.79 201.809   6
   1   2  -3 1381.73 185.158  12
   1   2  -3 1683.45 113.980  10
  -1  -2   3 1628.74 93.7824   8
  -1  -2   3 1720.38 105.064  10
  -1  -2   3 1530.38 143.485   3
   1   2  -2 10407.6 206.311  10
  -1  -2   2 11321.1 192.613  10
   1   2  -2 10337.5 408.457   6
  -1  -2   2 10246.6 335.392   3
  -1  -2   2 10616.6 249.992   8
   1   2  -2 11014.7 442.531  12
  -1  -2   2 9892.23 307.840   7
   1   2  -1 466094. 2547.40  12
   1   2  -1 461549. 2341.10   6
  -1  -2   1 446193. 1365.57   7
  -1  -2   1 458281. 2270.62   5
   1   2  -1 461085. 2240.76   1
   1   2  -1 456968. 1562.89   8
   1   2   0 9910.68 177.960   7
   1   2   0 9044.79 329.220  12
  -1  -2   0 9489.38 259.697   8
  -1  -2   0 10026.5 313.884   1
   1   2   0 9595.32 233.576   2
  -1  -2  -1 919.231 91.9271   8
  -1  -2  -1 840.082 71.7319  10
   1   2   1 981.228 97.9278   9
  -1  -2  -1 889.566 115.763   1
   1   2   1 916.830 72.4257  10
  -1  -2  -1 813.894 62.4356   2
   1   2   1 776.463 100.797  12
   1   2   2 106379. 912.692  10
  -1  -2  -2 107453. 1013.70   9
   1   2   2 103245. 1102.40  11
   1   2   2 104202. 939.870   9
  -1  -2  -2 106231. 1089.12   1
  -1  -2  -2 100950. 911.494  10
  -1  -2  -2 100800. 1034.06   6
   1   2   2 106991. 1057.36   6
   1   2   2 102730. 1101.42  12
  -1  -2  -2 100885. 948.667   8
  -1  -2  -3 44231.1 710.458  10
  -1  -2  -3 42341.7 657.964   8
   1   2   3 43931.0 620.968   9
   1   2   3 43958.3 796.501   6
   1   2   3 44478.0 770.154  11
  -1  -2  -3 43110.9 633.039   9
  -1  -2  -3 43096.4 784.937   6
  -1  -2  -4 3465.05 228.839  10
  -1  -2  -4 3447.69 202.054   8
   1   2   4 3620.22 184.114   8
  -1  -2  -4 3591.08 258.572  11
  -1  -2  -4 3404.69 256.691   6
   1   2   4 3750.22 276.872   6
   1   2   4 3232.31 232.706  11
   1   2   4 3526.75 185.394   9
   1   2   5 759.382 85.1549  13
   1   2   5 813.888 158.490   6
   1   2   5 848.669 139.015  11
  -1  -2  -5 758.673 137.008  11
  -1  -2  -5 896.708 152.042   6
   1   2   5 750.939 93.4570   9
  -1  -2  -5 827.502 127.855  10
  -1  -2  -5 716.057 104.995   8
   1   2   6 11859.5 539.217  11
   1   2   6 11500.1 592.918   6
  -1  -2  -6 11950.6 588.867   6
  -1  -2  -6 11553.7 506.743  10
   1   2   6 10451.2 301.966   4
  -1  -2  -6 11121.1 410.551   8
   1   2   6 10692.7 298.494  13
   1   2   6 10586.9 350.260   9
   1   2   7 734.545 71.6270  13
   1   2   7 739.997 150.422  10
  -1  -2  -7 726.673 160.994  11
  -1  -2  -7 637.206 110.895   8
   1   2   7 645.634 179.345   6
  -1  -2  -7 889.318 192.687   6
   1   2   7 838.579 77.7660   4
   1   2   7 826.415 162.765  11
   1   2   7 668.579 99.8272   9
   1   2   8 12426.5 729.651   6
  -1  -2  -8 12567.1 673.467  11
   1   2   8 12615.3 591.277  10
   1   2   8 10651.1 382.625   9
   1   2   9 4891.86 395.818  10
  -1  -2  -9 5651.19 493.660  11
   1   2   9 5259.16 522.832   6
   1   2   9 4920.73 266.063   9
   1   2  10 10548.7 616.542  10
   1   2  10 10856.2 790.969   6
  -1  -2 -10 8953.86 659.311  11
  -1  -2 -11 667.219 204.683  11
   1   2  11 929.112 220.276  10
   1   2  11 964.043 273.552   6
  -1  -2 -12-104.734 141.557  11
   1   2  12-356.992 190.688   6
   1   2  12-156.602 90.6792  10
  -1  -2 -13 8.42096 147.591  11
   1   2  13-253.725 152.984   6
   1   2  13-114.346 152.433  10
   1   3 -11 7267.00 706.867  11
  -1  -3  11 7870.61 783.095   6
   1   3 -10 3839.79 482.957  11
  -1  -3  10 4250.40 550.824   6
  -1  -3  10 3358.63 329.286   9
  -1  -3   9 134.374 94.5209   6
   1   3  -9 47.7037 83.0932  11
  -1  -3   9 151.850 78.1962  10
   1   3  -8 2199.05 324.580  11
   1   3  -8 2173.13 240.124  10
  -1  -3   8 2599.45 387.847   6
  -1  -3   8 2347.55 235.466  10
  -1  -3   7 17757.4 901.542   6
   1   3  -7 18559.9 874.417  11
   1   3  -7 16833.0 372.575  13
   1   3  -7 17035.7 600.138  10
  -1  -3   6 629.216 171.943   6
   1   3  -6 851.293 99.5524   4
   1   3  -6 843.685 97.1724  13
   1   3  -6 893.903 125.865  10
  -1  -3   6 820.484 117.076  10
   1   3  -6 885.555 191.129  11
   1   3  -5 2540.47 177.463  13
  -1  -3   5 2556.13 288.641  11
  -1  -3   5 2608.44 306.831   6
  -1  -3   5 2317.42 218.916   3
   1   3  -5 2862.98 316.783   6
   1   3  -5 2821.75 190.966  10
  -1  -3   5 2777.76 188.213  10
   1   3  -5 2574.71 181.824   4
   1   3  -5 2826.68 316.391  12
   1   3  -4 23971.2 560.362   4
  -1  -3   4 24448.4 664.975   3
   1   3  -4 23476.4 546.340  13
   1   3  -4 25810.8 837.852   6
   1   3  -4 23614.2 465.334  10
   1   3  -4 24417.6 839.128  12
   1   3  -3 6975.13 417.038  12
   1   3  -3 7102.61 202.009  10
  -1  -3   3 7777.97 422.782   6
  -1  -3   3 6780.70 333.264   3
   1   3  -3 7106.10 298.936  13
   1   3  -3 6771.35 206.403   8
   1   3  -3 7069.98 398.706   6
  -1  -3   2 4229.18 262.702   5
  -1  -3   2 4585.17 277.099   9
   1   3  -2 3850.33 284.718  12
   1   3  -2 4001.51 289.704  11
  -1  -3   2 3622.27 161.511   7
   1   3  -2 3953.47 265.064   6
  -1  -3   2 3888.36 203.687   8
   1   3  -2 3504.56 210.280  13
  -1  -3   2 4182.78 277.440   6
   1   3  -2 3832.08 102.369  10
   1   3  -2 3968.82 171.233   8
   1   3  -1 155668. 1135.26   8
  -1  -3   1 151354. 1400.99   6
   1   3  -1 148564. 1585.12  12
   1   3  -1 148729. 1391.11   6
  -1  -3   1 147476. 1273.02   8
  -1  -3   1 149390. 1457.87   5
  -1  -3   0 561.885 87.9158   6
  -1  -3   0 592.589 60.0810  10
   1   3   0 517.593 82.1496   8
   1   3   0 553.392 103.295  12
  -1  -3   0 673.061 120.685   1
   1   3   0 582.217 48.9561  10
  -1  -3   0 463.839 84.0185   8
   1   3   1 290.896 77.0514  12
  -1  -3  -1 214.652 91.2649   1
  -1  -3  -1 151.019 46.6950  10
  -1  -3  -1 284.001 69.0440   8
   1   3   1 147.611 43.3920  10
   1   3   1 249.084 74.4183   9
  -1  -3  -2 8946.81 310.346  10
  -1  -3  -2 9520.19 373.738  12
   1   3   2 9116.16 352.032  12
   1   3   2 9364.67 294.161  10
   1   3   2 9124.73 350.035   9
  -1  -3  -2 8826.33 298.235   6
   1   3   2 8498.07 336.853  11
  -1  -3  -2 9307.38 354.431   8
  -1  -3  -2 9052.35 388.604   1
   1   3   3 15509.4 456.275   6
  -1  -3  -3 15014.8 511.751   1
  -1  -3  -3 15213.6 477.800   9
  -1  -3  -3 16039.1 507.684  12
   1   3   3 15591.4 464.572  11
  -1  -3  -3 14465.0 438.749   6
   1   3   3 14660.5 446.167   9
  -1  -3  -3 15027.3 473.385   8
   1   3   3 15842.9 438.208  10
  -1  -3  -3 14616.0 457.766  10
  -1  -3  -4 12037.8 482.480  12
  -1  -3  -4 12211.8 474.575  11
  -1  -3  -4 12214.5 466.720   6
   1   3   4 12376.4 475.003   6
   1   3   4 10964.5 365.487  13
  -1  -3  -4 12490.0 465.505  10
   1   3   4 12551.4 393.793   8
  -1  -3  -4 11993.9 441.563   8
   1   3   4 11905.7 409.309   9
   1   3   4 12556.2 452.342  11
   1   3   5 18800.6 480.255  13
   1   3   5 22001.0 525.663   8
  -1  -3  -5 20998.0 670.341  11
   1   3   5 21161.6 645.714  11
  -1  -3  -5 20149.0 675.266   6
   1   3   5 21489.4 704.238   6
  -1  -3  -5 20977.2 661.571  10
  -1  -3  -5 20462.9 604.096   8
   1   3   5 19810.3 541.752   9
   1   3   6 35.2670 39.9498   4
  -1  -3  -6-20.8155 45.4401   6
   1   3   6 131.043 67.3131  11
   1   3   6 16.4233 36.3815  13
  -1  -3  -6 43.7838 46.9443  10
   1   3   6 109.090 62.6446   9
   1   3   6-22.2314 21.4480   8
   1   3   6 4.97826 76.0972   6
  -1  -3  -6-11.5000 41.1782   8
   1   3   7 3850.30 258.374   9
   1   3   7 3707.11 371.050   6
   1   3   7 3771.19 213.651   4
   1   3   7 4550.31 343.591  10
  -1  -3  -7 4006.40 351.476  11
   1   3   7 3818.94 206.006  13
  -1  -3  -7 4553.30 390.136   6
  -1  -3  -7 4179.29 295.394   8
   1   3   7 4433.85 353.922  11
  -1  -3  -8 7279.24 503.849  11
   1   3   8 7781.09 373.090   9
   1   3   8 7503.19 564.528   6
   1   3   8 8268.00 271.540  13
   1   3   8 8925.25 504.205  10
   1   3   9 708.004 172.928  10
  -1  -3  -9 162.076 97.0913  11
   1   3   9 637.818 113.850   9
   1   3   9 803.264 226.738   6
   1   3  10 2040.73 281.155  10
  -1  -3 -10 1957.72 320.997  11
   1   3  10 2148.28 360.363   6
  -1  -3 -11 110.693 118.300  11
   1   3  11-12.2826 98.5106  10
   1   3  11-253.590 189.162   6
  -1  -3 -12 1002.47 266.598  11
   1   3  12 1016.17 231.717  10
   1   3  12 1281.17 326.375   6
   1   3  13 492.545 176.527  10
  -1  -3 -13-9.56204 133.888  11
   1   3  13 221.805 155.405   6
  -1  -4  11 1007.79 304.179   6
   1   4 -11 453.896 202.502  11
  -1  -4  10 1228.39 212.897   9
   1   4 -10 1467.06 328.594  11
  -1  -4  10 1100.38 294.885   6
   1   4  -9 2879.93 421.727  11
  -1  -4   9 2275.16 285.721   9
  -1  -4   9 2754.04 421.705   6
  -1  -4   8 2710.33 299.222   9
   1   4  -8 2817.35 387.030  11
   1   4  -8 2457.35 243.084  10
  -1  -4   8 3076.46 418.670   6
   1   4  -7-0.85698 55.5659  11
   1   4  -7 33.8689 37.9799  10
  -1  -4   7 102.433 85.1951   9
   1   4  -7 118.967 50.4166  13
   1   4  -6 7923.75 348.976  10
   1   4  -6 7905.48 351.025   4
   1   4  -6 8023.12 559.483  11
  -1  -4   6 7550.42 563.270   6
  -1  -4   6 8300.51 476.185   9
   1   4  -6 7062.87 321.482  13
   1   4  -5 64.4377 41.2467  10
   1   4  -5 66.8756 49.1382  13
   1   4  -5 143.723 108.177  11
   1   4  -5 115.174 73.2771   6
   1   4  -5 185.314 66.0486   4
  -1  -4   5 93.3749 87.3651   9
  -1  -4   5 294.505 128.851   6
   1   4  -4 1707.62 170.329  13
   1   4  -4 1622.39 234.163  12
  -1  -4   4 1606.21 190.140   3
   1   4  -4 1644.92 171.284   4
   1   4  -4 1571.09 216.937   6
   1   4  -4 2052.82 258.479  11
  -1  -4   4 1657.51 205.716   9
   1   4  -4 1805.75 119.072   8
   1   4  -4 1770.04 121.103  10
   1   4  -3 170986. 2162.47  12
  -1  -4   3 175663. 1922.97   5
   1   4  -3 167364. 1995.03   6
   1   4  -3 165767. 1652.71  13
   1   4  -3 165963. 1697.44   4
   1   4  -3 167879. 1232.70   8
  -1  -4   3 177322. 2019.84   6
  -1  -4   3 175734. 1947.26   9
   1   4  -3 177381. 2104.39  11
   1   4  -3 165257. 908.088  10
   1   4  -2 2011.62 223.366  11
  -1  -4   2 1804.22 189.533   5
  -1  -4   2 1884.28 218.597  12
  -1  -4   2 1879.57 191.401   6
   1   4  -2 1671.79 186.691   6
   1   4  -2 2003.64 224.009  12
  -1  -4   2 1922.49 217.681   9
   1   4  -2 1899.96 148.874   8
   1   4  -2 1663.04 169.339  13
   1   4  -2 1752.26 74.9378  10
   1   4  -2 1828.09 207.541   1
   1   4  -1 5550.89 297.122  13
   1   4  -1 6226.15 331.295   5
  -1  -4   1 6289.88 297.253   6
   1   4  -1 5720.04 329.420  11
  -1  -4   1 5702.51 298.395   8
   1   4  -1 5497.52 332.606  12
  -1  -4   1 5517.73 334.783  12
   1   4  -1 5531.85 283.616   6
   1   4  -1 5952.23 272.378   8
   1   4  -1 5647.05 155.816  10
  -1  -4   1 5542.12 315.192   5
   1   4   0 20752.8 572.179  13
   1   4   0 24425.5 641.733   5
  -1  -4   0 23391.9 641.767  12
  -1  -4   0 23233.9 615.720   8
  -1  -4   0 23893.3 488.281   6
   1   4   0 24192.4 576.584   8
   1   4   0 24179.1 380.733  10
   1   4   0 23781.5 635.672  12
   1   4   0 24982.7 654.231   9
  -1  -4   0 23865.9 684.308   1
   1   4   1 4633.11 271.920  13
   1   4   1 5250.32 285.864  12
  -1  -4  -1 4980.33 234.964  10
   1   4   1 4992.11 207.976  10
  -1  -4  -1 5269.68 303.089  12
  -1  -4  -1 4989.42 323.401   1
   1   4   1 5344.67 309.460   9
  -1  -4  -1 4975.96 293.126   8
  -1  -4  -2 2049.80 192.916  12
  -1  -4  -2 1935.51 167.730  10
   1   4   2 1943.83 153.158  10
   1   4   2 1879.97 175.307  12
   1   4   2 2161.84 204.016   9
  -1  -4  -2 1840.61 131.915   6
  -1  -4  -2 1745.76 208.777   1
  -1  -4  -2 1936.79 192.357   8
   1   4   2 1742.96 169.772  13
  -1  -4  -3 5825.99 325.692  12
  -1  -4  -3 5286.58 330.951   9
   1   4   3 5506.09 287.325  11
   1   4   3 5300.82 290.645  13
  -1  -4  -3 5429.33 258.989   6
  -1  -4  -3 4945.06 293.623  10
   1   4   3 6086.23 294.185  10
  -1  -4  -3 5424.18 327.384   8
   1   4   3 5616.03 321.672   9
  -1  -4  -3 6045.02 372.487   1
  -1  -4  -4 10496.5 500.984   1
   1   4   4 10841.1 426.344  10
  -1  -4  -4 10544.9 463.813  10
  -1  -4  -4 10513.6 413.979   6
   1   4   4 10358.7 408.505  11
   1   4   4 9682.82 393.068  13
   1   4   4 9444.49 423.038   9
  -1  -4  -4 9855.05 452.676   8
   1   4   4 9572.07 399.571   6
   1   4   4 8987.35 387.276   4
  -1  -4  -4 10161.1 452.141  12
  -1  -4  -5 13119.7 541.059   8
   1   4   5 12866.3 528.060   6
   1   4   5 13507.5 505.313  11
  -1  -4  -5 13940.4 605.562   1
   1   4   5 12094.9 443.417  13
  -1  -4  -5 13824.3 577.671  10
   1   4   5 14192.6 528.473  10
   1   4   5 12850.5 500.954   9
  -1  -4  -5 12927.5 536.463  11
   1   4   5 12364.2 458.581   4
  -1  -4  -5 13033.1 522.414   6
   1   4   6 28499.2 671.864  13
  -1  -4  -6 31913.5 931.912  12
   1   4   6 31735.9 847.956  11
   1   4   6 29766.8 774.814   9
   1   4   6 28805.8 693.403   4
  -1  -4  -6 32357.9 917.720   6
   1   4   6 32584.9 859.052  10
   1   4   6 30223.1 907.460   6
  -1  -4  -6 30385.8 852.380   8
   1   4   7 1792.88 164.721  13
  -1  -4  -7 1799.44 240.008  11
   1   4   7 1994.32 210.891   9
   1   4   7 2162.54 184.941   4
  -1  -4  -7 1943.87 247.674   6
   1   4   7 2027.04 265.770   6
   1   4   7 2061.94 238.136  10
   1   4   7 2295.04 202.292   8
   1   4   7 2227.84 249.113  11
   1   4   8 65039.4 976.395   4
   1   4   8 72067.8 1106.57   8
   1   4   8 68785.9 1426.94  10
   1   4   8 64888.7 1592.95   6
   1   4   8 64065.0 929.794  13
   1   4   8 60270.1 1163.03   9
  -1  -4  -8 67007.2 1534.67  11
   1   4   9 3698.89 205.062  13
  -1  -4  -9 3566.39 383.388  11
   1   4   9 3822.24 364.518  10
   1   4   9 3216.91 271.104   9
   1   4   9 3569.36 407.872   6
   1   4  10 70.5973 79.1854  10
  -1  -4 -10 78.7462 88.8846  11
   1   4  10 165.624 122.625   6
  -1  -4 -11 7.25076 99.3159  11
   1   4  11 75.4558 120.258   6
   1   4  11 93.3341 113.287  10
  -1  -4 -12 278.976 128.203  11
   1   4  12-80.0223 119.709  10
   1   4  12 278.347 185.393   6
  -1  -4 -13 879.264 264.233  11
   1   4  13 1149.14 337.615   6
  -1  -5  11 116.670 133.954   6
   1   5 -10 760.743 256.856  11
  -1  -5  10 481.484 154.932   9
  -1  -5  10 721.952 232.328   6
  -1  -5   9-61.2943 76.8038   9
   1   5  -9-212.405 184.124  11
  -1  -5   9 137.851 120.263   6
  -1  -5   8 3310.68 455.279   6
   1   5  -8 3295.36 424.968  11
  -1  -5   8 2417.11 303.377   9
   1   5  -7 4778.27 283.769  13
   1   5  -7 5249.51 509.668  11
  -1  -5   7 4904.36 501.513   6
  -1  -5   7 5074.56 420.682   9
   1   5  -7 4342.15 280.392  10
   1   5  -6 261.762 78.6058  13
   1   5  -6 483.730 106.835   4
   1   5  -6 371.187 163.236  11
   1   5  -6 377.933 78.6146  10
  -1  -5   6 317.396 133.647   6
  -1  -5   6 423.579 150.016   9
  -1  -5   5 8260.00 334.569   7
   1   5  -5 7440.43 393.092   4
   1   5  -5 8368.09 459.490   3
   1   5  -5 7772.88 265.025   8
   1   5  -5 7579.05 385.518  13
   1   5  -5 7755.53 282.090  10
  -1  -5   5 7758.48 488.702   9
   1   5  -5 8748.91 574.822  11
  -1  -5   5 7368.06 520.612   6
  -1  -5   4 1138.97 180.250   5
   1   5  -4 1008.09 150.347   4
   1   5  -4 1107.03 169.393   3
  -1  -5   4 1103.71 105.895   7
   1   5  -4 1167.86 93.9370  10
   1   5  -4 1299.29 209.175   6
   1   5  -4 1406.65 228.245  11
   1   5  -4 1105.21 150.764  13
  -1  -5   4 1068.34 191.013   6
   1   5  -4 743.829 170.458  12
  -1  -5   4 1218.71 206.954   9
   1   5  -4 1229.42 124.495   8
  -1  -5   3 10014.2 499.460   5
  -1  -5   3 9521.45 226.681   7
   1   5  -3 9279.45 486.060   6
   1   5  -3 8955.69 437.277   4
   1   5  -3 10419.5 541.323  11
   1   5  -3 9649.90 222.527  10
   1   5  -3 9398.93 538.034  12
   1   5  -3 9703.97 442.856  13
  -1  -5   3 10113.6 530.054   9
   1   5  -3 10229.4 364.967   8
   1   5  -3 10124.2 536.220   1
   1   5  -2 22451.5 672.190  13
   1   5  -2 23197.8 783.321  12
  -1  -5   2 22922.5 781.219   9
   1   5  -2 23074.3 787.751   1
  -1  -5   2 23507.4 677.539   6
   1   5  -2 25098.7 782.208  11
   1   5  -2 22188.4 684.043   4
   1   5  -2 21224.6 313.738  10
   1   5  -2 22793.9 384.390  10
   1   5  -2 22981.9 586.681   8
   1   5  -2 21921.5 667.881   6
  -1  -5   2 22913.8 723.150   5
   1   5  -1 783.395 141.756  12
  -1  -5   1 775.376 147.558  12
   1   5  -1 708.090 124.535   4
   1   5  -1 671.514 124.712  13
  -1  -5   1 820.605 119.245   6
   1   5  -1 681.455 72.3999  10
   1   5  -1 852.042 145.587  11
   1   5  -1 956.981 151.981   5
   1   5  -1 669.692 115.599   8
  -1  -5   0 8293.08 414.094  12
  -1  -5   0 8192.75 293.297   6
   1   5   0 8303.65 414.120   4
   1   5   0 8086.29 374.788   8
   1   5   0 8262.50 412.475   5
   1   5   0 7591.37 386.879  13
   1   5   0 7954.19 263.354  10
   1   5   0 8119.36 421.278   9
   1   5   0 7881.04 402.154  12
  -1  -5   0 8195.70 452.485   1
  -1  -5  -1 8520.75 409.688  12
   1   5   1 8207.51 383.208  12
  -1  -5  -1 9193.13 483.675   1
  -1  -5  -1 8840.81 257.437   6
  -1  -5  -1 7495.65 330.031  10
   1   5   1 8410.69 416.410   4
   1   5   1 8239.72 299.422  10
   1   5   1 8422.13 315.610   7
   1   5   1 7494.23 385.115  13
   1   5   1 8314.89 427.682   9
  -1  -5  -1 7626.45 411.413   8
  -1  -5  -2 8636.50 407.255  12
   1   5   2 8959.33 431.601   4
  -1  -5  -2 8474.21 440.829   8
   1   5   2 8440.73 384.430  12
  -1  -5  -2 8012.75 372.405  10
   1   5   2 8055.80 395.545  13
  -1  -5  -2 8452.33 252.623   6
   1   5   2 8613.55 341.207  10
  -1  -5  -2 8557.88 479.556   1
   1   5   2 8406.61 436.637   9
  -1  -5  -3 6035.09 352.282  12
   1   5   3 5848.37 348.881   4
   1   5   3 5612.79 321.844  12
  -1  -5  -3 5747.57 243.521   6
   1   5   3 6328.21 318.803  10
   1   5   3 5547.26 299.992  11
  -1  -5  -3 5263.73 389.581   1
   1   5   3 6557.17 387.924   9
  -1  -5  -3 5209.15 158.494   2
  -1  -5  -3 6432.92 396.580   8
  -1  -5  -3 5556.07 338.509  10
   1   5   3 5497.21 330.691  13
   1   5   4 1719.38 205.715   9
  -1  -5  -4 2010.14 221.000  10
   1   5   4 1711.06 191.650   4
   1   5   4 1705.87 170.616  11
  -1  -5  -4 1630.10 211.188   8
   1   5   4 1647.49 183.768  10
  -1  -5  -4 1800.19 164.050   6
   1   5   4 1529.88 174.434  13
   1   5   4 1587.71 161.288   6
  -1  -5  -4 1389.84 217.050   1
  -1  -5  -4 1657.69 193.115  12
   1   5   4 1783.25 193.033   8
   1   5   5 17071.4 579.169  13
   1   5   5 17125.8 589.890   6
  -1  -5  -5 17499.8 581.318   6
   1   5   5 17105.0 642.880   9
   1   5   5 18698.7 631.789  10
   1   5   5 18227.8 600.943   8
   1   5   5 16806.8 588.278   4
   1   5   5 17816.1 578.591  11
  -1  -5  -5 17778.4 695.762  10
  -1  -5  -5 17893.9 739.967   1
  -1  -5  -6 2180.26 254.823  12
   1   5   6 2422.88 255.018   6
   1   5   6 1906.83 225.774   9
  -1  -5  -6 2043.16 229.827   6
   1   5   6 2033.49 215.728  11
  -1  -5  -6 2022.10 276.562   1
   1   5   6 2188.50 216.544   8
   1   5   6 2919.41 273.388  10
   1   5   6 2090.81 203.015  13
   1   5   6 2008.75 206.566   4
   1   5   7 7491.29 379.864  13
   1   5   7 7768.22 398.448   4
  -1  -5  -7 8847.08 587.211   1
  -1  -5  -7 8095.07 499.239   6
   1   5   7 8093.16 463.181  11
  -1  -5  -7 8326.30 527.564  12
   1   5   7 7099.57 432.800   9
   1   5   7 8516.13 489.215  10
   1   5   7 8132.72 412.855   8
  -1  -5  -7 8525.48 516.121  11
   1   5   7 7743.27 502.053   6
  -1  -5  -8 5210.84 448.854  12
   1   5   8 5885.85 437.444  10
   1   5   8 5189.27 454.006   6
  -1  -5  -8 5559.59 447.153  11
   1   5   8 5617.64 347.723   8
  -1  -5  -8 5549.79 496.805   1
   1   5   8 4922.33 366.898   9
   1   5   8 4790.13 309.302   4
   1   5   8 4780.93 295.131  13
   1   5   9 796.061 137.709   8
  -1  -5  -9 521.148 171.108  12
  -1  -5  -9 853.830 200.662  11
   1   5   9 587.346 165.187  10
   1   5   9 580.339 139.724   9
   1   5   9 579.613 187.541   6
  -1  -5  -9 768.498 212.673   1
  -1  -5 -10 1385.76 274.699  12
  -1  -5 -10 1152.54 251.692  11
   1   5  10 1367.23 241.938  10
   1   5  10 1261.31 272.186   6
  -1  -5 -11 263.646 116.756  11
  -1  -5 -11 338.699 158.663  12
   1   5  11 293.909 152.662  10
   1   5  11 154.592 120.197   6
   1   5  12 1208.25 259.117  10
  -1  -5 -12 1432.51 321.292  12
  -1  -5 -12 1210.93 275.554  11
   1   5  12 1116.95 292.788   6
  -1  -5 -13-93.7784 171.355  12
  -1  -5 -13 29.1686 101.747  11
   1   5  13-3.05877 124.113   6
   1   6 -10-39.5013 82.0175  11
  -1  -6  10 205.584 140.987   6
  -1  -6  10-72.9071 110.630   9
  -1  -6   9 190.703 126.125   9
   1   6  -9 56.6983 117.631  11
  -1  -6   9-218.872 145.723   6
  -1  -6   8 998.503 217.010   9
   1   6  -8 836.982 251.987  11
  -1  -6   8 1076.05 271.136   6
  -1  -6   8 1609.77 207.351   7
   1   6  -7 2487.77 377.311  11
  -1  -6   7 2431.82 369.357   6
  -1  -6   7 2253.36 311.669   9
   1   6  -6 164.011 55.7157  10
   1   6  -6 112.059 59.2322   4
  -1  -6   6 176.455 64.1795   7
   1   6  -6 382.858 159.060  11
  -1  -6   6 180.214 126.685   9
   1   6  -6 226.617 81.8470  13
  -1  -6   6 185.568 133.805   6
  -1  -6   5 49244.3 1346.79   9
   1   6  -5 47125.7 1047.89  13
   1   6  -5 53242.1 1455.43  11
   1   6  -5 50203.3 1112.59   4
  -1  -6   5 54950.6 811.880   7
   1   6  -5 51887.5 699.597  10
   1   6  -5 52619.4 1219.95   3
  -1  -6   5 52921.0 1438.05   6
   1   6  -5 54123.0 808.369   8
   1   6  -4 3124.11 282.823   4
   1   6  -4 3206.52 302.949   3
  -1  -6   4 3298.04 158.657   7
   1   6  -4 3198.30 328.198   6
   1   6  -4 3314.63 153.601  10
  -1  -6   4 2907.48 166.203   7
   1   6  -4 3289.49 347.675  11
   1   6  -4 2731.72 257.406  13
   1   6  -4 3400.58 225.256   8
  -1  -6   4 3340.18 351.095   9
  -1  -6   4 3355.85 331.562   6
   1   6  -3 14587.2 614.471   3
   1   6  -3 13768.8 588.597   4
   1   6  -3 13868.8 282.933  10
   1   6  -3 13927.7 352.490  10
   1   6  -3 14166.8 659.376  11
   1   6  -3 13252.2 598.601   6
   1   6  -3 14242.8 580.360  13
   1   6  -3 14092.6 686.154  12
  -1  -6   3 12898.2 605.207   5
   1   6  -3 14169.6 484.917   8
  -1  -6   3 14074.7 689.441   9
   1   6  -2 1606.86 204.512   4
   1   6  -2 1510.54 196.427  13
  -1  -6   2 1283.72 187.560   5
  -1  -6   2 1476.88 179.710   6
   1   6  -2 1413.25 181.274   6
   1   6  -2 1491.46 218.609  12
  -1  -6   2 1468.33 232.023   9
   1   6  -2 1618.04 218.423  11
   1   6  -2 1499.49 173.011   8
   1   6  -2 1365.75 109.472  10
   1   6  -1 1807.77 212.340   4
  -1  -6   1 1853.96 175.086   6
   1   6  -1 1604.76 121.225  10
   1   6  -1 1990.42 250.125   1
   1   6  -1 1657.69 200.407  13
  -1  -6   1 2103.54 274.467   9
   1   6  -1 1909.83 226.078  12
   1   6  -1 2130.41 225.272  11
   1   6  -1 1793.72 192.115   8
   1   6  -1 2108.45 233.388   5
  -1  -6   0 898.883 158.063  12
   1   6   0 1420.57 194.089   5
   1   6   0 1060.71 163.261  13
  -1  -6   0 1101.39 110.068   6
   1   6   0 1187.07 171.503   4
   1   6   0 1114.35 97.0663   2
  -1  -6   0 1357.95 222.563   1
   1   6   0 1060.11 112.116  10
   1   6   0 1489.17 204.077   9
   1   6   0 1165.08 170.344  12
   1   6   0 1206.93 167.614   8
   1   6   1 164.748 57.8382   7
   1   6   1 158.626 86.3899   5
  -1  -6  -1 192.480 64.9161  10
  -1  -6  -1 132.191 79.6988  12
   1   6   1 158.312 59.9739  10
   1   6   1 249.374 102.901   9
   1   6   1 80.3782 53.3452  13
  -1  -6  -1 174.144 36.9303   6
  -1  -6  -1 69.9529 95.1941   1
   1   6   1 177.963 78.1467  12
   1   6   1 77.3693 57.6477   4
   1   6   1 178.431 84.7140   8
   1   6   2 14197.4 528.575  12
   1   6   2 14049.8 585.015   4
   1   6   2 14551.3 580.695  13
  -1  -6  -2 13572.6 259.237   6
   1   6   2 14809.2 632.436   9
  -1  -6  -2 15736.0 706.619   1
   1   6   2 14284.2 467.188  10
  -1  -6  -2 13919.6 266.120   6
  -1  -6  -2 14692.7 567.193  12
  -1  -6  -2 14600.7 684.341   9
   1   6   2 13075.6 500.930   7
  -1  -6  -2 13503.8 527.975  10
  -1  -6  -3-81.7613 105.099   1
   1   6   3-39.9076 43.1562  11
  -1  -6  -3-62.5293 62.4091  12
  -1  -6  -3 0.90911 22.4701   6
   1   6   3 88.1926 68.6314  13
   1   6   3 49.6706 63.7935   4
   1   6   3-8.71289 50.8197  10
   1   6   3-58.7667 51.5271  12
  -1  -6  -3 53.9009 57.3991  10
   1   6   3-0.54501 70.8493   9
  -1  -6  -3 52.2650 63.4662   9
   1   6   4 2295.84 201.483  11
  -1  -6  -4 2328.98 292.513   1
   1   6   4 2211.93 234.223   4
   1   6   4 1827.36 209.659  13
  -1  -6  -4 2430.68 260.916  10
   1   6   4 2195.14 215.553  10
   1   6   4 2271.89 260.652   9
  -1  -6  -4 2125.56 131.281   2
   1   6   4 2398.31 242.442   8
  -1  -6  -4 2089.27 161.307   6
   1   6   5 1225.19 178.485   4
   1   6   5 1015.08 141.039  11
  -1  -6  -5 1193.50 147.779   6
  -1  -6  -5 968.988 205.898   1
  -1  -6  -5 1014.49 121.566   2
   1   6   5 979.126 184.274   9
   1   6   5 944.157 155.251  13
   1   6   5 1283.92 159.345   6
   1   6   5 1080.64 176.174  10
   1   6   5 1143.83 174.193   8
  -1  -6  -6 42310.3 981.814   6
  -1  -6  -6 47433.8 1189.22  12
   1   6   6 44125.4 1007.81  13
  -1  -6  -6 48123.3 1360.59   1
   1   6   6 44364.5 1040.04   4
   1   6   6 42423.8 1125.72   9
   1   6   6 46806.5 1113.03  10
   1   6   6 46459.3 1048.51   6
  -1  -6  -6 42041.2 931.077   2
   1   6   6 45574.7 991.301  11
   1   6   6 47611.7 1061.31   8
   1   6   7 17272.1 717.291  10
   1   6   7 16127.8 637.673  11
  -1  -6  -7 17335.4 865.512   1
  -1  -6  -7 13934.3 630.996   6
   1   6   7 16387.9 632.390   4
   1   6   7 15685.3 686.025   6
   1   6   7 13877.2 651.484   9
  -1  -6  -7 16644.2 749.446  12
   1   6   7 16527.1 630.454   8
   1   6   7 15239.6 588.457  13
   1   6   8 1099.94 205.991  10
  -1  -6  -8 1052.83 190.830   6
  -1  -6  -8 1087.68 258.241   1
   1   6   8 853.505 194.998   6
  -1  -6  -8 1037.43 214.153  11
   1   6   8 818.635 156.538  11
   1   6   8 935.614 150.058  13
   1   6   8 885.866 161.053   4
   1   6   8 789.043 148.884   8
  -1  -6  -8 1030.25 219.460  12
  -1  -6  -9 198.061 116.396  11
  -1  -6  -9 267.204 128.237  12
   1   6   9 388.729 143.050  10
   1   6   9 198.123 107.977   6
  -1  -6  -9 305.760 181.685   1
   1   6   9 270.313 96.1318   8
   1   6  10 1871.37 314.129   6
  -1  -6 -10 2380.28 358.063  12
  -1  -6 -10 2579.00 349.095  11
  -1  -6 -10 2992.09 429.954   1
   1   6  10 2602.01 343.012  10
   1   6  11 905.865 227.834  10
  -1  -6 -11 610.249 212.263  12
  -1  -6 -11 583.280 187.919  11
  -1  -6 -11 656.607 229.421   1
   1   6  11 505.573 191.020   6
  -1  -6 -12 1303.09 303.478  12
   1   6  12 820.909 255.032   6
  -1  -6 -12 1114.51 249.101  11
  -1  -6 -12 1528.54 304.339   1
   1   6  12 1655.66 306.562  10
  -1  -6 -13 443.897 183.333  12
   1   6  13 120.017 94.3388   6
  -1  -7  10 67.0762 93.5016   6
   1   7  -9 120.992 162.499  11
  -1  -7   9 33.8246 132.845   6
  -1  -7   9-66.5804 118.743   9
   1   7  -8 49.2505 171.476  11
  -1  -7   8 25.0774 87.8726   9
  -1  -7   8 151.950 102.068   6
   1   7  -7 92.0213 100.127  11
  -1  -7   7 83.7542 78.8805   6
  -1  -7   7 173.757 139.328   9
   1   7  -6 608.454 186.865  11
   1   7  -6 641.093 98.1385   8
  -1  -7   6 568.324 89.3407   7
  -1  -7   6 844.945 212.483   6
  -1  -7   6 710.302 194.297   9
  -1  -7   5 3168.35 161.614   7
   1   7  -5 3042.41 162.470  10
  -1  -7   5 2742.08 338.829   6
   1   7  -5 3025.35 219.752   8
   1   7  -5 3361.55 334.099   3
  -1  -7   5 2589.13 163.102   7
  -1  -7   5 2363.44 332.301   9
   1   7  -5 3146.04 378.545  11
   1   7  -4 18772.3 843.403  11
  -1  -7   4 19829.0 917.087   9
   1   7  -4 19594.2 456.207  10
   1   7  -4 18951.1 764.931   3
   1   7  -4 18027.5 351.969  10
   1   7  -4 16584.0 754.854   6
   1   7  -4 17745.5 569.184   8
  -1  -7   4 19108.9 808.391   6
   1   7  -3 1137.98 197.268   3
   1   7  -3 961.702 82.0024  10
   1   7  -3 922.408 176.977   6
   1   7  -3 1148.83 211.369  11
   1   7  -3 736.638 88.7923  10
  -1  -7   3 837.161 214.591   9
   1   7  -3 955.685 146.654   8
   1   7  -2 5107.49 342.336   6
   1   7  -2 5292.58 230.686  10
   1   7  -2 5380.94 396.039  11
   1   7  -2 5593.04 415.182   3
  -1  -7   2 5341.37 342.186   6
   1   7  -2 4783.21 397.481  12
  -1  -7   2 5233.80 464.044   9
   1   7  -2 5350.02 341.395   8
   1   7  -1 134.720 65.2982   3
   1   7  -1 123.599 90.0713  11
   1   7  -1 94.4919 40.1126  10
  -1  -7   1 23.9070 50.9366   6
   1   7  -1 134.856 84.6782  12
  -1  -7   1 99.3101 83.1230   9
   1   7  -1 42.0633 73.1275   8
   1   7   0 3530.89 314.145   5
   1   7   0 3356.11 169.147   2
  -1  -7   0 3357.13 186.121   6
   1   7   0 3716.41 288.761  11
   1   7   0 3327.02 211.486  10
  -1  -7   0 3353.09 368.081   9
   1   7   0 3326.17 296.509  12
   1   7   0 3431.81 296.061   8
   1   7   1 2157.47 169.717   7
  -1  -7  -1 1014.91 164.425  12
  -1  -7  -1 2003.41 285.913   1
   1   7   1 2450.71 267.929   5
   1   7   1 2017.45 240.833   8
   1   7   1 2252.56 228.902  12
   1   7   1 2046.62 180.230  10
  -1  -7  -1 2241.90 307.555   9
   1   7   2 1292.38 168.005   7
  -1  -7  -2 1234.97 175.709  12
   1   7   2 1171.01 152.372  10
  -1  -7  -2 1253.90 219.166   9
  -1  -7  -2 1041.56 165.404  10
   1   7   2 1276.55 176.036  12
  -1  -7  -2 1386.97 243.447   1
   1   7   2 1228.62 183.958   8
   1   7   3 4883.78 298.246  11
   1   7   3 5054.87 328.831  12
   1   7   3 4949.75 369.064   8
  -1  -7  -3 4846.92 435.966   1
   1   7   3 4456.89 347.158   7
  -1  -7  -3 4735.80 433.172   9
   1   7   3 4499.52 302.314  10
  -1  -7  -3 4777.93 364.013  10
   1   7   4 372.406 81.0673  11
  -1  -7  -4 216.688 148.007   1
  -1  -7  -4 408.887 128.348  10
   1   7   4 403.569 115.118  10
  -1  -7  -4 363.964 58.3627   6
   1   7   4 541.231 145.424   8
  -1  -7  -5 129.388 57.0769   6
   1   7   5 161.052 95.1480   8
   1   7   5 210.663 62.1337  11
   1   7   5 187.164 106.342  10
  -1  -7  -5 197.883 47.6928   2
  -1  -7  -5 390.783 157.361   1
   1   7   6 6094.40 355.708  11
  -1  -7  -6 6295.29 445.573  12
   1   7   6 6564.12 437.552  10
  -1  -7  -6 6212.00 358.171   6
   1   7   6 6845.64 439.680   8
  -1  -7  -6 6005.32 527.623   1
  -1  -7  -6 6168.51 328.713   2
  -1  -7  -7 1317.73 223.737  12
  -1  -7  -7 1015.46 157.941   2
   1   7   7 1117.42 168.179  11
   1   7   7 1223.07 209.724  10
  -1  -7  -7 1236.17 183.187   6
   1   7   7 1371.40 206.777   8
   1   7   7 1153.66 186.555   6
  -1  -7  -7 1123.18 255.199   1
  -1  -7  -8 327.720 148.680   1
  -1  -7  -8 190.644 124.178  12
   1   7   8 413.559 134.510  10
   1   7   8 275.737 116.469   6
   1   7   8 146.790 79.0986   8
  -1  -7  -9 245.110 130.454  12
   1   7   9-71.9680 110.822  10
  -1  -7  -9 27.4478 91.4312   1
   1   7   9 260.037 104.041   6
   1   7   9 31.2824 64.4245   8
   1   7  10 986.719 182.927   8
  -1  -7 -10 1142.70 296.171   1
  -1  -7 -10 1021.46 234.723  12
   1   7  10 965.575 214.080  10
   1   7  10 1074.23 226.038   6
  -1  -7 -11 1303.23 324.255   1
   1   7  11 967.738 233.218  10
   1   7  11 765.592 206.737   6
  -1  -7 -11 990.278 253.625  12
  -1  -7 -12 43.2664 103.792  12
   1   8  -9 115.843 119.523  11
  -1  -8   9-20.4984 72.7145   6
  -1  -8   9-211.811 143.356   9
   1   8  -8 1419.80 321.386  11
  -1  -8   8 1089.88 274.113   9
  -1  -8   8 1020.17 254.026   6
  -1  -8   7 6828.95 621.622   6
   1   8  -7 7997.48 688.754  11
  -1  -8   7 6777.02 614.206   9
   1   8  -6 118.247 60.5079   8
   1   8  -6-39.6974 155.278  11
  -1  -8   6-106.561 75.1809   6
  -1  -8   6-130.383 155.742   9
   1   8  -5 2096.95 202.915   8
   1   8  -5 2070.51 316.961  11
   1   8  -5 1965.60 276.319   3
  -1  -8   5 1599.01 292.450   9
  -1  -8   5 2067.82 304.274   6
   1   8  -4 8600.40 593.279  11
   1   8  -4 8274.73 283.657  10
   1   8  -4 7789.58 523.913   3
  -1  -8   4 8293.18 538.123   6
  -1  -8   4 7959.26 627.701   9
   1   8  -4 9054.18 439.892   8
   1   8  -3 336.288 127.003   6
   1   8  -3 411.080 144.697  11
   1   8  -3 553.363 77.2615  10
  -1  -8   3 300.916 162.685   9
   1   8  -3 548.400 154.695   3
   1   8  -3 417.121 57.8486  10
   1   8  -3 528.613 128.890   8
   1   8  -2 1746.01 236.579  11
  -1  -8   2 1716.81 286.502   9
   1   8  -2 1607.81 136.834  10
   1   8  -2 1654.71 241.807   3
  -1  -8   2 2024.38 214.606   6
   1   8  -2 1658.18 216.607   8
   1   8  -1 7.75499 34.6069   2
   1   8  -1-14.5166 36.2031  12
  -1  -8   1-68.9711 79.4595  12
   1   8  -1-49.8549 76.5554   8
   1   8  -1 69.7305 95.5571  11
   1   8  -1 68.1812 44.2099  10
   1   8  -1 96.1190 101.346   3
  -1  -8   1 25.5454 39.6631   6
  -1  -8   1 4.46167 115.316   9
   1   8   0 6984.91 443.565  12
   1   8   0 6842.33 444.697   8
   1   8   0 7286.62 334.388  10
  -1  -8   0 7636.92 255.257   6
   1   8   0 7232.48 236.051   2
  -1  -8   0 6818.33 563.522   9
   1   8   0 6902.14 466.700   5
   1   8   0 7595.44 430.721  11
   1   8   1 355.023 74.5349   7
   1   8   1 378.096 107.826  11
  -1  -8  -1 283.833 151.224   1
   1   8   1 503.622 103.925  10
   1   8   1 153.283 97.1480   5
  -1  -8  -1 338.764 168.370   9
   1   8   1 239.513 87.3853  12
   1   8   1 129.727 84.1481   8
   1   8   2 1026.06 149.520  10
   1   8   2 834.394 138.502   7
   1   8   2 1036.93 166.837  12
  -1  -8  -2 1104.89 225.721   1
  -1  -8  -2 820.885 231.432   9
   1   8   2 1238.14 205.688   8
   1   8   2 882.714 185.153   5
   1   8   3 297.535 92.2298  12
  -1  -8  -3 374.158 160.998   1
   1   8   3 597.690 145.640   7
  -1  -8  -3 457.294 140.178  10
   1   8   3 470.817 118.776  10
  -1  -8  -3 413.147 162.116   9
   1   8   3 263.404 117.308   8
   1   8   3 385.964 85.5323  11
   1   8   4 17159.0 542.578  11
  -1  -8  -4 18418.5 910.723   1
   1   8   4 15665.9 725.026   7
   1   8   4 17428.8 745.953   8
   1   8   4 17245.1 656.951  10
  -1  -8  -5 659.268 154.530  12
  -1  -8  -5 788.478 202.772   1
  -1  -8  -5 540.148 71.2894   6
   1   8   5 495.768 96.5221  11
   1   8   5 608.355 144.653  10
   1   8   5 465.113 138.674   8
  -1  -8  -6 2296.03 285.641  12
  -1  -8  -6 2709.53 381.866   1
   1   8   6 2181.55 204.763  11
   1   8   6 2451.89 285.389  10
   1   8   6 2294.36 279.727   8
  -1  -8  -7 10.0276 32.7878  12
   1   8   7 60.2537 84.3454  10
  -1  -8  -7 93.9946 119.958   1
   1   8   7 10.7194 49.9943   8
  -1  -8  -8 1451.95 255.429  12
  -1  -8  -8 1462.81 298.289   1
   1   8   8 1129.37 212.023  10
   1   8   8 1215.09 202.446   8
  -1  -8  -9-49.2394 60.5664   1
   1   8   9 32.8563 83.4929  10
  -1  -8  -9 123.530 78.8411  12
   1   8   9 8.44298 49.5874   8
   1   8  10 99.8802 82.7813   8
  -1  -8 -10 85.3223 104.557  12
  -1  -8 -10 1.39237 152.336   1
   1   8  10 83.9966 108.286  10
   1   8  11 4418.54 488.571  10
  -1  -8 -11 4188.42 495.368  12
  -1  -8 -11 4706.37 620.280   1
  -1  -9   9-105.707 108.265   6
   1   9  -8 280.021 175.414  11
  -1  -9   8 237.123 142.768   9
  -1  -9   8-43.9574 104.616   6
   1   9  -7 188.844 152.449  11
  -1  -9   7 201.472 156.603   6
  -1  -9   7 116.820 134.061   9
   1   9  -6 13311.4 752.583   3
  -1  -9   6 11134.0 830.571   9
  -1  -9   6 12683.0 801.995   6
   1   9  -6 12732.1 839.177  11
   1   9  -5 157.024 131.409  11
  -1  -9   5 476.470 154.672   6
   1   9  -5 247.464 91.5583   8
   1   9  -5 481.352 163.311   3
  -1  -9   5 354.890 154.181   9
  -1  -9   4-69.5085 113.449   9
   1   9  -4 115.948 114.869  11
   1   9  -4 143.805 79.6718   8
  -1  -9   4 219.607 94.8529   6
   1   9  -4 220.319 117.495   3
   1   9  -3 1756.93 270.527  11
   1   9  -3 2223.38 307.132   3
  -1  -9   3 2067.43 352.337   9
   1   9  -3 2114.23 239.872   8
   1   9  -2 174.011 130.917   3
   1   9  -2 233.667 62.6445  10
  -1  -9   2 337.171 149.228   9
   1   9  -2 338.105 125.418  11
  -1  -9   2 450.497 100.261   6
   1   9  -2 194.534 73.8242   2
   1   9  -2 162.785 105.459   8
   1   9  -1-65.9487 82.8366  11
   1   9  -1-3.95789 19.6186   2
   1   9  -1-49.8133 60.1768   8
   1   9  -1-52.4918 76.1482   3
   1   9  -1 18.5051 37.8289  10
  -1  -9   1 40.6106 33.7203   6
  -1  -9   1-104.424 118.255   9
  -1  -9   0 33.2342 65.0814  12
   1   9   0 0.99889 38.0231  11
   1   9   0-21.3192 40.2904  12
   1   9   0 16.3487 41.5191  10
   1   9   0-58.5563 92.4788   3
   1   9   0 124.286 90.0854   5
  -1  -9   0-20.4233 122.130   9
   1   9   0-94.5967 100.413   8
   1   9   1 69.6996 87.4999   5
   1   9   1 74.0259 34.4663   7
   1   9   1 43.5263 41.1732  12
   1   9   1 94.1428 62.1924  11
   1   9   1-41.1784 41.2911  10
  -1  -9  -1 105.434 117.673   9
  -1  -9  -1 48.5834 90.2186   1
   1   9   1 142.360 89.1931   8
  -1  -9  -1-39.0867 49.6552  12
   1   9   2 1209.27 215.828   5
   1   9   2 1178.83 179.777  12
   1   9   2 1165.72 161.600   7
  -1  -9  -2 1491.91 281.246   1
   1   9   2 1267.36 163.738  11
   1   9   2 1395.03 177.892  10
  -1  -9  -2 1284.11 305.165   9
   1   9   2 765.242 186.160   8
   1   9   3 718.959 158.727   7
   1   9   3 704.829 139.545  12
   1   9   3 718.410 118.295  11
   1   9   3 653.143 139.964  10
  -1  -9  -3 322.751 153.837   1
  -1  -9  -3 865.097 221.039   9
   1   9   3 461.548 145.997   8
   1   9   4 1111.78 190.344  10
  -1  -9  -4 970.829 182.286  12
   1   9   4 703.867 161.671   7
   1   9   4 869.206 192.246   8
  -1  -9  -4 884.121 229.153   1
  -1  -9  -5 2966.92 306.693  12
  -1  -9  -5 3064.71 419.611   1
   1   9   5 3060.01 310.451  10
   1   9   5 3037.17 333.421   8
  -1  -9  -6 1163.21 196.810  12
   1   9   6 1494.10 230.769  10
  -1  -9  -6 980.383 250.698   1
   1   9   6 1122.04 216.385   8
  -1  -9  -7 846.306 193.398  12
  -1  -9  -7 407.192 204.335   1
   1   9   7 662.815 173.806  10
   1   9   7 704.614 167.574   8
   1   9   8 162.231 98.8214  10
   1   9   8 269.920 122.150   8
  -1  -9  -8 301.573 147.678   1
   1   9   9 1217.41 253.231  10
  -1  -9  -9 1698.51 366.672   1
   1   9   9 1104.80 203.060   8
  -1  -9  -9 1547.65 279.019  12
   1   9  10 288.115 178.485  10
  -1  -9 -10 287.805 152.558   1
   1   9  10 189.811 88.4407   8
   1   9  11-17.3433 79.4959   8
  -1 -10   8 55.7999 80.9486   9
   1  10  -7-1.28491 348.970  11
  -1 -10   7 1836.42 383.391   9
   1  10  -6-136.151 138.786   3
   1  10  -6-194.158 103.925  11
  -1 -10   6-153.833 125.627   9
   1  10  -5 7.15922 38.1605  11
   1  10  -5 69.5026 99.5405   3
  -1 -10   5-110.038 150.935   9
   1  10  -5 101.930 67.4897   8
   1  10  -4 217.536 142.333   3
   1  10  -4 2.70875 71.8895  11
  -1 -10   4 20.5198 87.5364   9
   1  10  -4 73.6302 67.7419   8
   1  10  -3 939.070 196.170  11
   1  10  -3 1231.58 242.314   3
  -1 -10   3 1099.91 284.120   9
   1  10  -3 1232.00 197.763   8
   1  10  -2 122.994 99.5966  11
   1  10  -2-12.8110 55.0051   8
   1  10  -2 6.97968 60.2610   3
  -1 -10   2 31.5957 50.3200   9
   1  10  -1 1301.08 263.175   3
   1  10  -1 1590.17 226.769  11
   1  10  -1 1291.17 142.992  10
  -1 -10   1 1411.99 326.835   9
   1  10  -1 1448.80 232.236   8
   1  10   0 468.688 153.436   5
   1  10   0 382.385 106.208  11
  -1 -10   0 322.208 180.213   9
   1  10   0 335.044 77.9380  10
   1  10   0 255.260 130.406   8
   1  10   0 372.312 150.608   3
   1  10   1 69.8945 73.8991  11
   1  10   1-67.5048 83.0150   5
   1  10   1-82.9772 45.0521  10
  -1 -10  -1 29.8191 87.2282  12
  -1 -10  -1-4.67395 131.170   9
   1  10   1 48.1122 95.4285   8
   1  10   2 1071.12 155.606  11
  -1 -10  -2 961.250 183.872  12
  -1 -10  -2 1090.08 266.269   1
   1  10   2 1147.43 180.725  10
   1  10   2 1317.27 240.528   5
  -1 -10  -2 1372.11 307.842   9
   1  10   2 1001.87 225.836   8
   1  10   3 45.7685 48.9920  11
   1  10   3-146.576 112.505   5
  -1 -10  -3-0.60358 69.3452  12
   1  10   3 40.9294 76.4302  10
  -1 -10  -3 170.828 151.749   1
   1  10   3-68.2766 109.313   8
  -1 -10  -4 489.941 126.525  12
   1  10   4 439.101 129.257  10
  -1 -10  -4 641.022 228.255   1
   1  10   4 707.075 181.089   8
  -1 -10  -5 1680.19 234.316  12
   1  10   5 1231.90 205.505  10
  -1 -10  -5 1831.96 337.147   1
   1  10   5 1274.33 233.877   8
  -1 -10  -6 512.036 145.835  12
  -1 -10  -6 755.078 223.069   1
   1  10   6 464.812 132.821  10
   1  10   6 416.295 138.811   8
  -1 -10  -7 774.557 231.841   1
   1  10   7 1098.26 219.644  10
   1  10   7 875.099 207.856   8
  -1 -10  -8 11.0541 100.320   1
   1  10   8-25.3644 100.870  10
   1  10   8 56.2388 87.5201   8
  -1 -10  -9 12478.5 970.952   1
   1  10   9 10955.9 710.446  10
   1  10   9 11281.1 681.110   8
   1  10  10-36.0531 42.3743   8
  -1 -11   6 38.6391 100.845   9
   1  11  -6 34.8492 84.2566  11
   1  11  -5-7.49566 108.550  11
  -1 -11   5 271.300 157.499   9
  -1 -11   4 488.080 190.313   9
   1  11  -4 355.371 152.167   3
   1  11  -4 505.518 183.564  11
   1  11  -4 148.754 96.1854   8
   1  11  -3 426.130 188.930   3
   1  11  -3 298.199 145.345  11
  -1 -11   3 107.788 184.607   9
   1  11  -3 292.310 124.894   8
   1  11  -2 194.046 139.264   3
   1  11  -2 16.7080 74.9864  11
  -1 -11   2 195.274 170.529   9
   1  11  -2 166.976 106.977   8
   1  11  -1 3296.47 334.813  11
   1  11  -1 3788.17 439.453   3
  -1 -11   1 3221.87 475.842   9
   1  11  -1 3484.21 370.741   8
   1  11   0 773.176 205.713   3
  -1 -11   0 795.476 237.499   9
   1  11   0 788.293 208.867   8
   1  11   1 152.252 100.524   3
   1  11   1 240.504 117.241   5
  -1 -11  -1 98.4819 143.407   9
   1  11   1 133.839 88.2541   8
  -1 -11  -2 952.404 266.657   1
   1  11   2 731.435 139.618  10
   1  11   2 996.299 222.139   5
  -1 -11  -2 1180.27 288.570   9
   1  11   2 662.078 195.051   8
   1  11   3 2374.60 337.630   5
   1  11   3 2423.35 268.973  10
  -1 -11  -3 2609.75 403.778   1
   1  11   3 2294.69 330.744   8
   1  11   4 1377.21 256.681   5
   1  11   4 1362.34 210.212  10
  -1 -11  -4 1321.16 324.520   1
   1  11   4 1441.34 271.513   8
   1  11   5 107.697 94.7427  10
  -1 -11  -5-84.2343 148.701   1
   1  11   5 229.809 138.312   8
   1  11   6 299.701 127.179  10
  -1 -11  -6 387.363 202.332   1
   1  11   6 535.717 160.997   8
  -1 -11  -7 2190.48 409.388   1
   1  11   7 2290.24 328.502  10
   1  11   7 1939.72 301.280   8
   1  11   8-57.6772 109.654  10
   1  11   8-177.619 109.291   8
   1  11   9 393.685 164.712  10
   1  12  -3 2898.81 333.962   8
  -1 -12   3 3218.68 521.176   9
   1  12  -2 1428.45 292.093   3
  -1 -12   2 1489.89 351.556   9
   1  12  -2 1067.67 214.462   8
   1  12  -1-102.512 86.0693   3
  -1 -12   1-146.505 124.414   9
   1  12  -1-63.9989 81.9017   8
   1  12   0 668.160 190.852   3
  -1 -12   0 687.125 259.697   9
   1  12   0 483.553 161.320   8
   1  12   1 79.8425 109.746   3
   1  12   1-3.52309 71.8525   8
   1  12   1 79.8586 81.7695   5
  -1 -12  -1 159.440 144.509   9
   1  12   2-28.8252 55.8651   5
   1  12   2-24.4496 90.6448   8
  -1 -12  -3 313.884 220.794   1
   1  12   3 498.049 169.477   5
   1  12   3 315.442 156.240   8
   1  12   4-196.372 145.745   5
  -1 -12  -4-157.164 161.546   1
   1  12   4-11.8961 100.028  10
   1  12   4-31.1747 100.885   8
  -1 -12  -5 584.421 208.208   1
   1  12   5 211.861 136.531   5
   1  12   5 332.517 139.442  10
   1  12   5 383.763 159.625   8
   1  12   6 380.406 138.047  10
   1  12   7 3363.24 395.838  10
   1  12   8-13.4049 46.1465  10
   1  13  -2-55.8243 72.6993   8
   1  13  -1-31.4008 97.6191   8
   1  13   0-41.8424 66.3972   8
   1  13   2 354.669 142.912   5
   1  13   3 109.084 110.691   5
   1  13   4 532.579 170.414   5
   1  13   5 331.171 188.283   5
  -2  13   3 195.295 110.667   3
  -2  13   3 91.7538 102.152  10
  -2  13   2 577.238 212.769  10
  -2  13   2 711.245 219.807   3
  -2  13   1-132.101 102.966   3
   2 -12  -5 130.652 147.817   1
  -2  12   5 603.646 217.848  10
  -2  12   4 667.755 200.426  10
  -2  12   4 464.402 154.465   3
  -2  12   3 291.501 146.523  10
   2 -12  -3 280.808 164.520  13
  -2  12   3 327.069 149.432   3
  -2  12   2 83.2960 86.7895   3
   2 -12  -2 72.9336 111.484  13
  -2  12   2-78.8432 140.097   8
  -2  12   2-58.9369 102.678  10
  -2  12   1 432.293 157.507   3
   2 -12  -1 505.317 192.828  13
  -2  12   1 435.051 178.533  10
  -2  12   1 485.951 169.256   8
   2 -12   0-63.9112 86.0327  13
  -2  12   0 117.403 116.150  10
  -2  12   0-35.1831 65.2956   8
  -2  12   0 31.0480 55.1333   3
  -2  12  -1 582.666 181.449   3
  -2  12  -1 669.603 215.055   8
   2 -12   1 919.245 291.858  13
  -2  12  -2 1261.27 269.280   3
  -2  12  -2 1133.58 276.766   8
  -2  12  -3 122.781 98.4211   3
  -2  12  -3 272.534 125.558   8
  -2  12  -4 611.398 195.568   8
   2 -11  -7-15.0401 79.3180   1
  -2  11   6 863.131 236.104  10
   2 -11  -6 604.328 224.011   1
  -2  11   6 556.848 208.741   8
   2 -11  -5 1821.48 345.711   1
  -2  11   5 1221.45 285.016  10
  -2  11   5 1598.30 332.272   8
   2 -11  -5 1646.70 335.093  13
   2 -11  -4 1256.39 267.124  13
  -2  11   4 1833.84 346.367   8
  -2  11   4 2000.61 348.340  10
   2 -11  -4 1468.38 310.814   1
  -2  11   3 417.005 170.562   3
  -2  11   3 308.756 158.557  10
  -2  11   3 317.929 166.361   8
   2 -11  -3 266.747 162.987  13
   2 -11  -2 985.829 252.729  13
  -2  11   2 867.150 208.600   3
  -2  11   2 425.241 174.859  10
  -2  11   2 728.139 255.222   8
   2 -11  -1 737.283 239.400  13
  -2  11   1 812.313 245.031   8
  -2  11   1 807.090 196.499   3
  -2  11   1 942.676 222.782  10
  -2  11   0 4433.84 462.973  10
   2 -11   0 5062.34 547.698  13
  -2  11   0 5189.82 474.919   3
  -2  11   0 4553.66 502.872   8
   2 -11   1 10977.2 793.901  13
  -2  11  -1 10165.3 660.430   3
  -2  11  -1 10025.9 748.997   8
  -2  11  -1 9291.81 659.695  10
   2 -11   2 333.235 161.422  13
  -2  11  -2 422.132 175.848   3
  -2  11  -2 312.432 127.837  10
  -2  11  -2 9.64466 64.6868   8
   2 -11   3 97.5519 138.862  13
  -2  11  -3 293.861 115.273  10
  -2  11  -3 315.293 117.800   3
  -2  11  -3 70.1979 91.5287   8
  -2  11  -4 743.682 193.580   3
  -2  11  -4 683.655 210.428   8
  -2  11  -5-25.2559 98.6004   8
   2 -10  -9 13680.3 983.144   1
  -2  10   9 13349.5 842.788   8
   2 -10  -8 205.953 119.038   1
  -2  10   8 36.6235 66.1999  10
  -2  10   8 71.7863 77.2681   8
   2 -10  -7 452.336 203.485   1
  -2  10   7 896.954 253.398  10
  -2  10   7 404.923 164.124   8
   2 -10  -6 45.0277 56.6246  13
  -2  10   6 82.2355 105.817  10
   2 -10  -6 119.826 107.837   1
  -2  10   6-6.68863 127.145   8
   2 -10  -5 263.558 153.959  13
  -2  10   5 78.3331 103.080  10
   2 -10  -5 223.185 115.303   1
  -2  10   5 74.7629 67.0081   8
   2 -10  -4 1976.31 334.736  13
  -2  10   4 2210.35 347.889  10
   2 -10  -4 1771.03 318.997   1
  -2  10   4 2317.82 363.837   8
  -2  10   3 1580.46 316.965   8
   2 -10  -3 1099.46 256.986   1
   2 -10  -3 1625.26 313.478  13
  -2  10   3 1071.70 245.241  10
  -2  10   2 750.807 149.737   2
  -2  10   2 586.504 169.624   3
   2 -10  -2 835.197 232.038  13
  -2  10   2 630.303 191.549  10
  -2  10   2 842.168 228.726   8
   2 -10  -1 1482.53 313.929  13
  -2  10   1 1595.46 286.050  10
  -2  10   1 1613.28 255.987   3
  -2  10   1 1516.67 298.714   8
  -2  10   1 1351.53 214.526   2
  -2  10   0 3602.83 368.317   3
  -2  10   0 2841.44 359.332  10
  -2  10   0 3292.46 328.992   2
  -2  10   0 3740.39 451.497   8
   2 -10   0 4243.22 472.227  13
  -2  10  -1 283.653 144.690   8
  -2  10  -1 402.709 123.924   3
   2 -10   1 246.554 127.180   7
   2 -10   1 29.1325 91.2094  13
  -2  10  -1 343.995 142.736  10
  -2  10  -1 205.496 91.8932   2
  -2  10  -2 5047.49 439.164   3
  -2  10  -2 3988.73 421.062  10
   2 -10   2 4489.73 479.439  13
  -2  10  -2 4999.89 509.316   8
  -2  10  -2 4744.68 439.361   2
  -2  10  -3 1416.25 252.324   2
  -2  10  -3 1672.08 283.103  10
  -2  10  -3 2178.39 294.187   3
   2 -10   3 1533.82 276.567  13
  -2  10  -3 1308.21 260.135   8
  -2  10  -4 329.158 143.974   8
  -2  10  -4 446.580 157.521   3
  -2  10  -4 381.960 148.387  10
  -2  10  -4 430.504 159.757   2
   2 -10   4 468.470 165.857  13
  -2  10  -5 781.665 190.838   8
   2 -10   5 644.822 184.530  13
  -2  10  -5 634.266 179.738   2
  -2  10  -6-31.0949 50.8196   2
  -2  10  -6-17.6566 90.6377  11
  -2  10  -7 203.726 121.541  11
  -2  10  -7 138.818 156.608   2
  -2  10  -8 258.871 148.696   2
   2  -9 -10 251.366 205.145   1
  -2   9  10 433.713 145.611   8
   2  -9  -9 113.060 96.7124   1
  -2   9   9 42.6313 92.4818  10
  -2   9   9-139.292 98.5812   8
  -2   9   8 1309.71 279.314  10
   2  -9  -8 930.706 236.945   1
  -2   9   8 1133.39 252.757   8
  -2   9   7 370.424 165.251  10
   2  -9  -7 154.404 115.323  13
   2  -9  -7 265.420 167.827   1
  -2   9   7 344.606 136.841   8
   2  -9  -6 294.559 150.833  13
   2  -9  -6 24.3618 121.863   1
  -2   9   6 170.554 141.035  10
  -2   9   6 233.395 115.406   8
  -2   9   5 3851.33 448.630   8
  -2   9   5 3851.93 435.264  10
   2  -9  -5 3056.92 401.534   1
   2  -9  -5 3062.34 374.175  13
   2  -9  -4 2593.18 345.909  13
  -2   9   4 2155.10 331.712  10
   2  -9  -4 2344.81 355.195   1
  -2   9   4 2298.86 343.053   8
   2  -9  -3-13.9984 49.8879   1
  -2   9   3 204.822 129.590  10
   2  -9  -3-29.1467 97.2601   4
   2  -9  -3 204.495 128.975  13
  -2   9   3 133.807 100.007   8
  -2   9   3 127.501 58.9400   5
   2  -9  -2 6152.63 547.675   1
   2  -9  -2 5638.79 506.457   4
  -2   9   2 5889.49 420.890   2
  -2   9   2 6453.63 469.224   3
  -2   9   2 6119.09 522.796  10
  -2   9   2 5723.51 530.653   8
   2  -9  -2 5509.47 497.166  13
  -2   9   2 6269.71 349.955   5
  -2   9   1 4828.75 478.146   8
   2  -9  -1 5596.05 499.335  13
  -2   9   1 5131.26 417.944   3
   2  -9  -1 5300.12 500.790   4
  -2   9   1 5365.22 488.392  10
  -2   9   1 5193.91 405.879   2
   2  -9   0-99.2548 91.5691   7
   2  -9   0 103.053 129.632  13
  -2   9   0 31.4140 84.1129  10
   2  -9   0 62.8167 139.818   4
  -2   9   0-37.1985 78.1333   2
  -2   9   0-131.103 87.3776   3
  -2   9  -1 2956.52 217.907  11
  -2   9  -1 3708.36 359.327   3
   2  -9   1 3256.80 359.490   7
   2  -9   1 2802.43 359.712  13
  -2   9  -1 2938.11 351.075  10
   2  -9   1 3325.60 394.233   4
  -2   9  -1 2813.26 318.757   2
  -2   9  -2 509.211 156.118   2
  -2   9  -2 800.137 138.426  11
   2  -9   2 609.455 195.285   4
  -2   9  -2 704.562 178.293  10
  -2   9  -2 626.382 165.489   3
   2  -9   2 601.962 191.938  13
   2  -9   2 426.914 139.441   7
  -2   9  -3 161.353 95.6180  11
  -2   9  -3 93.7816 102.782   2
   2  -9   3 371.191 123.361   7
  -2   9  -3 228.073 116.751  10
   2  -9   3 203.551 130.286  13
  -2   9  -3 299.912 109.044   3
   2  -9   4 177.455 128.723  13
  -2   9  -4 78.3908 90.6164  11
   2  -9   4 35.7171 57.6279   7
  -2   9  -4 195.336 109.381   2
  -2   9  -4 326.628 107.825   3
  -2   9  -4 89.5773 101.462   8
  -2   9  -5 85.1070 78.6413   2
   2  -9   5 381.896 152.199  13
  -2   9  -5 228.952 153.113  11
  -2   9  -5 188.841 102.938   8
   2  -9   5 240.498 112.813   6
  -2   9  -6 1500.47 301.412   2
  -2   9  -6 2970.26 383.844  11
   2  -9   6 2091.88 310.670  13
   2  -9   6 2210.47 346.258   6
  -2   9  -6 2285.02 306.059   8
  -2   9  -7 385.183 188.636  11
  -2   9  -7 391.326 156.827   2
   2  -9   7 541.877 176.345   6
   2  -9   8 122.710 150.733   6
  -2   9  -8 20.7153 53.2085   2
  -2   9  -9 79.2225 164.121  11
   2  -8 -11 6229.63 676.570   1
   2  -8 -10 8.09522 71.1194   1
  -2   8  10 171.083 122.069   8
   2  -8  -9 971.780 259.768   1
  -2   8   9 885.752 222.945  10
  -2   8   9 729.593 183.775   8
   2  -8  -8 128.463 124.646  13
  -2   8   8-11.9254 82.7579  10
   2  -8  -8-36.8113 75.9877   1
  -2   8   8-18.0360 45.6048   8
   2  -8  -7 1398.34 249.203  13
   2  -8  -7 1612.52 298.239   1
  -2   8   7 1934.27 329.697  10
  -2   8   7 1793.23 293.061   8
   2  -8  -6 929.046 194.165  13
   2  -8  -6 593.753 193.540   1
  -2   8   6 1076.46 240.838  10
  -2   8   6 862.469 206.086   8
   2  -8  -5 2915.60 359.874   4
  -2   8   5 2664.40 362.371   8
  -2   8   5 2514.87 188.288   6
  -2   8   5 3222.87 397.326  10
   2  -8  -5 2338.59 342.164   1
   2  -8  -5 2733.63 340.601  13
   2  -8  -4 956.221 177.234   2
   2  -8  -4 1032.64 232.128   4
  -2   8   4 1320.53 261.282   8
  -2   8   4 1006.86 85.8549   6
  -2   8   4 996.317 230.366  10
   2  -8  -4 1221.74 247.298   1
   2  -8  -4 1448.19 255.553  13
   2  -8  -3 183.720 119.938  13
  -2   8   3 234.898 146.983  10
   2  -8  -3 94.2673 116.773   4
   2  -8  -3 136.961 92.1669   2
   2  -8  -3 87.3889 98.5409   1
  -2   8   3 186.370 75.3070   2
   2  -8  -2 37.5688 87.7504  13
   2  -8  -2 17.4161 106.201   1
  -2   8   2 15.0875 63.6120   2
  -2   8   2 34.2310 91.3279  10
  -2   8   2 66.3589 48.1419   5
   2  -8  -2 91.5621 115.356   4
   2  -8  -2-54.3126 64.4936   2
  -2   8   1 1134.12 137.493   5
  -2   8   1 1074.27 181.149   3
  -2   8   1 1370.74 219.341   7
   2  -8  -1 1158.25 239.083   4
   2  -8  -1 1257.71 230.637   7
  -2   8   1 704.342 159.297   2
   2  -8  -1 1032.48 208.178  13
  -2   8   1 1095.49 216.516  10
  -2   8   0 3448.40 334.334   7
   2  -8   0 3329.29 378.336   4
  -2   8   0 3034.68 152.272   6
  -2   8   0 2843.39 286.468   3
  -2   8   0 3357.25 366.342  10
   2  -8   0 2674.86 329.773   7
  -2   8   0 3796.41 348.679   2
   2  -8   0 3120.33 358.958  13
   2  -8   1-7.71242 82.4127   4
   2  -8   1-62.5537 70.0522   7
  -2   8  -1-15.3253 39.0892  11
  -2   8  -1-13.8612 13.7962  12
  -2   8  -1 44.7225 75.9372   3
  -2   8  -1 53.2905 61.5560   7
   2  -8   1 47.5847 99.8687  13
  -2   8  -1 35.1328 88.6117  10
  -2   8  -1 7.98680 25.6986   6
  -2   8  -1-121.579 90.9522   2
   2  -8   2 952.971 208.336  13
  -2   8  -2 983.822 202.377   2
  -2   8  -2 903.386 154.736   7
  -2   8  -2 1331.37 179.324  11
   2  -8   2 906.769 187.985   7
  -2   8  -2 1133.75 139.385  12
  -2   8  -2 1292.30 221.305  10
   2  -8   2 1045.36 221.473   4
  -2   8  -2 852.510 135.434   6
  -2   8  -2 1133.35 190.262   3
   2  -8   3 109.781 78.8488   7
  -2   8  -3 128.130 65.1341  12
  -2   8  -3 150.966 75.9937  11
  -2   8  -3 111.751 70.6517   6
  -2   8  -3 126.695 119.047   2
  -2   8  -3 52.0406 45.9044   7
  -2   8  -3-15.1148 69.4241   3
   2  -8   3 85.0420 105.588   4
   2  -8   3-38.9069 51.8895  11
  -2   8  -4 286.229 124.612  11
  -2   8  -4 180.328 105.784   2
   2  -8   4 140.259 74.5888   7
   2  -8   4 191.990 97.9676   4
   2  -8   4 146.291 110.444  13
  -2   8  -4 240.092 98.4906   3
   2  -8   4 98.7289 91.3869   6
  -2   8  -5 206.783 122.809   2
  -2   8  -5 208.602 131.277  11
   2  -8   5 116.866 89.1137   7
   2  -8   5 338.728 146.383   6
   2  -8   5 337.476 114.854  13
  -2   8  -6 320.899 156.140   2
   2  -8   6 284.424 120.361  13
   2  -8   6 408.714 137.168   7
  -2   8  -6 236.083 147.059  11
  -2   8  -6 301.453 103.566   8
   2  -8   6 342.661 165.760   6
   2  -8   7 2428.86 320.064  13
  -2   8  -7 2063.10 342.501  11
   2  -8   7 2847.11 407.523   6
  -2   8  -7 1747.53 244.038   8
  -2   8  -7 2324.95 371.931   2
  -2   8  -8 1084.71 273.384  11
   2  -8   8 826.568 270.148   6
  -2   8  -8 1339.91 300.789   2
  -2   8  -9 198.245 164.819  11
   2  -8   9-178.142 160.307   6
  -2   8  -9-239.503 180.943   2
   2  -8  10 579.050 267.932   6
   2  -7 -11 1574.26 334.733   1
  -2   7  10 452.532 181.174  10
   2  -7 -10 159.734 160.485   1
  -2   7  10 408.957 122.508   8
   2  -7  -9 5.63093 39.8829   1
  -2   7   9 11.7206 71.3643  10
  -2   7   9-48.9681 68.2190   6
  -2   7   9 63.8969 89.2395   8
   2  -7  -8 431.433 148.974  13
  -2   7   8 804.205 206.271  10
  -2   7   8 664.964 177.455   6
   2  -7  -8 855.451 160.739  12
  -2   7   8 1026.33 203.585   8
   2  -7  -8 783.775 214.355   1
  -2   7   7-124.939 109.847  10
   2  -7  -7 158.589 89.5816  13
   2  -7  -7 56.0245 107.055   1
  -2   7   7 112.296 91.5948   6
  -2   7   7 17.9315 55.3574   8
   2  -7  -6-49.4525 93.3090  13
   2  -7  -6-130.230 92.7026   4
   2  -7  -6-144.294 103.401   1
   2  -7  -6 73.8165 49.7696  12
  -2   7   6 158.050 100.324   8
  -2   7   6-105.298 126.111  10
  -2   7   6 78.0044 60.8579   6
   2  -7  -5 60.3685 56.5127   2
   2  -7  -5 96.0029 90.0782  13
   2  -7  -5 289.468 133.878   1
   2  -7  -5 208.926 108.956   4
   2  -7  -5 241.768 53.2918  12
  -2   7   5 274.478 136.824  10
   2  -7  -5 224.914 52.2931  12
  -2   7   5 254.438 77.0322   6
  -2   7   5 150.499 113.209   8
   2  -7  -4 274.450 107.004   2
   2  -7  -4 411.606 141.064  13
   2  -7  -4 396.124 149.393   1
   2  -7  -4 464.799 139.719   4
  -2   7   4 252.189 149.873  10
  -2   7   4 317.646 77.2265   6
  -2   7   3 8.89526 23.9577   6
   2  -7  -3 58.8745 95.0550   4
  -2   7   3 90.3079 110.157  10
   2  -7  -3-49.9928 95.1433  13
   2  -7  -3 17.1686 32.0546   2
  -2   7   3 56.4465 81.4359   2
   2  -7  -3-131.138 103.845   1
  -2   7   2 553.750 152.346   7
   2  -7  -2 530.412 153.894  13
  -2   7   2 474.544 64.1387   6
  -2   7   2 580.019 175.595  10
   2  -7  -2 511.947 142.414   1
  -2   7   2 395.017 126.233   2
   2  -7  -2 523.451 131.781   2
  -2   7   2 502.138 65.1209   6
   2  -7  -2 428.088 139.718   4
   2  -7  -1 2001.76 259.867  13
   2  -7  -1 2819.41 331.185   7
   2  -7  -1 2368.56 258.486   2
   2  -7  -1 2362.99 292.689   4
  -2   7   1 2430.84 307.828  10
  -2   7   1 2584.78 146.854   6
  -2   7   1 2362.32 176.217   5
  -2   7   1 2371.04 143.884   6
  -2   7   1 2464.65 250.266   3
  -2   7   1 2639.12 299.072   7
  -2   7   1 2225.82 251.198   2
   2  -7   0 1085.16 189.787  13
  -2   7   0 1251.21 121.478   6
  -2   7   0 1296.86 107.482  11
   2  -7   0 1283.88 226.248   7
  -2   7   0 1149.87 192.185   7
  -2   7   0 865.367 173.219   2
  -2   7   0 1157.77 175.465   3
  -2   7   0 1253.72 217.587  10
   2  -7   0 1384.60 230.713   4
   2  -7   1 119.966 108.106  13
  -2   7  -1 81.1053 82.8551  10
  -2   7  -1 117.223 83.1956   2
  -2   7  -1 56.1816 58.7203   7
  -2   7  -1 14.2811 18.7588  12
   2  -7   1 244.647 124.890   4
  -2   7  -1-41.2349 40.7609  11
  -2   7  -1 3.38078 44.9512   6
  -2   7  -1 9.79133 63.6377   3
  -2   7  -2 1313.86 187.294   3
  -2   7  -2 906.164 191.255   2
  -2   7  -2 1280.12 175.660   7
   2  -7   2 1345.88 228.591   4
  -2   7  -2 1472.52 183.978  11
   2  -7   2 1149.71 158.181  11
  -2   7  -2 1152.59 135.628  12
   2  -7   2 1260.87 219.192  13
  -2   7  -2 1223.14 160.325   6
  -2   7  -3 919.151 168.271  11
   2  -7   3 999.751 198.694  13
  -2   7  -3 934.064 149.630   7
   2  -7   3 1014.89 201.141   4
  -2   7  -3 1039.06 155.093  12
  -2   7  -3 942.361 205.462   2
  -2   7  -3 1171.30 185.486   3
   2  -7   3 935.563 155.405  11
  -2   7  -3 1027.19 169.176   6
  -2   7  -4 7261.24 482.698   6
   2  -7   4 9027.09 567.114   4
   2  -7   4 9223.92 540.480   7
  -2   7  -4 7998.72 567.204   2
  -2   7  -4 9109.95 538.109  11
  -2   7  -4 7503.91 452.167  12
   2  -7   4 9429.98 567.528   6
   2  -7   4 8802.38 542.364  13
  -2   7  -4 9407.57 508.076   3
   2  -7   4 7238.08 400.776   5
   2  -7   5 5128.33 432.057   4
  -2   7  -5 4220.89 440.184   2
   2  -7   5 4737.44 396.991   7
  -2   7  -5 4687.79 424.895  11
   2  -7   5 4037.57 381.512  13
   2  -7   5 4943.51 457.269   6
   2  -7   5 4500.61 336.954   5
   2  -7   6 34.6226 54.0700   7
   2  -7   6 11.2530 76.2942  13
  -2   7  -6 50.9860 100.952  11
   2  -7   6 36.0104 118.265   6
  -2   7  -6 0.96298 85.5836   2
  -2   7  -7 2555.42 367.907  11
   2  -7   7 3223.18 438.403   6
   2  -7   7 3385.51 365.310   7
   2  -7   7 3078.73 329.002  13
  -2   7  -7 2702.60 390.352   2
   2  -7   8 266.461 126.047   7
  -2   7  -8 156.279 106.017  11
   2  -7   8 304.626 185.650   6
   2  -7   9-198.591 154.492   6
  -2   7  -9 187.473 147.694  11
   2  -7  10 414.818 237.986   6
  -2   7 -10 464.346 190.266  11
   2  -6 -12-1.42757 106.591   1
  -2   6  11 860.962 237.204  10
   2  -6 -11 1409.78 336.378   1
  -2   6  11 1225.07 292.654   6
  -2   6  10 239.266 147.278  10
  -2   6  10 293.305 144.703   6
   2  -6 -10 335.775 196.419   1
  -2   6  10 327.690 114.857   8
  -2   6   9 18.1558 69.0836  10
   2  -6  -9 180.215 124.939   1
  -2   6   9-66.1664 93.5180   6
  -2   6   9-80.9969 94.2872   8
   2  -6  -8 615.396 149.856  13
  -2   6   8 698.823 175.981   8
   2  -6  -8 645.784 203.572   1
  -2   6   8 1003.06 224.904  10
  -2   6   8 620.262 164.907   6
   2  -6  -7 968.638 231.116   1
   2  -6  -7 910.139 127.728  11
   2  -6  -7 835.963 174.081   4
   2  -6  -7 805.383 156.168  12
   2  -6  -7 1043.58 186.093  13
  -2   6   7 945.388 228.602  10
  -2   6   7 895.964 174.604   6
  -2   6   7 885.142 184.367   8
   2  -6  -6 11147.6 654.429   1
   2  -6  -6 11956.4 515.052  12
  -2   6   6 12561.7 591.775   6
   2  -6  -6 11872.5 588.891  13
  -2   6   6 12985.0 717.351  10
   2  -6  -6 12078.2 606.536   4
   2  -6  -6 12320.4 385.221  11
  -2   6   6 12337.6 669.974   8
  -2   6   5 5772.73 364.176   6
   2  -6  -5 5693.06 418.572   4
   2  -6  -5 5019.88 149.984  11
   2  -6  -5 5659.93 296.592  12
   2  -6  -5 5954.15 467.996   1
  -2   6   5 5666.86 472.343  10
   2  -6  -5 5919.38 287.010  12
   2  -6  -5 5196.73 422.473   2
   2  -6  -5 5464.54 397.409  13
   2  -6  -4 37.4392 30.2035  12
   2  -6  -4 16.4903 19.7336  12
   2  -6  -4-40.3952 59.4129   2
   2  -6  -4-1.72094 80.7199   4
  -2   6   4-40.2190 112.489  10
   2  -6  -4 36.1404 66.9183  13
  -2   6   4 29.7656 54.0765   6
   2  -6  -4-69.3479 108.839   1
   2  -6  -3 2432.76 282.735   1
   2  -6  -3 2935.49 298.191   4
   2  -6  -3 2266.88 258.292   2
  -2   6   3 2821.54 203.841   6
   2  -6  -3 2413.54 264.382  13
  -2   6   3 2588.69 261.137   1
  -2   6   3 3046.38 336.377  10
  -2   6   3 2446.13 269.267   2
   2  -6  -2 596.533 136.346   2
   2  -6  -2 622.534 145.424  13
  -2   6   2 402.524 123.800   1
   2  -6  -2 705.049 164.082   4
  -2   6   2 693.848 165.730   7
   2  -6  -2 732.048 160.490   1
  -2   6   2 748.350 184.979  10
  -2   6   2 621.180 92.2166   6
   2  -6  -2 465.755 154.571   7
  -2   6   2 804.840 160.434   2
   2  -6  -1 190.772 86.4708   2
  -2   6   1 125.860 80.5657   1
   2  -6  -1 150.523 88.5527   4
  -2   6   1 166.916 42.1673   5
  -2   6   1 270.734 132.831  10
  -2   6   1 153.584 55.0197   6
  -2   6   1 271.125 100.246   2
  -2   6   1 253.413 94.5157   7
   2  -6  -1 270.388 112.948   1
   2  -6  -1 162.352 88.4762  13
  -2   6   1 235.569 55.0359   6
  -2   6   0 7222.95 256.680  11
   2  -6   0 7650.13 468.107   4
   2  -6   0 6564.83 227.374  11
  -2   6   0 7879.78 395.045   3
  -2   6   0 7196.02 456.862   1
   2  -6   0 7451.35 447.996  13
  -2   6   0 7463.62 488.313  10
  -2   6   0 7485.90 444.814   7
  -2   6   0 6771.38 434.123   2
  -2   6   0 7164.47 307.051   6
  -2   6  -1 534.873 116.992   7
  -2   6  -1 378.791 86.8676   6
  -2   6  -1 546.601 113.545   3
  -2   6  -1 509.019 94.7867  11
  -2   6  -1 348.719 121.359   2
   2  -6   1 389.642 134.081   4
   2  -6   1 441.203 79.2214  11
  -2   6  -1 584.176 149.105   9
  -2   6  -1 532.167 68.0357  12
   2  -6   1 545.788 140.359  13
  -2   6  -1 505.284 132.077   1
   2  -6   2 2618.52 270.518  13
  -2   6  -2 2351.49 229.050   7
   2  -6   2 2839.51 292.933   4
   2  -6   2 2697.53 224.922  11
  -2   6  -2 2855.09 246.529   3
  -2   6  -2 2507.91 192.169  12
  -2   6  -2 2942.32 250.122   6
  -2   6  -2 2661.39 298.925   2
  -2   6  -2 2743.98 301.010   9
  -2   6  -2 2885.94 242.401  11
  -2   6  -3 4137.44 291.030  12
   2  -6   3 4778.25 366.815  13
   2  -6   3 5159.01 387.369   4
  -2   6  -3 4979.39 333.939   3
  -2   6  -3 4513.14 337.448   6
  -2   6  -3 4846.99 321.294   7
  -2   6  -3 4600.11 397.899   2
  -2   6  -3 4823.94 390.800   9
   2  -6   3 5088.91 343.450  11
  -2   6  -3 5403.96 367.066  11
   2  -6   3 4252.78 264.799   5
   2  -6   4 2833.22 283.779  11
   2  -6   4 2379.75 217.894   5
   2  -6   4 2720.91 292.821   4
  -2   6  -4 2875.37 296.900  11
   2  -6   4 2403.05 261.082  13
  -2   6  -4 2472.31 274.385   6
   2  -6   4 2559.63 300.698   6
  -2   6  -4 2276.75 260.808   9
  -2   6  -4 1972.85 293.487   2
   2  -6   5 4165.23 349.492  13
   2  -6   5 4144.91 307.262   5
  -2   6  -5 3878.31 371.327  11
  -2   6  -5 3519.63 399.987   2
   2  -6   5 4862.50 446.467   6
   2  -6   5 4072.35 358.058   4
   2  -6   5 4701.92 386.146   7
  -2   6  -5 4107.85 339.262   9
   2  -6   6 4055.61 362.071   4
  -2   6  -6 3905.04 404.307  11
   2  -6   6 3739.17 330.298  13
   2  -6   6 3866.78 434.840   6
   2  -6   6 4027.29 371.022   7
  -2   6  -7-86.9283 101.077  11
   2  -6   7-29.9697 59.2965   7
   2  -6   7 162.395 136.836   6
   2  -6   7 14.0482 79.0541  13
   2  -6   8 2492.89 274.614  13
   2  -6   8 2376.88 306.800   7
  -2   6  -8 2280.81 359.161  11
   2  -6   8 2856.11 438.350   6
  -2   6  -9 3092.95 454.103  11
   2  -6   9 2340.05 324.248   7
   2  -6   9 2966.00 465.350   6
   2  -6  10-54.0792 59.5206   7
   2  -6  10-95.6949 171.817   6
  -2   6 -10 148.448 133.331  11
   2  -6  11-407.341 239.568   6
   2  -5 -12-80.7062 163.255   1
  -2   5  12 165.447 110.492   6
   2  -5 -11 1121.96 278.591   1
  -2   5  11 875.458 234.586  10
  -2   5  11 901.318 267.148   6
   2  -5 -10 2275.01 297.169  11
  -2   5  10 2076.53 316.084  10
   2  -5 -10 2447.57 356.491   1
  -2   5  10 1621.49 324.729   6
  -2   5  10 2262.83 246.404   8
   2  -5  -9 398.216 139.066  11
  -2   5   9 568.596 167.804  10
  -2   5   9 541.668 177.359   6
   2  -5  -9 454.045 155.925   1
  -2   5   9 492.159 126.243   8
   2  -5  -8 4415.55 432.848   1
   2  -5  -8 4459.94 345.195  11
   2  -5  -8 4773.53 341.541  13
  -2   5   8 4349.43 424.856  10
  -2   5   8 4235.92 366.996   8
  -2   5   8 4124.94 424.091   6
   2  -5  -7 769.149 192.374   1
   2  -5  -7 854.330 150.826  13
  -2   5   7 470.659 143.314   6
   2  -5  -7 738.984 156.766   4
  -2   5   7 633.698 175.155  10
  -2   5   7 516.611 132.176   8
   2  -5  -6 945.053 161.386  13
   2  -5  -6 777.755 182.088   1
   2  -5  -6 898.909 162.380   4
   2  -5  -6 807.335 121.922  11
  -2   5   6 803.340 188.256  10
  -2   5   6 1087.65 197.393   6
  -2   5   6 917.218 178.680   8
   2  -5  -5 1083.02 174.949   4
   2  -5  -5 1022.60 169.013  13
   2  -5  -5 1088.65 110.965  11
   2  -5  -5 1103.04 197.266   1
   2  -5  -5 861.695 175.458   2
  -2   5   5 1091.95 210.425  10
  -2   5   5 1142.89 175.745   6
   2  -5  -5 899.214 137.122  12
   2  -5  -4 8554.88 494.762   1
  -2   5   4 9243.46 550.258  10
   2  -5  -4 9260.62 476.746   4
   2  -5  -4 8315.41 325.211  12
   2  -5  -4 8626.57 445.519  13
   2  -5  -4 8871.53 519.160   2
  -2   5   4 9274.66 439.266   6
   2  -5  -4 8631.31 229.066  11
   2  -5  -3 707.575 156.528   1
   2  -5  -3 818.640 145.711  13
   2  -5  -3 685.670 61.5246  12
   2  -5  -3 780.353 156.029   2
  -2   5   3 615.363 158.398  10
   2  -5  -3 710.212 67.7174  12
  -2   5   3 690.784 170.615   7
   2  -5  -3 843.241 160.511   4
  -2   5   3 698.583 116.360   6
  -2   5   3 755.523 159.638   2
   2  -5  -2 879.676 153.364   2
   2  -5  -2 573.529 129.284  13
  -2   5   2 723.775 162.647   7
  -2   5   2 950.026 194.191  10
   2  -5  -2 714.606 146.084   4
  -2   5   2 901.951 167.893   2
  -2   5   2 584.015 97.4263   6
  -2   5   2 711.780 163.648   9
   2  -5  -2 629.786 148.726   1
  -2   5   1 451.597 123.630   7
  -2   5   1 339.374 141.431  10
  -2   5   1 535.539 126.482   2
   2  -5  -1 568.693 132.217   2
   2  -5  -1 541.182 124.556   1
  -2   5   1 583.472 141.958   9
  -2   5   0 1430.11 196.321   7
   2  -5   0 1227.46 97.1840  11
  -2   5   0 1525.92 160.480   3
  -2   5   0 1458.17 146.653   6
  -2   5   0 1345.46 195.992   2
  -2   5   0 1308.60 204.659   9
   2  -5   0 1373.07 192.554   2
   2  -5   1 11783.7 379.051  11
  -2   5  -1 12059.5 317.339  12
  -2   5  -1 12814.4 425.652  11
  -2   5  -1 13084.2 599.518   2
  -2   5  -1 13199.5 460.419   3
  -2   5  -1 12105.4 452.018   6
  -2   5  -1 13564.1 621.632   9
  -2   5  -1 12735.3 526.142   7
  -2   5  -2 8520.34 414.990   7
   2  -5   2 8000.38 439.374   4
   2  -5   2 7567.44 359.042  11
  -2   5  -2 7897.27 367.807   3
  -2   5  -2 7574.37 394.084   6
   2  -5   2 7871.80 417.455  13
  -2   5  -2 8612.17 485.976   9
  -2   5  -2 8849.67 510.966   2
  -2   5  -2 8837.20 405.245  11
  -2   5  -2 7835.06 448.135   1
   2  -5   2 7673.15 279.415   5
  -2   5  -3 7276.24 384.071   7
   2  -5   3 6903.87 387.457  11
  -2   5  -3 7364.52 414.830  11
   2  -5   3 7124.37 400.538   3
   2  -5   3 8132.89 427.028  13
   2  -5   3 7636.96 430.547   4
  -2   5  -3 7655.43 380.557   3
  -2   5  -3 6846.64 410.435   6
   2  -5   3 7016.84 309.968   5
  -2   5  -3 7383.44 486.360   2
  -2   5  -3 8129.49 461.320   9
  -2   5  -4 2078.89 253.689   6
  -2   5  -4 1835.86 233.743  11
   2  -5   4 1760.64 206.743  13
   2  -5   4 1819.27 251.662   6
   2  -5   4 1766.31 218.912  11
  -2   5  -4 1604.84 199.644   9
   2  -5   4 1712.85 209.619   4
  -2   5  -4 1579.57 248.539   2
   2  -5   5 423.402 113.397  13
   2  -5   5 238.331 94.1371   4
  -2   5  -5 317.291 97.8144   9
   2  -5   5 544.112 177.071   6
  -2   5  -5 506.645 142.630  11
  -2   5  -5 462.894 103.128  10
   2  -5   5 366.361 117.251   7
  -2   5  -6 1150.52 227.641  11
   2  -5   6 1353.56 185.448  13
   2  -5   6 1395.28 212.712   7
   2  -5   6 1512.18 204.355   4
   2  -5   6 1124.81 240.246   6
   2  -5   7 3190.98 282.456  13
   2  -5   7 4089.74 375.924   7
  -2   5  -7 3137.55 386.880  11
   2  -5   7 3839.82 461.419   6
   2  -5   7 3101.22 283.458   4
  -2   5  -8 198.573 136.922  11
   2  -5   8 125.909 76.3261  13
   2  -5   8 24.4495 40.7522   7
   2  -5   8 11.4096 78.8969   6
   2  -5   9 611.135 173.533   7
  -2   5  -9 456.339 178.326  11
   2  -5   9 319.361 221.691   6
  -2   5 -10 129.657 150.896  11
   2  -5  10 185.775 94.1247   7
   2  -5  10 236.357 170.117   6
  -2   5 -11 222.353 165.875  11
   2  -5  11 113.537 99.0012   7
   2  -5  11 102.272 173.227   6
   2  -5  12-92.7920 100.858   7
   2  -4 -12 86.9240 72.0807  11
  -2   4  12 9.05718 65.5475  10
   2  -4 -11-32.7099 63.5729  11
  -2   4  11 54.1758 57.8538  10
   2  -4 -10 954.487 202.807  11
  -2   4  10 664.591 192.441  10
  -2   4  10 532.369 209.524   6
   2  -4  -9-27.3057 59.6597  11
  -2   4   9 74.9813 97.6634  10
  -2   4   9 105.154 162.446   6
  -2   4   9 41.2514 54.0800   8
   2  -4  -8 2721.66 323.788   1
  -2   4   8 2958.14 344.239  10
  -2   4   8 2830.67 370.233   6
   2  -4  -8 2961.62 241.240  13
   2  -4  -8 2534.13 282.747  11
  -2   4   8 2705.73 268.265   8
   2  -4  -7 58.1506 95.2349   1
   2  -4  -7 251.058 88.5673   4
   2  -4  -7 199.818 67.5170  13
  -2   4   7 350.319 110.889  10
  -2   4   7 99.0288 103.033   6
  -2   4   7 202.456 93.9195   8
   2  -4  -6 150.799 94.0134   6
  -2   4   6 251.709 113.679   6
   2  -4  -6 272.275 83.0150  11
   2  -4  -6 373.698 100.002   4
   2  -4  -6 226.434 86.8101  13
  -2   4   6 288.073 124.020  10
   2  -4  -6 348.964 135.201   1
   2  -4  -5 91.7725 76.6504   6
   2  -4  -5 67.8819 54.0641  12
   2  -4  -5 47.2465 69.3300   1
   2  -4  -5 135.918 59.9926  11
   2  -4  -5 113.894 70.0596   4
   2  -4  -5 189.973 77.2729  13
   2  -4  -5 221.145 103.240   2
  -2   4   5 100.189 76.2349  10
  -2   4   5 198.322 93.0441   6
  -2   4   4 7040.18 525.484   7
   2  -4  -4 7592.24 342.678  12
   2  -4  -4 7683.22 284.306  11
   2  -4  -4 7868.76 400.353   4
   2  -4  -4 7600.78 422.067   1
   2  -4  -4 7295.24 493.976  10
  -2   4   4 7922.30 422.081   6
   2  -4  -4 7037.90 364.838  13
   2  -4  -4 7116.87 456.277   2
   2  -4  -3 7827.73 286.682  12
   2  -4  -3 8341.68 422.135   1
   2  -4  -3 8701.32 402.722  13
  -2   4   3 9252.46 414.676   6
   2  -4  -3 8786.17 238.951  11
   2  -4  -3 8813.17 482.727   2
  -2   4   3 9548.08 496.739   2
  -2   4   3 8111.57 525.006   7
  -2   4   2 8433.68 498.982   7
   2  -4  -2 8211.91 174.057  11
  -2   4   2 8437.58 380.298   1
   2  -4  -2 7551.96 179.190  11
  -2   4   2 8583.97 366.145   6
   2  -4  -2 8248.08 400.067   1
   2  -4  -2 8763.50 398.534  13
   2  -4  -2 8511.89 457.263   2
  -2   4   2 8616.00 454.977   2
  -2   4   1 68.3153 67.3238   2
  -2   4   1 13.9965 80.4611   7
   2  -4  -1 54.4357 69.3021   2
   2  -4  -1 6.80907 15.1723  11
   2  -4  -1-70.9233 65.5627   1
  -2   4   1-17.8275 41.6588   1
  -2   4   0 2420.56 233.922   7
  -2   4   0 2307.03 169.385   3
   2  -4   0 2325.80 132.986  11
   2  -4   0 2267.18 243.607   7
  -2   4   0 2213.92 203.799   1
   2  -4   0 2365.86 239.301   2
  -2   4   0 2603.58 259.094   9
  -2   4   0 2566.77 250.027   2
  -2   4   0 2565.99 199.038   6
  -2   4  -1 3614.43 221.943  11
   2  -4   1 3423.77 286.832   7
  -2   4  -1 3462.27 211.629   3
  -2   4  -1 3649.61 251.681   6
  -2   4  -1 3752.17 275.004   7
  -2   4  -1 3592.34 305.878   2
  -2   4  -1 3698.93 300.718   9
   2  -4   1 3652.31 207.075  11
  -2   4  -1 3226.31 253.919   1
   2  -4   2 42094.5 576.430   5
   2  -4   2 43277.5 985.838   7
   2  -4   2 41693.7 831.453   3
   2  -4   2 39204.6 781.649  11
  -2   4  -2 42287.4 887.630   7
  -2   4  -2 41623.6 917.145   6
  -2   4  -2 41988.4 1056.46   2
  -2   4  -2 41829.4 974.210   9
  -2   4  -2 41934.2 850.572  11
  -2   4  -2 43378.8 772.620   3
  -2   4  -3 10974.5 485.803  11
   2  -4   3 10733.3 522.198   6
   2  -4   3 11171.3 470.550  11
   2  -4   3 10670.8 444.574   3
  -2   4  -3 11669.7 528.583   6
  -2   4  -3 11217.6 460.728   7
  -2   4  -3 11443.4 586.493   2
  -2   4  -3 10405.2 471.030   9
   2  -4   4 1737.79 196.667   3
   2  -4   4 1509.68 200.932  11
  -2   4  -4 1717.47 225.766  11
  -2   4  -4 1816.10 234.192   6
  -2   4  -4 1636.36 247.062   2
  -2   4  -4 1660.49 184.231   9
   2  -4   5 396.140 107.738   7
  -2   4  -5 535.692 141.462   6
   2  -4   5 644.673 146.145  11
  -2   4  -5 385.742 132.500  11
  -2   4  -5 570.270 113.074  10
  -2   4  -5 549.358 103.047   9
   2  -4   5 504.082 161.172   6
   2  -4   6 755.804 153.360   7
  -2   4  -6 287.285 133.548  11
   2  -4   6 421.097 158.742   6
  -2   4  -7 4821.92 463.876  11
   2  -4   7 4545.58 481.079   6
   2  -4   7 5103.82 407.308   7
   2  -4   8 3705.36 461.457   6
   2  -4   8 4268.47 397.517   7
  -2   4  -8 4365.34 472.029  11
   2  -4   9 1527.14 245.813   7
  -2   4  -9 1752.32 317.649  11
   2  -4   9 881.780 274.509   6
  -2   4 -10 3677.16 485.150  11
   2  -4  10 3323.48 390.535   7
   2  -4  10 3293.49 501.224   6
  -2   4 -11 2507.71 420.463  11
   2  -4  11 1799.50 306.789   7
   2  -4  11 2375.15 455.184   6
   2  -4  12 43.4623 100.658   7
   2  -3 -13 285.555 171.563  11
   2  -3 -12 2606.46 387.786  11
  -2   3  12 2787.86 363.992  10
  -2   3  12 3173.26 502.431   6
   2  -3 -11 390.482 153.758  11
  -2   3  11 139.032 121.517  10
  -2   3  11 523.746 201.877   6
   2  -3 -10 3291.08 382.661  11
  -2   3  10 3866.05 491.434   6
  -2   3  10 4066.62 409.669  10
  -2   3   9 667.109 231.066   6
   2  -3  -9 1160.94 208.911  11
  -2   3   9 969.388 202.630  10
  -2   3   8 7089.90 572.754   6
   2  -3  -8 7669.31 334.940  13
   2  -3  -8 7947.29 349.524   4
   2  -3  -8 7109.37 482.121  11
  -2   3   8 7164.40 499.470  10
   2  -3  -7 1276.37 146.702  13
   2  -3  -7 1447.85 158.735   4
  -2   3   7 1313.99 241.704   6
   2  -3  -7 1386.56 201.438  11
  -2   3   7 1325.90 204.788  10
   2  -3  -6 9.76566 42.5553   4
   2  -3  -6-199.906 87.8777  12
   2  -3  -6 99.9759 79.9698   6
   2  -3  -6 29.0991 48.6857  13
  -2   3   6-73.1038 86.6944  10
  -2   3   6 60.1085 100.442   6
   2  -3  -5 5146.40 393.279   6
   2  -3  -5 4716.57 330.955  12
   2  -3  -5 4615.40 266.443  13
   2  -3  -5 4819.36 297.677  11
  -2   3   5 5002.20 382.677   6
   2  -3  -5 4628.44 319.214   1
   2  -3  -5 5099.24 414.627  10
  -2   3   5 4448.82 360.533  10
   2  -3  -5 5103.20 413.569   2
   2  -3  -4 1686.60 177.813  12
   2  -3  -4 1490.61 148.113  11
   2  -3  -4 1596.77 225.826  10
  -2   3   4 1762.18 264.870   7
   2  -3  -4 1399.84 169.970   1
  -2   3   4 1731.37 214.627   6
   2  -3  -4 1638.28 221.078   2
   2  -3  -4 1771.47 169.463  13
   2  -3  -3 2153.97 169.847  12
   2  -3  -3 2285.89 155.554  11
  -2   3   3 2232.21 269.614   7
  -2   3   3 2117.68 213.100   6
   2  -3  -3 2273.66 254.054  10
   2  -3  -3 1938.78 185.488   1
   2  -3  -3 2240.23 187.151  13
   2  -3  -3 2070.97 233.456   2
  -2   3   3 1987.97 234.433   2
   2  -3  -2 17292.0 499.153  13
  -2   3   2 16129.3 517.579   6
  -2   3   2 16433.7 663.508   7
   2  -3  -2 16866.6 496.916   1
   2  -3  -2 16145.3 608.913   2
   2  -3  -2 16035.9 363.859  12
  -2   3   2 16080.5 605.582   2
  -2   3   1 1746.24 155.615   1
   2  -3  -1 1393.70 176.142   2
  -2   3   1 1688.68 204.499   7
   2  -3  -1 1608.77 81.5562  12
   2  -3  -1 1565.97 113.253  11
   2  -3  -1 1719.23 154.865   1
  -2   3   1 1691.24 201.395   2
  -2   3   0 3789.10 278.074   7
   2  -3   0 4164.69 189.289  11
  -2   3   0 3782.97 177.538   3
   2  -3   0 3879.12 289.879   2
  -2   3   0 4124.55 141.941  12
  -2   3   0 3634.06 225.393   1
  -2   3   0 4024.87 302.932   2
   2  -3   1 14747.0 555.592   7
   2  -3   1 14166.7 556.241   2
  -2   3  -1 13549.5 496.199   7
  -2   3  -1 15135.9 349.402  12
   2  -3   1 14522.3 404.682  11
  -2   3  -1 14672.9 443.036  11
  -2   3  -1 14103.1 490.078   6
  -2   3  -1 13933.7 563.862   2
  -2   3  -1 14076.2 524.322   9
  -2   3  -1 13768.9 354.098   3
  -2   3  -1 14407.1 461.619   1
   2  -3   2 1719.71 150.769   3
  -2   3  -2 1791.97 180.132   7
   2  -3   2 1701.51 162.308  11
  -2   3  -2 1878.89 184.203  11
  -2   3  -2 1790.76 196.185   6
   2  -3   2 2100.77 213.059   7
  -2   3  -2 1763.21 222.442   2
  -2   3  -2 1808.73 183.164   9
  -2   3  -3 9098.97 402.852   7
   2  -3   3 8696.93 402.859  11
   2  -3   3 8522.20 426.389   7
  -2   3  -3 8594.29 421.313  11
  -2   3  -3 8128.38 369.359   9
   2  -3   3 8825.68 367.448   3
   2  -3   3 8874.84 472.941   6
  -2   3  -3 8790.18 455.738   6
  -2   3  -3 9130.29 505.103   2
   2  -3   3 8443.29 353.421  13
   2  -3   4 8770.46 451.407  11
  -2   3  -4 7975.91 470.163   6
   2  -3   4 8900.69 393.955   3
   2  -3   4 8684.14 359.452  13
  -2   3  -4 7919.56 343.477   9
  -2   3  -4 8419.15 463.959  11
  -2   3  -5 3749.10 349.302   6
  -2   3  -5 3771.53 280.359  10
   2  -3   5 3833.91 282.032   3
  -2   3  -5 3859.33 351.819  11
   2  -3   5 3630.31 363.922   6
   2  -3   5 3396.84 310.227  11
   2  -3   5 3535.56 232.583  13
   2  -3   6 183.969 133.122   6
  -2   3  -6 116.534 68.2157  10
   2  -3   6 213.719 82.2281  13
   2  -3   6 204.493 68.8589   4
  -2   3  -6 123.595 116.072  11
   2  -3   6 158.913 92.1582   7
   2  -3   7 296.576 104.096   7
   2  -3   7 336.105 84.3334  13
   2  -3   7 476.704 96.9439   4
  -2   3  -7 519.919 175.967  11
   2  -3   7 86.5756 146.883   6
   2  -3   8 2747.14 314.789   7
  -2   3  -8 2418.93 348.843  11
   2  -3   8 2766.31 202.730  13
   2  -3   8 2532.36 198.736   4
   2  -3   8 2217.28 343.928   6
  -2   3  -9 1550.26 312.052  11
   2  -3   9 1201.69 123.300  13
   2  -3   9 1490.43 247.129   7
   2  -3   9 1889.14 349.611   6
  -2   3 -10 467.510 194.707  11
   2  -3  10 776.308 203.245   7
   2  -3  10 747.620 259.502   6
  -2   3 -11-167.338 161.983  11
   2  -3  11 171.749 114.706   7
   2  -3  11 96.6839 187.178   6
  -2   3 -12-99.9485 177.463  11
   2  -3  12 100.264 75.2730   7
   2  -3  12 155.330 161.077   6
   2  -3  13 277.753 141.768   7
   2  -2 -13 85.6036 106.629  11
   2  -2 -12-5.99652 107.439  11
  -2   2  12 94.1382 83.2174  10
  -2   2  12-112.859 143.265   6
   2  -2 -11 98.0776 91.9238  11
  -2   2  11 34.9625 52.7212  10
  -2   2  11-76.0079 170.252   6
  -2   2  10-14.5730 124.581   6
   2  -2 -10-162.692 111.035  11
  -2   2  10 71.5172 89.9966  10
   2  -2  -9-78.0714 90.4527  11
  -2   2   9 27.7871 45.6435  10
  -2   2   9 93.4585 140.359   6
  -2   2   9 14.3852 29.2286   8
   2  -2  -8 2895.69 175.467   4
  -2   2   8 3029.89 310.727  10
  -2   2   8 2618.64 379.311   6
   2  -2  -8 2746.08 168.084  13
  -2   2   8 2940.40 211.233   8
   2  -2  -8 2435.83 304.394  11
   2  -2  -7 409.622 80.6220   4
   2  -2  -7 574.031 85.2209  13
   2  -2  -7 427.152 129.163  11
  -2   2   7 436.453 126.479  10
  -2   2   7 467.972 162.151   6
  -2   2   7 444.352 93.5913   8
   2  -2  -6 1766.07 150.874  13
   2  -2  -6 1781.36 236.949  12
   2  -2  -6 2023.32 280.558   6
  -2   2   6 1850.18 227.964  10
  -2   2   6 1948.61 280.114   6
   2  -2  -5 749.771 98.0913  13
   2  -2  -5 665.176 146.170   6
   2  -2  -5 516.555 109.962  11
   2  -2  -5 643.859 135.083  12
  -2   2   5 480.935 144.776   7
   2  -2  -5 638.008 138.987  10
  -2   2   5 494.809 128.481  10
  -2   2   5 537.460 149.425   6
   2  -2  -5 287.076 98.4965   2
   2  -2  -4 850.129 132.454  11
   2  -2  -4 720.597 150.028   6
  -2   2   4 800.179 180.645   7
   2  -2  -4 711.508 148.150   2
  -2   2   4 605.333 144.181   6
   2  -2  -4 671.953 128.672  12
   2  -2  -4 970.232 164.745  10
   2  -2  -3 1488.76 139.117   1
   2  -2  -3 1385.11 142.261  11
  -2   2   3 1366.08 185.343   6
   2  -2  -3 1377.12 184.879  10
   2  -2  -3 1453.02 155.948  12
   2  -2  -3 1363.30 190.373   2
  -2   2   3 1570.13 217.889   7
   2  -2  -2 6356.32 270.582  12
  -2   2   2 6933.19 354.857   6
  -2   2   2 7063.30 417.908   7
  -2   2   2 6963.02 397.489   2
   2  -2  -2 6271.79 371.588   2
   2  -2  -2 6955.87 267.379   1
   2  -2  -1 23881.4 445.640   1
   2  -2  -1 22911.4 433.792  12
  -2   2   1 22942.3 688.683   7
  -2   2   1 24436.4 442.036  12
  -2   2   1 22006.3 422.668   1
   2  -2  -1 23730.9 691.977   2
  -2   2   0 22568.4 633.835   7
  -2   2   0 22616.5 410.595  12
   2  -2   0 22469.7 387.635  12
   2  -2   0 21825.9 481.892  11
  -2   2   0 22007.4 317.251   3
   2  -2   0 22934.3 668.612   2
  -2   2   0 21504.0 434.056   1
  -2   2  -1 27404.4 672.204   6
   2  -2   1 25933.9 558.582  11
   2  -2   1 25919.8 437.862   3
  -2   2  -1 27156.2 610.303  11
   2  -2   1 27115.1 729.001   2
  -2   2  -1 25844.3 648.586   7
  -2   2  -1 26619.2 495.520  12
  -2   2  -2 207.452 75.5386   7
  -2   2  -2 274.447 95.3496  11
   2  -2   2 326.890 77.9726  11
   2  -2   2 261.593 58.8018   3
  -2   2  -2 314.820 77.7348   9
  -2   2  -2 298.950 92.4217   6
  -2   2  -3-19.6703 38.1541   7
   2  -2   3 14.0333 43.7848  11
  -2   2  -3 10.5703 76.6401  11
   2  -2   3 8.46518 26.2524   3
  -2   2  -3 10.2705 35.2187   9
  -2   2  -3-7.04114 51.2912   6
  -2   2  -4 12486.1 547.692  11
   2  -2   4 12673.7 528.630  11
  -2   2  -4 13098.1 480.245  10
   2  -2   4 13056.1 441.121   3
  -2   2  -4 13497.5 599.936   6
  -2   2  -4 12678.2 354.398   9
   2  -2   5 2647.59 180.971  13
   2  -2   5 2581.02 262.378  11
  -2   2  -5 2420.12 272.233  11
   2  -2   5 2626.82 219.246   3
  -2   2  -5 2302.93 212.244  10
  -2   2  -5 2587.67 291.251   6
   2  -2   6 2519.19 261.836   7
  -2   2  -6 2930.50 325.745  11
   2  -2   6 2213.50 165.728  13
  -2   2  -6 2527.78 235.280  10
   2  -2   6 3049.34 359.069   6
   2  -2   7 5525.37 253.919  13
   2  -2   7 5500.69 262.283   4
  -2   2  -7 6002.58 483.193  11
   2  -2   7 5370.07 497.078   6
   2  -2   7 5921.77 422.172   7
   2  -2   8 6678.81 478.667   7
   2  -2   8 7808.92 295.755   4
  -2   2  -8 7248.11 577.876  11
   2  -2   8 7593.42 284.519  13
   2  -2   8 7091.41 609.228   6
   2  -2   9 1095.08 92.2251  13
   2  -2   9 1230.54 238.355   7
  -2   2  -9 1070.17 252.687  11
   2  -2   9 1566.75 322.547   6
   2  -2  10 2896.74 366.882   7
  -2   2 -10 2743.31 416.985  11
   2  -2  10 2536.12 427.840   6
  -2   2 -11 1678.08 347.717  11
   2  -2  11 2081.74 318.494   7
   2  -2  11 2056.56 415.441   6
   2  -2  12 299.745 156.424   7
  -2   2 -12 635.084 261.439  11
   2  -2  12 334.198 212.924   6
   2  -2  13 431.057 167.597   7
  -2   1  13 214.621 119.130  10
   2  -1 -12 1136.70 276.027  11
  -2   1  12 1007.19 230.725  10
  -2   1  12 990.500 327.079   6
   2  -1 -11 574.906 212.523  11
  -2   1  11 507.166 152.640  10
  -2   1  11 555.033 252.614   6
   2  -1 -10 6393.13 570.570  11
  -2   1  10 6747.53 486.233  10
  -2   1  10 7510.47 698.207   6
  -2   1   9 5621.04 424.762  10
   2  -1  -9 5703.16 503.965  11
  -2   1   9 5144.20 554.422   6
   2  -1  -8 1580.23 95.1527  13
   2  -1  -8 2302.34 302.009  11
   2  -1  -8 1512.81 96.4427   4
  -2   1   8 1670.90 222.043  10
  -2   1   8 1714.31 323.844   6
  -2   1   8 1833.63 127.706   8
  -2   1   7 122.345 76.1287  10
   2  -1  -7 266.489 121.181  11
  -2   1   7 288.518 148.269   6
   2  -1  -7 156.857 42.7417  13
  -2   1   7 103.705 49.9716   8
  -2   1   6 8609.48 567.660   6
   2  -1  -6 9001.91 508.428  11
   2  -1  -6 8550.78 530.895  12
   2  -1  -6 8623.10 509.152  10
  -2   1   6 9077.75 460.321  10
   2  -1  -6 8952.37 283.450  13
  -2   1   5 13777.7 658.454   6
  -2   1   5 12563.8 676.191   7
   2  -1  -5 13936.2 602.096  10
   2  -1  -5 12438.8 586.034  12
   2  -1  -5 13893.8 661.973   6
   2  -1  -5 14269.1 682.848   2
   2  -1  -4 5080.06 320.046  11
   2  -1  -4 4981.58 368.654   6
   2  -1  -4 4270.54 316.002  10
  -2   1   4 4537.81 356.332   6
  -2   1   4 4692.29 384.514   7
   2  -1  -4 4847.32 332.084  12
   2  -1  -4 4690.73 366.950   2
   2  -1  -3 63498.8 1077.54  12
   2  -1  -3 65317.7 1035.84  11
  -2   1   3 64747.8 1204.46   6
   2  -1  -3 63260.0 1203.54   6
   2  -1  -3 62579.7 1124.50  10
   2  -1  -3 65741.7 1261.81   2
  -2   1   3 62614.8 1271.82   7
  -2   1   2 318.326 90.4377  12
   2  -1  -2 385.417 86.3500  12
  -2   1   2 269.663 105.292   6
   2  -1  -2 318.419 101.356   2
  -2   1   2 274.956 98.7115   7
  -2   1   1 6685.70 277.044  12
  -2   1   1 6541.30 346.525   7
   2  -1  -1 6895.29 171.331   1
   2  -1  -1 6698.45 280.632  12
   2  -1  -1 6726.94 356.945   2
  -2   1   0 24518.4 308.353   1
  -2   1   0 25287.1 505.007  12
  -2   1   0 24995.8 616.871   7
   2  -1   0 24323.9 490.675  12
   2  -1   0 25607.1 670.995   2
   2  -1   1 311.503 82.0455  11
  -2   1  -1 247.029 68.3856  12
  -2   1  -1 249.298 79.0022   7
   2  -1   1 236.980 59.1567  12
   2  -1   1 222.466 80.2417   2
  -2   1  -2 3726.23 236.506   7
  -2   1  -2 3607.58 222.650  12
  -2   1  -2 3678.59 256.947  11
   2  -1   2 3595.52 234.758  11
  -2   1  -2 3527.51 260.975   6
  -2   1  -3 1172.28 142.661   7
   2  -1   3 1168.73 154.891  11
  -2   1  -3 1142.32 96.9133   9
  -2   1  -3 1154.13 170.376   6
   2  -1   4 2263.28 225.739  11
  -2   1  -4 2114.62 240.411   6
  -2   1  -4 2645.33 209.482  10
  -2   1  -4 2386.50 107.426   9
   2  -1   5 3982.07 318.103  11
  -2   1  -5 3522.22 252.860  10
  -2   1  -5 3128.29 310.539   6
   2  -1   6 36153.7 956.302   7
  -2   1  -6 37926.2 881.803  10
   2  -1   6 34187.4 1009.37  11
  -2   1  -6 36190.3 1123.83   6
   2  -1   7 1257.05 205.691   7
   2  -1   7 997.452 96.6658  13
  -2   1  -7 1169.98 211.831  11
   2  -1   7 865.746 211.742   6
   2  -1   8 21.4685 31.3288   4
  -2   1  -8 178.062 128.699  11
   2  -1   8 4.84061 24.1740  13
   2  -1   8-5.90866 51.9699   7
   2  -1   8 68.4461 122.333   6
  -2   1  -8 8.70876 24.6341   8
  -2   1  -9 478.805 172.692  11
   2  -1   9 763.414 246.507   6
  -2   1  -9 684.001 85.8690   8
   2  -1  10 5.13654 90.5229   7
  -2   1 -10-46.8720 71.6629  11
   2  -1  10-6.31819 91.5585   6
  -2   1 -11 130.534 135.793  11
   2  -1  11 85.3538 72.9044   7
  -2   1 -12-215.822 138.233  11
   2  -1  12-64.4909 66.1240   7
   2  -1  13 138.420 123.630   7
  -2   0  13 1521.57 268.352  10
   2   0 -12 407.832 183.516  11
  -2   0  12 814.511 195.857  10
  -2   0  12 881.551 308.969   6
  -2   0  11 295.301 233.438   6
   2   0 -11 225.983 125.038  11
  -2   0  11-26.6576 76.2353  10
  -2   0  10 1520.65 232.456  10
   2   0 -10 1944.21 333.727  11
  -2   0  10 1731.01 367.750   6
   2   0  -9 187.012 112.912  11
  -2   0   9 334.947 112.042  10
  -2   0   9 395.034 189.979   6
   2   0  -8 1008.15 210.640  11
  -2   0   8 1341.39 287.115   6
  -2   0   8 898.255 160.602  10
   2   0  -7 1512.45 99.8729  13
   2   0  -7 1558.75 254.532  11
  -2   0   7 1502.46 189.866  10
   2   0  -7 1387.85 206.748  10
  -2   0   7 1323.66 252.913   6
  -2   0   7 1312.03 161.611   3
  -2   0   7 1381.13 91.6002   8
   2   0  -6 901.202 156.738  10
   2   0  -6 1311.82 209.618  11
  -2   0   6 1076.27 216.603   7
  -2   0   6 873.434 117.595   3
  -2   0   6 1046.27 156.052  10
  -2   0   6 1063.54 214.520   6
  -2   0   5 501.189 153.730   7
   2   0  -5 480.247 128.443  12
   2   0  -5 296.659 85.0758  10
   2   0  -5 470.021 141.556   6
  -2   0   5 240.238 62.4761   3
  -2   0   5 568.379 160.074   6
  -2   0   4 4681.05 215.835   3
   2   0  -4 5335.65 372.917  12
   2   0  -4 5113.70 379.398   6
   2   0  -4 4717.41 304.847  10
  -2   0   4 4781.77 282.375  10
  -2   0   4 4572.87 362.447   7
   2   0  -4 5019.23 380.642   2
  -2   0   3 19451.0 378.199   3
   2   0  -3 19842.2 644.881  12
   2   0  -3 19966.3 690.566   2
   2   0  -3 20279.0 692.836   6
   2   0  -3 19150.1 565.213  10
  -2   0   3 21249.1 561.907  10
  -2   0   3 19905.7 686.689   7
  -2   0   2 25715.4 697.577   7
   2   0  -2 27458.5 760.317   7
  -2   0   2 26404.2 365.610   3
  -2   0   2 27010.7 609.445  10
   2   0  -2 25960.6 667.043  12
  -2   0   2 29066.2 699.653  12
   2   0  -2 26486.1 736.445   2
   2   0  -1 6772.37 124.834   3
  -2   0   1 6381.56 245.279   5
   2   0  -1 6234.35 303.258  12
  -2   0   1 6446.54 307.340  12
   2   0  -1 6174.66 325.441   2
  -2   0   1 5980.56 309.592   7
   2   0   0 1578.64 118.392   5
  -2   0   0 1711.82 161.315  12
  -2   0   0 1781.03 161.604   7
   2   0   0 1640.46 152.699  12
   2   0   0 1755.72 178.173   2
  -2   0  -1 15378.0 442.394   7
  -2   0  -1 16759.8 466.005  12
   2   0   1 16098.8 447.340  12
   2   0   1 16573.0 499.696  11
   2   0   1 16474.7 503.102   2
  -2   0  -2 2978.61 204.159   7
   2   0   2 2833.83 216.447  11
  -2   0  -2 2970.50 237.873   6
  -2   0  -3 10539.9 474.090   6
  -2   0  -3 9957.92 363.883  10
   2   0   3 10115.2 430.966  11
  -2   0  -4 11386.7 417.180  10
   2   0   4 11952.1 503.607  11
  -2   0  -4 11993.4 546.555   6
  -2   0  -5 12249.0 598.504   6
  -2   0  -5 12379.2 466.205  10
   2   0   5 12001.8 539.730  11
   2   0   6 0.56366 45.6038  11
  -2   0  -6 69.5741 43.4153  10
  -2   0  -6 51.2274 50.9376   6
  -2   0  -7 136.568 116.480  11
   2   0   7-0.49638 73.1838  10
   2   0   7 194.194 131.867   6
  -2   0  -7 149.779 45.9567   8
  -2   0  -8 2294.51 317.427  11
   2   0   8 2284.69 119.353  13
   2   0   8 2719.66 368.608   6
   2   0   8 2268.71 270.066  10
  -2   0  -8 2162.12 161.410   8
  -2   0  -9 189.465 136.456  11
   2   0   9 357.143 133.219  10
  -2   0  -9 438.039 80.1095   8
   2   0  10 52.9045 111.568  10
  -2   0 -10-11.6266 119.641  11
   2   0  10 179.695 141.094   6
  -2   0 -11 283.562 179.524  11
   2   0  11 702.414 229.801   6
  -2   0 -12-184.939 192.447  11
   2   0  12 47.2117 105.550   6
  -2   0 -13 155.099 163.164  11
   2   0  13 159.064 114.436   7
  -2  -1  12-94.7765 67.2756  10
   2   1 -12-26.5221 73.3338  11
   2   1 -11 2317.60 387.760  11
  -2  -1  11 2601.68 304.130  10
  -2  -1  11 2508.11 442.755   6
  -2  -1  10 263.686 102.614  10
   2   1 -10 307.007 140.048  11
  -2  -1  10 14.5614 106.029   6
  -2  -1   9 205.913 82.1252  10
   2   1  -9 170.034 127.816  11
  -2  -1   9 166.449 167.319   6
   2   1  -8 6399.36 532.834  11
  -2  -1   8 5849.47 370.242  10
  -2  -1   8 5713.30 561.800   6
  -2  -1   7 17605.5 594.109  10
   2   1  -7 15891.1 669.753  10
   2   1  -7 17770.6 825.837  11
  -2  -1   7 18876.6 927.854   6
  -2  -1   6 900.498 127.002   3
   2   1  -6 1002.85 206.215  11
  -2  -1   6 1065.88 197.000   7
   2   1  -6 1119.72 164.780  10
  -2  -1   6 1037.54 228.111   6
  -2  -1   6 858.317 48.6505   8
   2   1  -5 40335.3 1153.76  12
  -2  -1   5 37651.4 1086.69   7
   2   1  -5 41857.2 1106.95  11
   2   1  -5 39845.7 1174.33   6
  -2  -1   5 38679.5 761.937   3
   2   1  -5 38110.3 870.292  10
  -2  -1   5 41708.4 783.481  10
  -2  -1   4 82.3470 63.2016   7
   2   1  -4 51.7204 67.3104  12
  -2  -1   4-8.51869 29.8528   3
   2   1  -4 45.4177 46.2684  10
   2   1  -4-14.4303 67.5987   6
  -2  -1   4 14.1457 45.0923  10
   2   1  -3 1093.40 171.105  12
  -2  -1   3 1044.45 154.637   7
  -2  -1   3 1123.44 109.359   3
  -2  -1   3 1086.92 116.582  10
   2   1  -3 1089.55 173.954   6
   2   1  -3 895.913 113.889  10
   2   1  -3 891.390 158.130   2
  -2  -1   2 24052.5 445.714   3
   2   1  -2 24414.2 697.459  12
   2   1  -2 26180.6 436.365   3
  -2  -1   2 25967.5 506.974  10
   2   1  -2 25595.8 688.003   7
  -2  -1   2 24402.3 634.308   7
   2   1  -2 25697.3 712.489   2
  -2  -1   1 37142.6 690.221   7
   2   1  -1 39273.2 747.709   7
  -2  -1   1 38679.5 680.684   5
   2   1  -1 37118.3 799.271  12
   2   1  -1 38795.0 491.473   3
   2   1  -1 38444.0 790.833   2
   2   1  -1 37371.7 494.191   1
   2   1   0 446.260 93.3288   7
   2   1   0 511.347 103.918  12
  -2  -1   0 405.069 77.8646   7
   2   1   0 402.321 56.8242   1
   2   1   0 353.688 89.8905   2
  -2  -1   0 443.905 55.7330   1
   2   1   1 7795.13 307.600   7
   2   1   1 7348.24 330.682  12
  -2  -1  -1 7504.22 287.172   7
  -2  -1  -1 7801.90 230.858   1
   2   1   1 7491.22 317.074   2
   2   1   2 811.617 123.534  12
   2   1   2 767.893 131.361  11
  -2  -1  -2 640.333 89.3021  10
  -2  -1  -2 671.612 96.4501   7
  -2  -1  -2 590.126 112.588   6
   2   1   3 243.104 93.2270  11
  -2  -1  -3 127.879 54.8355  10
  -2  -1  -3 283.973 43.1512   9
  -2  -1  -3 72.1931 68.4331   6
   2   1   4 44643.0 967.347  11
  -2  -1  -4 45464.3 1044.62   6
  -2  -1  -4 44188.2 805.916  10
   2   1   5 14784.2 597.971  11
  -2  -1  -5 15174.1 652.497   6
  -2  -1  -5 14785.6 505.647  10
  -2  -1  -5 14925.9 400.822   8
   2   1   6 6422.65 421.258  11
  -2  -1  -6 6730.43 470.662   6
  -2  -1  -6 6824.58 372.828  10
   2   1   6 6460.71 474.671   6
  -2  -1  -6 6345.23 273.959   8
   2   1   7 3153.15 366.235   6
   2   1   7 2804.85 276.236  10
  -2  -1  -7 2787.05 316.057  11
  -2  -1  -7 3224.46 206.503   8
   2   1   8 1893.77 249.458  10
  -2  -1  -8 1332.12 244.785  11
   2   1   8 1291.63 259.487   6
  -2  -1  -8 1360.14 150.724   8
  -2  -1  -9 9.01777 108.846  11
   2   1   9 139.624 85.6428  10
  -2  -1  -9 57.1267 37.6314   8
  -2  -1 -10 48.4794 94.1426  11
   2   1  10 102.936 101.920  10
   2   1  10 161.344 142.268   6
  -2  -1 -11 1723.84 344.822  11
   2   1  11 2613.36 348.705  10
   2   1  11 1811.02 384.547   6
  -2  -1 -12-213.707 139.000  11
   2   1  12 258.381 122.846  10
   2   1  12-1.53099 136.937   6
  -2  -1 -13 212.847 147.867  11
   2   1  13-39.6505 110.313   6
   2   2 -11 415.513 169.399  11
  -2  -2  11 476.215 141.482  10
  -2  -2  11 567.849 240.929   6
  -2  -2  10 1497.66 215.706  10
   2   2 -10 1224.79 286.104  11
  -2  -2  10 1549.05 329.278   6
   2   2  -9 933.051 223.137  11
  -2  -2   9 795.079 253.686   6
  -2  -2   9 860.780 154.429  10
   2   2  -8 3420.34 412.530  11
  -2  -2   8 3727.06 468.861   6
   2   2  -8 3233.27 137.554   4
   2   2  -8 3105.37 126.374  13
  -2  -2   8 3063.56 262.467  10
   2   2  -7 276.568 57.5400  13
   2   2  -7 202.870 135.800  11
  -2  -2   7 277.992 83.2664  10
   2   2  -7 186.602 71.0500  10
  -2  -2   7 338.195 162.875   6
   2   2  -6 177.191 138.827  11
  -2  -2   6 69.7134 52.7369   7
   2   2  -6 146.748 65.4087  10
  -2  -2   6 111.617 62.8322   3
   2   2  -5-14.2385 60.5784   6
   2   2  -5-49.3885 71.2734  12
  -2  -2   5 29.8364 67.1649   7
  -2  -2   5 4.97558 42.4300   3
   2   2  -5-14.1662 40.3192  10
  -2  -2   5-28.1878 38.8002  10
  -2  -2   5-9.39220 13.6589   8
  -2  -2   4 9538.46 301.149  10
  -2  -2   4 8302.26 360.185   3
   2   2  -4 8151.91 504.436   6
  -2  -2   4 7714.67 427.938   7
   2   2  -4 8971.20 529.538  12
   2   2  -4 8198.84 333.886  10
  -2  -2   4 7963.55 216.280   8
  -2  -2   3 38.2424 29.9498   8
  -2  -2   3-16.9343 61.3797   7
   2   2  -3-81.8425 70.0980  12
  -2  -2   3 6.06576 37.1699   3
   2   2  -3-47.6267 74.8444   6
   2   2  -3 10.8386 38.9878   3
  -2  -2   3 4.28989 32.1094  10
   2   2  -3-6.62273 32.8725  10
  -2  -2   2 3.29210 40.5517   5
  -2  -2   2-4.45760 43.5481   7
   2   2  -2 1.65488 46.7794   3
  -2  -2   2 18.0548 30.3017  10
   2   2  -2-0.88900 56.4097  12
   2   2  -2 32.5808 48.2948   2
   2   2  -1 14318.5 415.030   7
   2   2  -1 13235.0 369.346   3
  -2  -2   1 14052.5 460.791   5
   2   2  -1 12297.2 371.009   1
  -2  -2   1 13415.2 367.178   7
   2   2  -1 13544.4 523.046  12
  -2  -2   1 13279.5 276.629  10
   2   2  -1 13305.4 460.069   2
  -2  -2   0 20891.3 455.630   1
   2   2   0 20449.2 451.156   7
   2   2   0 20603.1 606.500  12
   2   2   0 19873.0 497.641   2
   2   2   0 18784.6 443.652   1
  -2  -2   0 20200.5 421.313   7
  -2  -2   0 21073.8 519.719   2
   2   2   1 151.772 59.4250   2
  -2  -2  -1 127.834 70.3156   2
  -2  -2  -1 165.401 52.1691   7
   2   2   1 113.196 61.4013  12
   2   2   1 160.813 65.9760   7
  -2  -2  -1 168.532 45.4419  10
   2   2   1 139.777 56.7018   1
  -2  -2  -1 149.476 71.8407   1
   2   2   2 7292.50 301.008   7
   2   2   2 7679.87 366.401  12
   2   2   2 7016.81 368.493  11
  -2  -2  -2 7518.66 304.234   1
   2   2   2 7267.04 269.233  10
  -2  -2  -2 7910.92 285.422   8
  -2  -2  -2 7509.58 266.483  10
  -2  -2  -2 7321.21 355.112   6
  -2  -2  -2 7578.46 314.323   2
  -2  -2  -3 6862.93 370.125   6
   2   2   3 6246.81 355.575  11
  -2  -2  -3 7070.76 259.467   9
  -2  -2  -3 6341.19 277.998  10
   2   2   3 6734.34 297.032  10
  -2  -2  -3 6308.25 320.564   2
  -2  -2  -3 6688.16 274.250   8
   2   2   4 810.911 137.533  11
  -2  -2  -4 701.797 106.891  10
  -2  -2  -4 741.964 86.0458   9
  -2  -2  -4 853.726 144.154   6
  -2  -2  -4 719.876 98.6947   8
   2   2   4 743.799 157.518   6
   2   2   5 5458.30 390.454   6
   2   2   5 4660.22 336.457  11
  -2  -2  -5 4719.73 292.384  10
  -2  -2  -5 4424.35 351.355   6
  -2  -2  -5 4651.12 249.149   8
   2   2   6 10367.3 531.792  11
  -2  -2  -6 8884.42 527.371  11
  -2  -2  -6 10048.1 462.003  10
   2   2   6 9043.31 550.967   6
  -2  -2  -6 9317.78 545.113   6
  -2  -2  -6 8135.25 347.465   8
  -2  -2  -7 326.844 141.857  11
   2   2   7 510.888 137.083  10
   2   2   7 468.470 163.551   6
  -2  -2  -7 491.552 93.8380   8
   2   2   8 4303.75 214.428  13
  -2  -2  -8 4404.52 421.969  11
   2   2   8 4851.52 475.611   6
   2   2   8 4575.50 369.114  10
  -2  -2  -8 3940.46 276.812   8
   2   2   9 3234.16 162.832  13
  -2  -2  -9 3342.70 393.261  11
   2   2   9 3091.35 157.173   4
   2   2   9 3092.23 325.752  10
  -2  -2  -9 3160.01 261.533   8
   2   2   9 2924.49 388.917   6
  -2  -2 -10 4257.83 480.862  11
   2   2  10 3521.36 467.305   6
   2   2  10 3546.84 372.384  10
   2   2  11 126.074 108.450  10
  -2  -2 -11 73.7502 123.670  11
   2   2  11 88.2041 142.724   6
  -2  -2 -12 24.7831 140.622  11
   2   2  12 138.707 117.969  10
   2   2  12-13.4250 80.9669   6
  -2  -2 -13 428.926 225.813  11
   2   2  13 615.235 211.362  10
   2   2  13 739.215 262.377   6
  -2  -3  11-24.0488 170.552   6
   2   3 -11 67.9166 117.882  11
   2   3 -10 229.268 175.891  11
  -2  -3  10 305.949 117.854  10
  -2  -3  10 392.131 208.745   6
  -2  -3   9 5799.79 618.300   6
  -2  -3   9 5500.46 372.352  10
   2   3  -9 5610.25 578.330  11
   2   3  -8 433.441 160.049  11
   2   3  -8 319.729 91.8328  10
  -2  -3   8 176.199 75.6012  10
  -2  -3   8 244.454 130.087   6
   2   3  -7 3954.82 230.679  13
  -2  -3   7 3073.71 344.481   7
  -2  -3   7 4107.76 450.144   6
   2   3  -7 3764.74 293.838  10
   2   3  -7 4130.10 433.796  11
   2   3  -7 4089.75 241.011   4
   2   3  -6 442.502 155.237  11
  -2  -3   6 298.376 126.675   7
   2   3  -6 321.624 78.6372  10
  -2  -3   6 275.178 71.4074  10
  -2  -3   6 113.205 120.449   6
   2   3  -6 303.361 73.3803  13
   2   3  -5 1463.67 237.965  11
   2   3  -5 1339.31 141.902  10
  -2  -3   5 1093.77 157.267   3
  -2  -3   5 1274.30 121.226  10
  -2  -3   5 1200.59 222.589   6
  -2  -3   5 1192.13 177.501   7
  -2  -3   5 1090.40 92.9486   8
  -2  -3   4 316.640 88.5808   7
  -2  -3   4 414.563 99.3124   3
   2   3  -4 487.663 148.675  12
   2   3  -4 380.647 70.4317  10
   2   3  -4 404.839 146.051   6
  -2  -3   4 401.955 133.068   6
  -2  -3   4 338.116 56.0435  10
  -2  -3   4 392.427 62.7185   8
  -2  -3   3 1565.38 188.729   5
   2   3  -3 1569.46 223.812  12
  -2  -3   3 1491.19 154.955   7
   2   3  -3 1609.02 217.144   6
   2   3  -3 1621.03 106.462  10
  -2  -3   3 1814.34 90.6569  10
  -2  -3   3 1449.48 120.345   8
  -2  -3   2 726.148 127.041   5
   2   3  -2 511.123 132.238  12
  -2  -3   2 499.544 78.4247   7
   2   3  -2 490.531 104.327   1
   2   3  -2 835.179 117.798   3
  -2  -3   2 589.184 144.876   6
   2   3  -2 618.145 119.097   2
  -2  -3   2 580.211 81.7756   8
   2   3  -1 2275.95 149.831   7
   2   3  -1 2276.22 234.202  12
  -2  -3   1 2142.95 215.595   6
  -2  -3   1 1999.54 120.805   7
   2   3  -1 1773.69 173.535   1
  -2  -3   1 2182.95 154.340   8
   2   3  -1 2011.88 179.202   2
  -2  -3   1 2097.22 200.715   5
   2   3   0 18971.4 630.357  12
  -2  -3   0 18192.5 344.719   7
  -2  -3   0 19141.1 531.067   1
  -2  -3   0 18553.9 265.783  10
   2   3   0 18817.1 388.452   7
   2   3   0 17343.1 512.296   1
   2   3   0 17220.8 443.291   2
  -2  -3   0 18312.2 452.145   8
   2   3   1 7248.46 225.846  10
  -2  -3  -1 6696.09 331.781   1
   2   3   1 6332.00 310.575   1
   2   3   1 6887.18 368.013  12
  -2  -3  -1 6749.09 213.343  10
   2   3   1 6356.33 246.464   2
   2   3   1 6896.76 253.222   7
  -2  -3  -1 6667.29 252.931   2
  -2  -3  -1 7022.06 291.751   8
   2   3   2 30844.9 597.526   7
   2   3   2 29748.9 758.578  12
  -2  -3  -2 27716.3 520.260  10
  -2  -3  -2 28917.6 702.510   1
   2   3   2 29853.2 534.768  10
  -2  -3  -2 29673.9 655.052   9
  -2  -3  -2 29444.1 538.021   2
  -2  -3  -2 29471.4 617.413   8
  -2  -3  -3 2939.10 242.260   6
   2   3   3 2790.71 243.687  12
  -2  -3  -3 2924.53 195.945  10
   2   3   3 3004.99 255.298  11
   2   3   3 2871.72 195.331  10
  -2  -3  -3 2800.88 234.817   1
  -2  -3  -3 2908.57 195.699   2
  -2  -3  -3 2904.43 212.256   9
  -2  -3  -3 3024.66 207.750   8
   2   3   4 55410.8 923.161  10
   2   3   4 54194.7 1094.56  11
  -2  -3  -4 52000.7 1081.74   6
  -2  -3  -4 54750.9 934.279  10
   2   3   4 55018.0 1098.96   6
  -2  -3  -4 53915.9 870.180   9
  -2  -3  -4 52160.6 894.730   8
   2   3   5 3014.29 272.405  11
   2   3   5 3265.78 301.773   6
  -2  -3  -5 3007.91 285.445   6
  -2  -3  -5 3364.14 258.857  10
   2   3   5 3114.93 248.538  10
   2   3   5 2718.60 173.867   9
  -2  -3  -5 3066.84 231.225   8
  -2  -3  -6 46.3750 78.5084  12
   2   3   6 154.266 80.9748  11
   2   3   6 158.986 99.4330  10
  -2  -3  -6 118.376 70.5968  10
   2   3   6 246.120 56.3500   9
  -2  -3  -6 234.022 92.5337   6
  -2  -3  -6 114.243 112.125  11
   2   3   6-21.2589 76.4499   6
  -2  -3  -6 244.652 80.9626   8
  -2  -3  -7 8113.71 538.028  11
   2   3   7 8333.01 559.589   6
   2   3   7 8454.64 468.955  10
   2   3   7 7422.26 271.855   9
  -2  -3  -7 8154.36 537.422  12
  -2  -3  -7 7755.11 404.058   8
   2   3   8 3063.63 207.666  13
   2   3   8 3543.12 332.343  10
   2   3   8 3116.35 378.113   6
   2   3   8 3303.81 171.383   9
  -2  -3  -8 3190.13 365.645  11
  -2  -3  -8 3359.86 285.053   8
   2   3   9 5486.83 256.269  13
   2   3   9 5608.91 265.492   4
  -2  -3  -9 5620.67 497.865  11
   2   3   9 5322.70 527.112   6
   2   3   9 5625.87 439.309  10
   2   3   9 4948.64 188.052   9
  -2  -3  -9 5623.09 383.131   8
  -2  -3 -10 538.744 186.086  11
   2   3  10 735.216 177.297  10
   2   3  10 631.422 211.331   6
  -2  -3 -11 1163.53 279.524  11
   2   3  11 1159.52 236.130  10
   2   3  11 1137.22 312.740   6
  -2  -3 -12-27.0694 86.8303  11
   2   3  12 95.9496 84.9530  10
   2   3  12-46.4485 121.507   6
  -2  -3 -13 666.517 222.372  11
   2   3  13 598.722 225.934   6
   2   4 -11 71.9873 131.327  11
  -2  -4  11-310.319 162.288   6
   2   4 -10 105.487 114.606  11
  -2  -4  10-72.5161 97.4717   9
  -2  -4  10 202.317 166.468   6
   2   4  -9 2.35741 126.881  11
  -2  -4   9 435.091 189.766   6
   2   4  -8 554.488 198.496  11
  -2  -4   8 371.320 168.543   6
   2   4  -7 69.4175 105.691  11
   2   4  -7 201.559 72.5125  13
   2   4  -7 61.4134 47.4242   4
  -2  -4   7 335.637 130.727   7
   2   4  -7 36.8624 42.1244  10
  -2  -4   7 207.903 133.757   6
  -2  -4   6 2712.88 286.636   7
  -2  -4   6 3373.76 402.905   6
   2   4  -6 2952.35 239.100   4
   2   4  -6 3487.97 398.495  11
   2   4  -6 3018.47 220.701  10
   2   4  -6 2969.54 236.011  13
  -2  -4   5 105.937 72.0325   7
   2   4  -5 17.1746 30.8675  13
   2   4  -5 2.21536 87.5011  11
   2   4  -5-15.1843 18.3111  10
  -2  -4   5-104.410 124.120   6
  -2  -4   4 922.701 128.401   7
   2   4  -4 1232.55 230.939  11
   2   4  -4 982.474 84.8942  10
   2   4  -4 878.377 180.504   6
   2   4  -4 1125.24 159.836   3
  -2  -4   4 901.467 111.221   8
  -2  -4   4 905.823 191.739   6
  -2  -4   3 253.382 59.3313   7
   2   4  -3 192.324 114.467  11
  -2  -4   3 446.486 118.074   5
   2   4  -3 283.163 105.470   6
   2   4  -3 177.997 84.3607  12
  -2  -4   3 274.989 72.8805   8
  -2  -4   2 34474.4 902.292   5
  -2  -4   2 31331.5 436.796   7
  -2  -4   2 35334.6 929.690   6
   2   4  -2 34488.7 1001.43  12
  -2  -4   2 31974.8 676.711   8
   2   4  -2 33996.3 867.825   1
  -2  -4   1 3980.83 115.450   7
  -2  -4   1 4107.35 297.401   6
   2   4  -1 4297.52 339.472  12
   2   4  -1 3391.09 273.299   1
  -2  -4   1 4102.43 247.279   8
   2   4  -1 3794.89 243.173   2
  -2  -4   1 4135.76 301.728   5
  -2  -4   0 4632.99 291.921   6
   2   4   0 4066.70 160.749   7
   2   4   0 4226.99 295.645   1
  -2  -4   0 4266.28 146.587  10
   2   4   0 4204.38 319.597  12
   2   4   0 4170.07 213.032   2
  -2  -4   0 4057.07 251.232   8
   2   4   0 4164.21 232.257   8
  -2  -4   0 4309.46 299.845   1
   2   4   1 23770.8 447.016   7
   2   4   1 24046.2 692.531   1
  -2  -4  -1 23871.9 697.817   1
   2   4   1 24434.4 737.363  12
  -2  -4  -1 23302.3 438.643  10
   2   4   1 24060.9 414.071  10
   2   4   1 23243.0 414.831   2
  -2  -4  -1 24591.7 631.994   8
  -2  -4  -2 1876.54 148.650  10
  -2  -4  -2 1849.16 219.548  12
  -2  -4  -2 2130.59 225.352   1
   2   4   2 2095.66 205.928   1
   2   4   2 1952.86 143.880  10
  -2  -4  -2 1877.20 112.586   2
  -2  -4  -2 2131.04 195.397   8
   2   4   2 2076.12 216.474  12
  -2  -4  -2 2213.04 218.994   9
   2   4   3 2944.50 259.684  12
  -2  -4  -3 2699.94 258.817   1
  -2  -4  -3 2579.41 201.291  10
  -2  -4  -3 2880.01 232.414   6
   2   4   3 3069.49 204.764  10
   2   4   3 2845.87 254.464  11
  -2  -4  -3 2612.37 162.639   2
  -2  -4  -3 2665.07 235.176   9
  -2  -4  -3 2893.11 232.863   8
   2   4   4 190.972 63.8951   9
   2   4   4 207.180 70.8356  11
  -2  -4  -4 104.798 83.5896   1
  -2  -4  -4 333.666 86.4665  10
   2   4   4 260.307 85.6911  10
  -2  -4  -4 217.970 83.6402   9
  -2  -4  -4 163.331 73.8738   6
  -2  -4  -4 160.516 75.9173   8
  -2  -4  -5 17879.1 710.289  12
   2   4   5 18191.7 667.994  11
  -2  -4  -5 17679.3 687.954   1
  -2  -4  -5 17423.9 658.700   6
  -2  -4  -5 18321.4 634.679  10
   2   4   5 18210.8 597.706  10
   2   4   5 17116.7 661.181   6
   2   4   5 15927.4 501.612   9
  -2  -4  -5 17553.4 576.433   9
  -2  -4  -5 16356.9 597.046   8
   2   4   6 969.288 134.624  13
  -2  -4  -6 939.420 179.513  11
   2   4   6 1068.21 173.544  11
   2   4   6 942.692 125.176   9
   2   4   6 829.212 156.831  10
  -2  -4  -6 718.314 170.472  12
  -2  -4  -6 877.872 167.140   6
   2   4   6 960.016 186.224   6
  -2  -4  -6 1127.65 164.932   8
   2   4   7 589.054 106.070  13
  -2  -4  -7 834.129 188.246  12
  -2  -4  -7 877.728 194.697  11
   2   4   7 1273.95 197.602  10
  -2  -4  -7 811.387 173.763   6
   2   4   7 702.049 109.554   9
   2   4   7 658.572 175.222   6
  -2  -4  -7 900.633 158.562   8
   2   4   8 402.070 99.9832   4
  -2  -4  -8 334.825 130.496  11
   2   4   8 179.072 68.6042  13
   2   4   8 367.659 167.447   6
   2   4   8 339.745 148.056  10
  -2  -4  -8 230.940 141.158  12
   2   4   8 315.730 77.1898   9
   2   4   9-14.2664 20.4857  13
   2   4   9 26.0196 33.5992   9
   2   4   9-32.0060 38.2615   4
  -2  -4  -9 43.0325 82.7550  12
   2   4   9-45.2848 78.3918  10
  -2  -4  -9 165.648 119.474  11
   2   4   9-19.7496 116.130   6
  -2  -4 -10 1102.24 260.158  12
  -2  -4 -10 1008.85 237.153  11
   2   4  10 1093.19 220.616  10
   2   4  10 984.751 246.925   6
   2   4  11 107.348 91.9039  10
  -2  -4 -11 233.135 149.377  11
  -2  -4 -11 198.347 175.222  12
   2   4  11 21.0690 144.796   6
  -2  -4 -12 249.821 141.452  11
  -2  -4 -12-52.9586 124.965  12
   2   4  12 107.372 111.759  10
   2   4  12 91.5528 115.770   6
  -2  -4 -13 83.3388 136.663  11
  -2  -4 -13-21.2050 136.325  12
   2   4  13-146.172 175.005   6
   2   5 -10 22.4814 149.537  11
  -2  -5  10-221.291 154.801   6
  -2  -5  10 98.6543 72.8813   9
   2   5  -9 2144.85 388.321  11
  -2  -5   9 2391.61 417.702   6
  -2  -5   9 1777.71 293.285   9
   2   5  -8 4175.64 499.556  11
  -2  -5   8 3046.82 361.577   9
  -2  -5   8 3387.37 473.274   6
  -2  -5   7 5.25722 62.8073   6
  -2  -5   7-58.6820 88.5852   9
   2   5  -6 773.893 136.821   4
  -2  -5   6 634.608 131.545   7
   2   5  -6 769.582 138.124  13
   2   5  -6 834.868 106.371  10
   2   5  -6 845.024 229.617  11
  -2  -5   6 693.302 198.277   6
  -2  -5   6 822.690 193.946   9
   2   5  -5 14182.6 568.602  13
  -2  -5   5 13626.5 505.223   7
  -2  -5   5 16573.5 821.248   6
   2   5  -5 15831.2 633.756   3
   2   5  -5 14757.2 344.950  10
   2   5  -5 14535.3 588.264   4
   2   5  -5 15998.4 816.249  11
  -2  -5   5 15819.4 730.853   9
   2   5  -4 860.226 147.492  13
   2   5  -4 884.560 201.504  11
   2   5  -4 1087.78 171.002   3
   2   5  -4 764.225 175.972   6
  -2  -5   4 899.608 110.751   7
  -2  -5   4 909.986 198.805   6
  -2  -5   4 1369.27 221.603   9
  -2  -5   3 13.0789 16.4976   7
   2   5  -3 19.6403 50.2186  13
   2   5  -3 164.776 88.5181  12
   2   5  -3-55.4577 65.9249   6
  -2  -5   3-4.11505 99.1000  12
   2   5  -3-85.1813 98.0706  11
   2   5  -3 91.8705 80.4821   3
   2   5  -3-0.58454 44.7348   1
  -2  -5   3 18.2471 76.6715   9
  -2  -5   3 35.9583 44.4311   8
   2   5  -2 17204.6 686.403   1
   2   5  -2 19240.2 764.551  11
   2   5  -2 18140.4 765.672  12
   2   5  -2 16218.5 588.762  13
   2   5  -2 18852.5 648.626   3
  -2  -5   2 17974.6 708.195   9
  -2  -5   2 16763.4 568.212   8
   2   5  -2 17212.2 482.066   8
  -2  -5   2 18668.4 774.569  12
  -2  -5   2 17337.6 683.379   5
   2   5  -1 2870.72 290.567  12
   2   5  -1 3075.05 289.785   1
  -2  -5   1 3150.22 268.099   6
   2   5  -1 2994.02 277.571   5
  -2  -5   1 3065.41 252.402   8
   2   5  -1 3288.19 221.702   8
   2   5  -1 2719.66 205.119   2
   2   5   0 8423.08 459.610   1
   2   5   0 8335.83 190.988  10
   2   5   0 9044.06 489.801  12
  -2  -5   0 8585.72 397.770   6
  -2  -5   0 8208.82 233.683  10
   2   5   0 9326.64 478.691   5
   2   5   0 7794.98 278.468   2
  -2  -5   0 7780.37 401.832   8
   2   5   0 8920.72 370.269   8
  -2  -5   0 8586.04 464.984   1
   2   5   1 3984.25 176.547   7
   2   5   1 4191.15 324.433  12
  -2  -5  -1 3723.84 319.140   1
   2   5   1 4579.11 277.187   8
  -2  -5  -1 3826.61 204.478  10
   2   5   1 4129.84 179.739  10
   2   5   1 3348.43 127.157   2
   2   5   1 4134.00 323.490   1
  -2  -5  -1 4036.79 297.530   8
   2   5   1 4287.08 331.892   5
   2   5   2 6039.05 258.842  10
  -2  -5  -2 5455.51 389.266   1
  -2  -5  -2 5721.37 287.482  10
  -2  -5  -2 5518.41 298.819   6
   2   5   2 5295.56 360.543  12
   2   5   2 6118.52 391.156   1
  -2  -5  -2 5654.75 355.660   8
   2   5   3 118.009 76.8027  12
  -2  -5  -3 82.4956 27.5811   2
   2   5   3 179.820 82.6323  11
  -2  -5  -3 156.823 66.7607  10
   2   5   3 94.5211 58.3459  10
  -2  -5  -3 203.001 113.940   1
   2   5   3 103.614 60.9783   9
  -2  -5  -3 129.946 68.2769   6
  -2  -5  -3 139.051 75.0889   8
  -2  -5  -4 934.948 198.756   1
   2   5   4 871.596 151.240  11
  -2  -5  -4 947.741 150.193  10
   2   5   4 693.171 118.701  10
  -2  -5  -4 748.926 93.3740   2
   2   5   4 1011.36 148.832   9
  -2  -5  -4 774.627 130.740   6
  -2  -5  -4 926.818 161.505   8
   2   5   5 7.49895 49.4733   8
   2   5   5-7.39729 23.5613  13
  -2  -5  -5 79.3224 72.6737   6
   2   5   5 40.0119 79.3463  11
   2   5   5 42.8549 72.7394  10
  -2  -5  -5 86.1277 46.4306  10
   2   5   5-4.48644 49.7096   9
  -2  -5  -5 35.0408 73.5675  12
  -2  -5  -5-81.7563 92.6869   1
  -2  -5  -5-22.3791 49.6792   8
   2   5   6 163.786 90.7212   8
  -2  -5  -6 14.1014 106.256  12
   2   5   6 95.4086 71.6480  11
   2   5   6 21.2539 31.7346  13
  -2  -5  -6-212.689 137.460   1
   2   5   6 156.564 102.826  10
  -2  -5  -6 20.6065 52.6454   6
   2   5   6 19.2826 44.3880   9
   2   5   6-12.9607 68.3665   6
  -2  -5  -7 23059.7 929.413  11
  -2  -5  -7 25471.1 970.159  12
  -2  -5  -7 24571.4 976.598   1
   2   5   7 23529.2 810.129  10
   2   5   7 21971.1 687.760  13
   2   5   7 23504.7 894.832   6
   2   5   7 21269.6 691.618   4
  -2  -5  -7 23697.3 887.448   6
   2   5   7 22827.3 687.380   9
   2   5   8 3220.75 264.766  13
   2   5   8 3173.05 265.316   4
  -2  -5  -8 4141.46 413.858  12
  -2  -5  -8 3713.02 412.546   1
   2   5   8 3113.42 360.799   6
   2   5   8 3740.85 351.532  10
   2   5   8 3383.58 263.659   9
  -2  -5  -8 3378.22 381.263  11
  -2  -5  -9 5574.64 511.985  11
  -2  -5  -9 5244.31 497.601  12
  -2  -5  -9 6343.39 563.503   1
   2   5   9 5308.65 495.608   6
   2   5   9 5220.73 441.060  10
  -2  -5 -10 953.133 244.961  12
  -2  -5 -10 924.515 240.575  11
   2   5  10 1282.94 249.598  10
   2   5  10 551.592 200.043   6
  -2  -5 -11 116.757 143.433  12
  -2  -5 -11 54.9551 119.588  11
   2   5  11-88.7325 120.897  10
   2   5  11 4.79258 74.2839   6
  -2  -5 -12 177.721 144.587  12
  -2  -5 -12 469.673 171.503  11
   2   5  12 248.112 151.375  10
   2   5  12 237.009 133.861   6
  -2  -5 -13 632.742 209.476  11
  -2  -5 -13 872.849 297.723  12
   2   5  13 1088.63 292.827   6
  -2  -6  10-78.4170 82.1740   6
  -2  -6  10-149.174 160.180   9
  -2  -6   9-86.4192 89.8500   6
   2   6  -9 18.9106 122.039  11
  -2  -6   9-0.99582 51.0660   9
   2   6  -8 497.615 220.940  11
  -2  -6   8 930.769 242.395   6
  -2  -6   8 898.243 239.166   9
   2   6  -7 2466.97 383.878  11
  -2  -6   7 2176.59 353.769   6
  -2  -6   7 2099.11 321.022   9
  -2  -6   6 140.381 49.8225   7
   2   6  -6 71.4528 141.718  11
  -2  -6   6 87.2768 119.019   6
  -2  -6   6 162.813 114.374   9
  -2  -6   5 124.073 52.3510   7
   2   6  -5 305.611 132.450  11
   2   6  -5-34.4544 76.7254   3
  -2  -6   5 247.833 54.4035   7
  -2  -6   5 249.638 115.881   6
  -2  -6   5 275.076 136.100   9
   2   6  -4 5652.01 486.614  11
   2   6  -4 5070.09 380.502   3
  -2  -6   4 5609.06 464.188   9
  -2  -6   4 5963.61 469.599   6
   2   6  -3 6381.68 308.000   8
  -2  -6   3 6607.62 459.263   6
   2   6  -3 5797.65 437.638   6
   2   6  -3 6509.58 422.489   3
   2   6  -3 5860.57 471.968  11
  -2  -6   3 6407.64 483.563   9
   2   6  -2 4972.98 355.999  13
   2   6  -2 5860.07 459.939  12
  -2  -6   2 6315.63 479.312  12
   2   6  -2 5914.02 398.072   3
  -2  -6   2 5353.57 429.781   9
  -2  -6   2 5264.14 358.626   8
   2   6  -2 5849.37 309.573   8
   2   6  -2 5381.93 427.031  11
   2   6  -1 4579.37 380.455   1
  -2  -6   1 4967.55 404.973  12
   2   6  -1 4686.27 389.744  12
   2   6  -1 5626.83 401.795   5
   2   6  -1 4422.88 333.561  13
   2   6  -1 4924.42 366.569   3
  -2  -6   1 4824.81 327.205   6
   2   6  -1 4544.08 267.955   2
  -2  -6   1 4841.10 406.646   9
  -2  -6   1 5181.66 360.417   8
   2   6  -1 5198.94 302.306   8
   2   6   0 439.410 120.643  13
   2   6   0 623.160 146.824   5
  -2  -6   0 377.877 139.294   1
   2   6   0 469.801 125.702   1
   2   6   0 514.831 54.6153  10
   2   6   0 433.993 67.8119   2
  -2  -6   0 736.700 121.454   6
   2   6   0 653.664 148.773  12
  -2  -6   0 605.404 128.788   8
   2   6   0 556.516 114.028   8
   2   6   1 106.476 60.8209  13
   2   6   1-112.073 63.4370   1
   2   6   1 77.4454 35.2066   7
  -2  -6  -1 168.977 63.7447   6
  -2  -6  -1 159.965 59.7539  10
   2   6   1 156.834 76.8940   5
   2   6   1 99.1186 40.5867  10
  -2  -6  -1 66.6840 83.3030   1
   2   6   1 71.6714 58.8194  12
  -2  -6  -1 125.876 95.2661   8
   2   6   1 197.787 87.9474   8
   2   6   2 4341.90 321.887  13
  -2  -6  -2 4615.53 387.812   1
   2   6   2 5046.15 385.449   1
  -2  -6  -2 4579.13 280.769  10
   2   6   2 4822.98 243.048  10
  -2  -6  -2 4292.60 259.369   6
   2   6   2 5254.41 372.398  12
  -2  -6  -2 4189.92 373.665   9
  -2  -6  -2 4976.53 372.855   8
   2   6   2 5164.92 326.637   8
  -2  -6  -3 117.073 66.0838  10
   2   6   3 112.988 72.0536  13
   2   6   3 300.435 96.3282  12
  -2  -6  -3 259.411 142.626   1
   2   6   3 190.588 82.2800  11
   2   6   3 199.869 75.0161  10
   2   6   3 51.1333 62.2743   9
  -2  -6  -3 249.275 116.690   9
  -2  -6  -3-4.88416 31.0698   6
   2   6   3 143.090 78.6394   8
   2   6   4-22.9080 29.4709  13
  -2  -6  -4-34.1476 72.3241  12
  -2  -6  -4 26.1939 48.3658  10
   2   6   4-29.0893 51.6017  11
   2   6   4 46.8403 70.9385   8
  -2  -6  -4 64.2195 20.7842   2
   2   6   4 63.9823 59.2900  10
  -2  -6  -4 69.1031 108.029   1
   2   6   4 118.444 65.4392   9
   2   6   4 71.6334 61.7099  12
  -2  -6  -4 47.8198 42.3567   6
  -2  -6  -4 52.5232 20.1795   2
  -2  -6  -4-18.3660 64.9819   9
  -2  -6  -5 6954.08 479.621  12
  -2  -6  -5 5644.59 352.457   6
  -2  -6  -5 5763.33 406.494  10
   2   6   5 5429.01 349.762  10
  -2  -6  -5 6331.95 489.876   1
  -2  -6  -5 6506.84 285.304   2
   2   6   5 6465.90 406.013   9
  -2  -6  -5 5329.21 411.697   9
   2   6   5 6492.32 383.467   8
   2   6   5 6222.69 403.195  11
  -2  -6  -6 4178.97 390.621  12
   2   6   6 3828.80 325.827  11
   2   6   6 4128.79 330.170  10
  -2  -6  -6 3990.60 324.457   6
  -2  -6  -6 4188.02 417.658   1
   2   6   6 3732.66 312.246   9
   2   6   6 4785.71 337.861   8
   2   6   7 30332.8 985.569   6
  -2  -6  -7 27852.5 1040.73  12
  -2  -6  -7 29807.0 1144.47   1
  -2  -6  -7 26540.8 905.099   6
   2   6   7 28991.3 913.349  10
   2   6   7 26067.6 820.646   9
   2   6   7 30420.7 851.012   8
  -2  -6  -8 195.671 110.967  12
  -2  -6  -8 144.983 138.163   1
   2   6   8 3.88125 82.3726  10
   2   6   8-41.1492 41.5605   9
   2   6   8-56.2446 92.0640   6
  -2  -6  -9 479.513 163.283  12
   2   6   9 357.904 128.393  10
  -2  -6  -9 214.447 134.596   1
   2   6   9 288.884 141.185   6
   2   6  10 4331.11 435.687  10
  -2  -6 -10 3916.18 457.614  12
  -2  -6 -10 4417.04 509.799   1
  -2  -6 -10 3108.93 407.354  11
   2   6  10 3726.94 441.720   6
  -2  -6 -11 1373.05 279.720  12
   2   6  11 1017.42 248.018  10
  -2  -6 -11 997.621 253.342  11
  -2  -6 -11 1102.29 289.167   1
   2   6  11 1007.77 284.031   6
  -2  -6 -12 36.0984 142.976  12
  -2  -6 -12-66.9778 136.314  11
  -2  -6 -12 333.462 194.899   1
   2   6  12 265.240 178.449  10
   2   6  12 449.462 189.202   6
  -2  -6 -13-241.999 132.080  11
   2   6  13 330.895 222.760   6
  -2  -7  10 739.986 238.941   9
   2   7  -9 10.0997 130.239  11
  -2  -7   9-250.986 155.448   6
  -2  -7   9 27.3568 42.3267   9
  -2  -7   8 304.776 170.077   6
  -2  -7   8 212.113 156.287   9
   2   7  -7 3884.10 498.625  11
  -2  -7   7 3490.81 428.504   9
  -2  -7   7 3387.10 456.657   6
   2   7  -6 5947.48 569.280  11
  -2  -7   6 6640.85 586.479   6
  -2  -7   6 4963.19 499.370   9
   2   7  -5 1466.32 280.704  11
   2   7  -5 1036.54 199.472   3
  -2  -7   5 950.200 217.591   6
  -2  -7   5 1117.66 254.268   9
   2   7  -4 16335.8 845.549  11
   2   7  -4 17932.0 752.551   3
  -2  -7   4 16800.8 800.844   6
  -2  -7   4 16857.6 862.986   9
   2   7  -3 10978.0 667.573  11
   2   7  -3 9841.36 556.665   3
  -2  -7   3 10199.7 579.432   6
  -2  -7   3 12057.9 712.505   9
   2   7  -3 11564.9 458.815   8
   2   7  -2 7237.07 479.166   3
  -2  -7   2 6870.12 540.094   9
   2   7  -2 6672.11 499.556  11
  -2  -7   2 7254.50 532.275  12
   2   7  -2 6848.86 365.573   8
   2   7  -1 1980.45 276.126  12
   2   7  -1 1864.70 259.720  11
   2   7  -1 1984.52 263.846   3
  -2  -7   1 2109.90 288.700  12
   2   7  -1 2151.07 276.727   5
  -2  -7   1 1962.64 215.278   6
  -2  -7   1 2013.18 290.140   9
   2   7  -1 1764.61 200.863   8
   2   7  -1 1811.87 166.675   2
   2   7   0 6.49924 28.5328  12
  -2  -7   0-70.3097 100.106  12
   2   7   0 113.427 99.0521   5
   2   7   0 68.0229 31.3639   2
  -2  -7   0 51.9518 51.2950   6
   2   7   0 48.4345 22.5208  10
  -2  -7   0-30.9118 86.9080   9
   2   7   0 47.5922 58.5321   8
   2   7   1 5504.46 227.548   7
  -2  -7  -1 5742.86 438.657  12
   2   7   1 5444.48 183.359   7
   2   7   1 5716.82 413.842  12
  -2  -7  -1 5761.12 302.287   6
   2   7   1 5508.83 241.157  10
  -2  -7  -1 5498.17 459.215   9
  -2  -7  -1 5227.69 288.741  10
   2   7   1 5433.58 355.272   8
  -2  -7  -1 5771.63 457.479   1
   2   7   1 5748.65 439.022   5
  -2  -7  -2 3503.99 225.611   6
   2   7   2 3095.38 300.224  12
  -2  -7  -2 3350.57 336.003  12
  -2  -7  -2 2807.63 242.171  10
  -2  -7  -2 3237.52 214.961   6
  -2  -7  -2 3417.53 364.203   1
  -2  -7  -2 3460.32 370.501   9
   2   7   2 3604.76 296.885   8
   2   7   2 3326.13 216.023  10
   2   7   3 2722.10 279.883  12
  -2  -7  -3 3102.73 321.665  12
  -2  -7  -3 3068.87 353.437   1
   2   7   3 3051.67 290.617  11
  -2  -7  -3 2878.21 265.781  10
  -2  -7  -3 3104.34 214.197   6
   2   7   3 3519.57 246.260  10
  -2  -7  -3 3221.34 354.266   9
   2   7   3 3668.14 304.838   8
  -2  -7  -4 5818.22 492.330   1
   2   7   4 6037.51 402.543  11
  -2  -7  -4 5785.63 441.011  12
  -2  -7  -4 6125.74 314.898   6
  -2  -7  -4 6358.10 423.299  10
   2   7   4 5753.37 344.192  10
  -2  -7  -4 5687.57 475.543   9
   2   7   4 6636.08 441.666  12
   2   7   4 6112.28 396.631   8
  -2  -7  -5 15128.6 726.356  12
  -2  -7  -5 14568.1 786.484   1
  -2  -7  -5 14319.2 533.757   6
   2   7   5 15530.3 604.563  10
   2   7   5 14775.2 628.255  11
  -2  -7  -5 15635.8 768.588   9
   2   7   5 15454.0 632.818   8
   2   7   6 163.372 80.0016  11
  -2  -7  -6 79.3240 89.1690  12
   2   7   6 59.0256 85.7683  10
  -2  -7  -6 98.7582 41.5458   2
  -2  -7  -6 39.8288 33.9699   6
  -2  -7  -6 125.829 44.3508   2
  -2  -7  -6 57.9761 137.806   1
   2   7   6 112.663 90.9765   8
  -2  -7  -7 12564.9 784.080   1
  -2  -7  -7 12177.7 709.289  12
  -2  -7  -7 11076.2 567.955   6
   2   7   7 12214.4 613.520  10
   2   7   7 13306.4 604.648   8
  -2  -7  -8 2027.95 315.730  12
   2   7   8 2428.74 295.145  10
  -2  -7  -8 2048.50 354.286   1
   2   7   8 2296.71 254.803   8
  -2  -7  -9 3018.29 401.818  12
   2   7   9 3754.44 392.849  10
   2   7   9 3551.67 396.237   6
  -2  -7  -9 3582.49 470.354   1
  -2  -7 -10 1095.54 273.092  12
  -2  -7 -10 1062.76 259.979   1
   2   7  10 1299.28 253.247  10
   2   7  10 1046.95 228.175   6
  -2  -7 -11 124.308 130.528  12
  -2  -7 -11 211.810 204.539   1
   2   7  11 125.621 126.167  10
   2   7  11 105.665 122.857   6
  -2  -7 -12 1659.52 336.312  12
  -2  -8   9 30.6814 131.321   6
  -2  -8   9 164.429 142.030   9
  -2  -8   8-208.554 144.854   6
  -2  -8   8-1.23297 81.9691   9
   2   8  -8 75.0427 141.618  11
   2   8  -7 952.965 292.871  11
  -2  -8   7 264.322 124.159   6
  -2  -8   7 670.546 243.385   9
   2   8  -6 10088.0 767.557  11
   2   8  -6 10504.0 645.660   3
  -2  -8   6 8498.04 668.985   6
  -2  -8   6 8992.54 711.958   9
   2   8  -5 52.0682 82.6866  11
   2   8  -5 107.930 95.7679   3
  -2  -8   5-1.80432 16.0891   6
  -2  -8   5-76.2414 95.4214   9
   2   8  -4 1464.99 239.502   3
   2   8  -4 1307.22 273.528  11
  -2  -8   4 1316.65 237.253   6
  -2  -8   4 1164.35 280.060   9
   2   8  -4 1360.76 167.778   8
   2   8  -3 420.294 105.573   8
   2   8  -3 99.5401 113.604   3
  -2  -8   3 391.679 120.523   6
  -2  -8   3 357.234 186.441   9
   2   8  -3 260.211 161.001  11
  -2  -8   2 1740.38 283.771  12
   2   8  -2 1882.76 278.297   3
   2   8  -2 1914.62 279.220  11
  -2  -8   2 1299.13 276.864   9
   2   8  -2 1715.88 204.089   8
  -2  -8   1 5231.35 462.036  12
   2   8  -1 5390.92 439.319  11
   2   8  -1 5353.33 445.388   3
  -2  -8   1 5702.62 358.437   6
  -2  -8   1 5011.88 491.848   9
   2   8  -1 5100.20 352.121   8
   2   8  -1 4965.44 270.066   2
   2   8   0 4169.61 393.359   5
  -2  -8   0 4336.76 410.355  12
   2   8   0 3927.63 363.856  11
  -2  -8   0 4221.34 275.222   6
   2   8   0 4033.18 178.374  10
  -2  -8   0 3187.54 394.495   9
   2   8   0 3873.52 319.167   8
   2   8   1 1034.81 209.917   5
  -2  -8  -1 1414.09 144.916   6
  -2  -8  -1 1320.33 260.110   1
  -2  -8  -1 1369.67 229.965  12
   2   8   1 1323.94 214.497  12
   2   8   1 1320.75 127.079  10
  -2  -8  -1 1424.19 273.082   9
   2   8   1 1031.44 175.801   8
   2   8   2 1675.86 164.538  10
   2   8   2 1455.15 220.253  12
   2   8   2 1393.64 235.326   5
   2   8   2 1960.83 185.215   7
  -2  -8  -2 1257.28 231.278  12
  -2  -8  -2 1743.17 142.743   6
  -2  -8  -2 1602.96 144.493   6
  -2  -8  -2 1254.91 177.618  10
  -2  -8  -2 1572.95 273.644   1
  -2  -8  -2 1517.48 273.579   9
   2   8   2 1463.99 210.659   8
  -2  -8  -3 4000.46 377.792  12
   2   8   3 3535.46 297.359   7
   2   8   3 3437.08 326.195  12
   2   8   3 3261.87 312.341  11
  -2  -8  -3 3972.71 209.350   6
  -2  -8  -3 3543.30 317.998  10
  -2  -8  -3 3866.12 206.511   6
  -2  -8  -3 4018.36 441.081   1
   2   8   3 3751.85 267.418  10
  -2  -8  -3 3503.68 404.870   9
   2   8   3 3880.49 335.307   8
  -2  -8  -4 2564.79 363.190   1
  -2  -8  -4 2796.59 321.188  12
   2   8   4 2450.97 261.435  11
  -2  -8  -4 2729.69 186.237   6
   2   8   4 2777.87 249.705  10
  -2  -8  -4 2618.21 356.075   9
   2   8   4 2515.89 272.382   8
  -2  -8  -5 34287.8 1278.66   1
   2   8   5 31164.3 915.959  11
  -2  -8  -5 33454.2 1113.19  12
  -2  -8  -5 33546.2 728.066   6
   2   8   5 34121.6 923.365  10
  -2  -8  -5 34961.2 1242.80   9
   2   8   5 36199.1 1031.96   8
  -2  -8  -6 2491.42 324.351  12
   2   8   6 2263.41 249.067  11
   2   8   6 2650.89 286.607  10
  -2  -8  -6 2201.64 357.720   1
   2   8   6 2763.55 295.997   8
  -2  -8  -7 1403.84 259.294  12
   2   8   7 1786.13 237.400   8
   2   8   7 1554.61 230.427  10
  -2  -8  -7 1090.45 266.958   1
   2   8   8 1115.37 192.960   8
  -2  -8  -8 822.167 197.946  12
  -2  -8  -8 1174.34 292.493   1
   2   8   8 1084.30 202.709  10
  -2  -8  -9 1357.38 282.552  12
  -2  -8  -9 2239.11 396.465   1
   2   8   9 1822.53 242.730   8
   2   8   9 1552.16 261.224  10
  -2  -8 -10 1827.22 343.625  12
  -2  -8 -10 2804.36 443.327   1
   2   8  10 2586.07 348.632  10
   2   8  11 1582.58 310.771  10
  -2  -8 -11 1404.77 316.371  12
  -2  -8 -12 788.114 267.921  12
  -2  -9   8 778.112 239.051   6
  -2  -9   8 413.357 211.007   9
   2   9  -7-28.0170 136.310  11
  -2  -9   7-158.181 102.553   6
  -2  -9   7 246.429 145.897   9
   2   9  -6 3804.02 497.132  11
   2   9  -6 3391.09 390.453   3
  -2  -9   6 2859.88 398.392   6
  -2  -9   6 2962.22 444.200   9
   2   9  -5 7934.63 672.869  11
   2   9  -5 8631.31 608.217   3
  -2  -9   5 7311.47 671.912   9
  -2  -9   5 7950.63 614.091   6
   2   9  -4 40.3155 47.9617   8
   2   9  -4 27.5060 130.463  11
   2   9  -4 56.5112 97.4084   3
  -2  -9   4 245.377 111.942   6
  -2  -9   4-103.166 153.180   9
   2   9  -3 2538.31 352.023  11
   2   9  -3 3381.67 385.293   3
  -2  -9   3 3489.62 342.692   6
  -2  -9   3 3390.03 463.523   9
   2   9  -3 3208.53 286.014   8
   2   9  -2 456.754 154.549  11
   2   9  -2 382.693 166.018   3
  -2  -9   2 500.334 192.356   9
   2   9  -2 649.191 140.838   8
  -2  -9   1-111.232 118.364  12
   2   9  -1 37.4875 79.7674  11
   2   9  -1-28.2638 92.4891   3
  -2  -9   1 101.109 47.8383   6
  -2  -9   1 134.818 112.133   9
   2   9  -1 6.91114 31.5482   2
   2   9  -1 80.6740 68.8397   8
   2   9   0 8755.85 598.772   5
   2   9   0 7869.86 517.296  11
  -2  -9   0 8137.72 580.987  12
   2   9   0 8596.91 599.994   3
  -2  -9   0 8206.74 359.713   6
   2   9   0 7694.70 259.632  10
  -2  -9   0 7998.37 657.669   9
   2   9   0 7520.85 466.505   8
   2   9   1 5882.50 497.505   5
  -2  -9  -1 5903.34 485.011  12
  -2  -9  -1 5861.28 245.765   6
  -2  -9  -1 5294.23 244.144   6
  -2  -9  -1 5598.83 554.957   9
   2   9   1 5966.25 424.876   8
  -2  -9  -1 5182.22 509.189   1
   2   9   1 6213.61 283.415  10
   2   9   2 4479.22 212.191   7
  -2  -9  -2 4912.59 441.140  12
   2   9   2 4739.77 280.481  10
   2   9   2 4699.55 266.658   7
  -2  -9  -2 4064.74 469.623   9
   2   9   2 4544.27 382.199   8
  -2  -9  -2 4420.20 476.375   1
   2   9   2 5138.66 472.610   5
  -2  -9  -3 10168.1 713.226   1
  -2  -9  -3 9662.67 603.842  12
   2   9   3 8797.16 468.126   7
   2   9   3 10240.2 457.072  10
   2   9   3 9682.09 545.141  11
  -2  -9  -3 9464.36 538.148  10
  -2  -9  -3 10061.5 728.739   9
   2   9   3 9883.24 566.894   8
   2   9   3 9166.14 632.799   5
  -2  -9  -4 88.9842 125.891   1
   2   9   4 182.999 102.029   7
  -2  -9  -4 150.736 118.373  12
   2   9   4 252.240 90.9886  11
   2   9   4 196.744 84.3408  10
  -2  -9  -4 41.5450 98.2984   9
   2   9   4 180.498 108.379   8
  -2  -9  -5 11180.7 775.223   1
  -2  -9  -5 11951.0 691.654  12
   2   9   5 11709.2 563.045  10
   2   9   5 12840.3 656.722   8
  -2  -9  -6-48.3275 61.6006  12
  -2  -9  -6 44.2511 111.688   1
   2   9   6 68.6744 80.1267  10
   2   9   6 26.2887 86.9731   8
  -2  -9  -7 743.936 198.428  12
  -2  -9  -7 277.491 177.122   1
   2   9   7 404.559 132.104  10
   2   9   7 496.723 135.893   8
   2   9   8-21.3284 70.5134   8
   2   9   8-126.148 97.2656  10
  -2  -9  -8 64.4834 107.893  12
  -2  -9  -8 14.0587 122.771   1
  -2  -9  -9-35.8845 60.3404  12
   2   9   9 26.8925 47.6798   8
   2   9   9 144.840 126.803  10
  -2  -9  -9-8.36889 99.0696   1
  -2  -9 -10 513.962 205.170  12
   2   9  10 1067.63 244.598  10
  -2  -9 -10 518.273 261.545   1
  -2  -9 -11 98.8407 82.5675  12
   2  10  -7 74.8583 161.360  11
  -2 -10   7 61.8514 69.2645   9
   2  10  -6 2033.80 317.611   3
   2  10  -6 1404.75 321.811  11
  -2 -10   6 1356.42 335.882   9
   2  10  -5 1636.53 325.952  11
   2  10  -5 2507.98 347.667   3
  -2 -10   5 2819.04 465.153   9
   2  10  -4 4.16791 44.1407   8
   2  10  -4 165.720 132.850  11
   2  10  -4-40.3167 104.596   3
  -2 -10   4 33.5968 133.479   9
   2  10  -3 30.0414 66.0587   8
   2  10  -3 75.9155 105.772  11
   2  10  -3 13.6449 114.291   3
  -2 -10   3 107.854 151.459   9
   2  10  -2 828.156 235.911   3
   2  10  -2 739.069 187.182  11
  -2 -10   2 580.715 215.166   9
   2  10  -2 601.550 146.234   8
   2  10  -1 2865.23 339.400  11
   2  10  -1 3151.18 399.507   3
  -2 -10   1 3088.48 383.680  12
  -2 -10   1 2863.90 428.018   9
   2  10  -1 2896.54 303.832   8
  -2 -10   0 640.786 179.804  12
   2  10   0 1021.93 241.801   5
   2  10   0 819.284 181.876  11
   2  10   0 591.609 207.133   3
  -2 -10   0 1090.53 262.702   9
   2  10   0 771.306 168.515   8
   2  10   1 4101.15 438.193   5
  -2 -10  -1 3900.07 409.107  12
   2  10   1 4264.33 243.093  10
  -2 -10  -1 3831.55 489.998   9
   2  10   1 4571.80 383.833  11
   2  10   1 4118.69 378.235   8
  -2 -10  -2 2321.32 316.168  12
   2  10   2 1930.87 321.549   5
   2  10   2 2419.00 209.924  10
  -2 -10  -2 2420.62 380.274   1
   2  10   2 2042.41 248.595  11
  -2 -10  -2 1834.88 340.819   9
   2  10   2 2391.78 298.582   8
  -2 -10  -3 24151.6 1165.60   1
  -2 -10  -3 23160.6 957.825  12
   2  10   3 24716.7 726.993  10
  -2 -10  -3 23749.1 1192.99   9
   2  10   3 24616.3 935.907   8
   2  10   3 22825.2 1041.49   5
  -2 -10  -4 1014.44 225.613  12
   2  10   4 899.460 159.346  10
  -2 -10  -4 733.923 229.280   1
  -2 -10  -4 844.996 249.468   9
   2  10   4 984.685 196.373   8
  -2 -10  -5 65.3506 65.7916  12
  -2 -10  -5-50.1058 143.807   1
   2  10   5 22.7850 43.2942  10
   2  10   5 33.9552 74.4132   8
  -2 -10  -6 70.0302 125.425   1
  -2 -10  -6-81.2505 119.429  12
   2  10   6 278.124 119.556  10
   2  10   6 52.2740 84.4959   8
  -2 -10  -7 1200.80 254.173  12
  -2 -10  -7 2061.57 391.401   1
   2  10   7 1747.70 262.680  10
   2  10   7 1653.69 263.441   8
  -2 -10  -8-151.517 96.6837  12
   2  10   8-111.509 81.6171   8
  -2 -10  -8 118.967 97.8182   1
   2  10   8-137.066 121.305  10
   2  10   9 137.943 87.4416   8
   2  10   9 17.9717 99.6660  10
   2  11  -6 272.606 194.710  11
   2  11  -5 406.208 159.515  11
  -2 -11   5 300.853 228.252   9
   2  11  -4 224.681 91.4265   8
   2  11  -4 84.9405 131.976  11
  -2 -11   4 416.212 209.404   9
   2  11  -4 394.549 181.519   3
   2  11  -3-19.5212 77.6336   8
   2  11  -3 142.540 112.133  11
   2  11  -3-108.002 102.590   3
  -2 -11   3-187.901 173.981   9
   2  11  -2 155.235 133.318  11
   2  11  -2-122.301 111.177   3
  -2 -11   2 140.500 115.528   9
   2  11  -2 149.665 90.1764   8
   2  11  -1-44.3173 84.7661  11
   2  11  -1 130.406 132.984   3
  -2 -11   1 33.5623 190.405   9
   2  11  -1 71.5189 88.5666   8
  -2 -11   0 1774.33 292.257  12
   2  11   0 2004.51 275.689  11
   2  11   0 2340.73 363.382   3
  -2 -11   0 1938.59 374.799   9
   2  11   0 1820.53 263.205   8
   2  11   1 377.198 175.396   5
   2  11   1 453.978 154.181  11
  -2 -11  -1 575.327 165.329  12
  -2 -11  -1 378.185 182.991   9
   2  11   1 570.226 170.940   8
   2  11   2 1442.48 290.036   5
  -2 -11  -2 1208.86 296.283   1
  -2 -11  -2 1476.75 256.154  12
  -2 -11  -2 1222.60 311.422   9
   2  11   2 1136.03 219.855   8
   2  11   3 306.739 148.759   5
  -2 -11  -3 610.754 180.297  12
  -2 -11  -3 451.988 235.211   1
   2  11   3 848.540 156.368  10
  -2 -11  -3 1092.69 275.987   9
   2  11   3 914.231 204.874   8
  -2 -11  -4 1567.81 257.745  12
   2  11   4 1160.41 266.721   5
   2  11   4 1624.68 215.081  10
  -2 -11  -4 1640.39 339.810   1
  -2 -11  -4 1431.65 333.059   9
   2  11   4 1866.49 290.276   8
  -2 -11  -5 297.394 129.654  12
   2  11   5 542.477 140.401  10
  -2 -11  -5 579.939 222.200   1
   2  11   5 404.961 144.959   8
   2  11   6 845.078 183.495  10
  -2 -11  -6 904.642 271.211   1
   2  11   6 1075.86 220.065   8
  -2 -11  -7 290.898 167.909   1
   2  11   7 314.820 125.048  10
   2  11   7 237.332 120.421   8
   2  11   8 259.971 132.619   8
   2  11   8 276.411 130.368  10
   2  11   9 1026.94 242.200  10
   2  12  -3-13.3951 84.0964   8
   2  12  -2 633.828 163.105   8
  -2 -12   2 598.416 269.370   9
   2  12  -1-178.321 114.681   3
  -2 -12   1 83.8440 139.711   9
   2  12  -1 137.993 97.1967   8
   2  12   0 794.005 220.222   3
  -2 -12   0 579.258 253.977   9
   2  12   0 704.951 185.239   8
   2  12   1 6826.21 632.817   3
   2  12   1 5733.65 558.770   5
  -2 -12  -1 4741.53 607.740   9
   2  12   1 5328.06 474.860   8
   2  12   2 1464.74 287.322   5
  -2 -12  -2 1603.96 376.150   9
   2  12   2 1211.79 240.297   8
   2  12   3 677.627 201.273   5
  -2 -12  -3 493.828 204.520   1
  -2 -12  -3 397.443 216.911   9
   2  12   3 357.776 139.497   8
   2  12   4 3149.71 416.913   5
  -2 -12  -4 3543.60 503.764   1
   2  12   4 3500.86 416.546   8
   2  12   5 245.536 117.827   5
  -2 -12  -5 281.555 190.748   1
   2  12   5 116.422 77.6553   8
   2  12   7-253.415 106.501  10
   2  12   8 4304.32 438.009  10
   2  13  -2 834.510 195.188   8
   2  13  -1 398.740 146.829   8
   2  13   0-12.3071 112.930   8
   2  13   2 5041.96 545.092   5
   2  13   3-158.016 95.3914   5
   2  13   4 472.648 172.151   5
   2  13   5 128.498 114.346   5
  -3  12   3 941.274 269.263  10
  -3  12   2 383.427 149.051   3
  -3  12   2 301.229 178.987  10
  -3  12   1 302.461 126.932   3
  -3  12   1-26.2494 113.408  10
  -3  12   0 232.030 117.963   3
  -3  12   0 523.226 177.072  10
  -3  12  -1 1203.87 268.398  10
  -3  12  -1 1103.48 228.536   3
  -3  12  -2 4516.63 441.944   3
  -3  12  -3 445.583 145.344   3
   3 -11  -7 56.4041 97.4589   1
   3 -11  -6 551.826 219.067   1
   3 -11  -6 942.931 266.675  13
   3 -11  -5-52.8831 142.571  13
   3 -11  -5-170.935 137.543   1
  -3  11   5-169.036 140.148  10
   3 -11  -4 1280.26 287.505  13
  -3  11   4 1015.50 256.005  10
  -3  11   4 742.538 193.543   3
  -3  11   4 1055.83 267.570   8
   3 -11  -3-16.5759 116.765  13
  -3  11   3 49.7115 88.5754   3
  -3  11   3 199.755 164.169  10
  -3  11   3-20.3720 91.5566   8
   3 -11  -2 35.4434 93.0741  13
  -3  11   2 36.2044 89.5343   3
  -3  11   2 56.9547 130.440  10
  -3  11   2 129.820 130.355   8
   3 -11  -1 260.944 146.794  13
   3 -11  -1-33.5157 111.622   4
  -3  11   1 206.643 91.3791   3
  -3  11   1 203.396 132.698  10
  -3  11   1 195.208 179.263   8
   3 -11   0 423.293 179.096   4
   3 -11   0 232.158 155.900  13
  -3  11   0 421.776 150.702   3
  -3  11   0 288.004 162.137  10
  -3  11   0 110.041 108.353   8
   3 -11   1 459.380 164.115  13
  -3  11  -1 650.925 188.512  10
  -3  11  -1 387.876 147.898   3
  -3  11  -1 357.172 165.909   8
   3 -11   2 7854.32 684.502  13
  -3  11  -2 7809.66 555.760   3
  -3  11  -2 6574.58 596.041  10
  -3  11  -2 8555.16 711.299   8
  -3  11  -3 3413.02 376.973   3
  -3  11  -3 2710.14 380.839  10
   3 -11   3 3321.82 457.136  13
  -3  11  -3 3224.82 460.648   8
   3 -11   4 439.857 225.747  13
  -3  11  -4 884.189 263.033   8
   3 -11   5 847.987 241.814  13
  -3  11  -5 434.134 167.180   8
   3 -10  -8 7643.73 645.294  13
   3 -10  -8 7928.43 713.564   1
   3 -10  -7 378.733 166.760  13
   3 -10  -7 348.044 155.873   1
  -3  10   7 694.952 229.940   8
   3 -10  -6 499.927 173.235  13
  -3  10   6 233.810 207.301  10
   3 -10  -6 494.100 204.115   1
  -3  10   6 869.285 234.381   8
   3 -10  -5 6430.34 600.904  13
   3 -10  -5 5957.97 578.255   4
  -3  10   5 6536.58 626.326  10
  -3  10   5 6134.34 613.322   8
   3 -10  -5 5819.47 574.351   1
   3 -10  -4 694.916 203.709  13
   3 -10  -4 558.373 213.887   4
  -3  10   4 571.295 200.439  10
  -3  10   4 819.940 233.279   8
   3 -10  -4 366.843 148.104   1
   3 -10  -3 761.659 225.028  13
  -3  10   3 755.105 170.516   3
  -3  10   3 764.429 224.131  10
   3 -10  -3 1147.53 255.148   4
  -3  10   3 957.771 245.833   8
  -3  10   3 1214.43 225.592   2
   3 -10  -2 540.999 203.998   4
   3 -10  -2 489.894 174.850  13
  -3  10   2 551.975 138.939   3
  -3  10   2 499.037 191.026  10
  -3  10   2 674.087 175.478   2
   3 -10  -1 1432.72 273.378  13
   3 -10  -1 958.254 249.994   4
  -3  10   1 1284.86 220.469   3
  -3  10   1 1171.98 269.244  10
  -3  10   1 1195.09 229.984   2
   3 -10   0 167.583 138.165  13
  -3  10   0 227.420 111.473   3
   3 -10   0 287.606 163.600   4
   3 -10   0 219.844 109.365   7
  -3  10   0 116.553 70.9982   2
  -3  10   0 415.786 152.461  10
   3 -10   1 5325.18 532.452  13
   3 -10   1 6239.03 593.437   4
   3 -10   1 4806.83 497.328   7
  -3  10  -1 5008.48 417.181   3
  -3  10  -1 5164.66 526.264  10
  -3  10  -1 5705.31 509.534   2
   3 -10   2 3851.87 470.666  13
   3 -10   2 4858.18 521.743   4
   3 -10   2 3686.83 428.372   7
  -3  10  -2 4456.14 400.338   3
  -3  10  -2 3241.66 419.917  10
  -3  10  -2 4122.33 442.254   2
  -3  10  -3 3152.31 407.191   2
   3 -10   3 3204.46 427.600   4
  -3  10  -3 3087.31 342.178   3
  -3  10  -3 1921.62 319.446  10
   3 -10   3 2637.17 373.802  13
   3 -10   4 1304.03 268.156  13
  -3  10  -4 882.741 231.300   2
  -3  10  -4 1019.60 236.880  10
   3 -10   5 330.178 149.538  13
  -3  10  -5 204.577 124.759   2
  -3  10  -5 195.311 129.509   8
   3 -10   6 230.462 135.887  13
  -3  10  -6 24.8807 75.7672   2
  -3  10  -6-30.0244 111.477   8
   3 -10   7 1195.65 261.532  13
  -3  10  -7 1212.67 280.305   2
   3  -9  -9 1004.62 259.986   1
  -3   9   9 695.322 209.825   8
   3  -9  -8 2713.25 403.347   1
  -3   9   8 2866.26 431.034  10
   3  -9  -8 3390.68 407.717  13
  -3   9   8 2893.77 419.396   8
   3  -9  -7-97.7973 128.692   1
   3  -9  -7 118.648 114.056  13
  -3   9   7 128.161 96.7031  10
  -3   9   7-97.3063 103.104   8
   3  -9  -6 1418.71 280.538  13
  -3   9   6 2527.05 402.827  10
   3  -9  -6 1804.52 317.498   4
   3  -9  -6 1912.71 324.756   1
  -3   9   6 1952.55 338.018   8
   3  -9  -5 427.662 177.635  13
   3  -9  -5 729.762 213.561   4
  -3   9   5 686.794 224.627  10
   3  -9  -5 1093.22 241.726   1
  -3   9   5 582.757 169.853   8
   3  -9  -4 1704.23 310.591   4
  -3   9   4 1070.04 283.603  10
   3  -9  -4 1324.49 271.260   1
   3  -9  -4 1327.80 262.222  13
   3  -9  -3 507.706 186.871   4
  -3   9   3 452.106 135.875   3
  -3   9   3 650.653 193.106  10
  -3   9   3 632.213 174.730   2
   3  -9  -3 725.347 200.223  13
   3  -9  -3 571.352 177.931   1
   3  -9  -2 3695.20 413.478  13
   3  -9  -2 4359.25 471.582   4
  -3   9   2 3579.24 439.012  10
  -3   9   2 3897.78 347.146   3
  -3   9   2 3454.77 378.495   2
   3  -9  -1 719.539 209.884   4
   3  -9  -1 782.559 229.278   7
   3  -9  -1 859.465 218.213  13
  -3   9   1 772.544 155.594   3
  -3   9   1 695.884 192.338   2
  -3   9   1 850.499 243.080  10
   3  -9   0 20832.4 972.998  13
   3  -9   0 21328.0 1046.64   7
   3  -9   0 22097.5 1039.36   4
  -3   9   0 20711.1 778.396   3
  -3   9   0 17893.7 939.798  10
  -3   9   0 20343.5 922.646   2
   3  -9   1 10001.8 685.224  13
  -3   9  -1 10179.3 551.258   3
  -3   9  -1 8387.56 641.853  10
   3  -9   1 10193.7 705.139   7
   3  -9   1 10955.1 734.428   4
  -3   9  -1 9635.10 656.162   2
  -3   9  -2 2497.78 359.168  10
   3  -9   2 2863.00 374.730   7
  -3   9  -2 1938.87 302.049   2
   3  -9   2 2798.25 382.886   4
  -3   9  -2 2586.35 287.630   3
   3  -9   2 2563.07 353.398  13
   3  -9   3 43.3373 79.9000  13
  -3   9  -3-19.6410 110.603   2
   3  -9   3-13.5959 96.4845   4
   3  -9   3 126.531 93.0062   7
  -3   9  -3 45.0857 83.5974  11
  -3   9  -3 17.0896 46.7750   3
   3  -9   4 1539.76 286.192  13
  -3   9  -4 1199.02 252.076   2
   3  -9   4 1503.93 259.818   7
   3  -9   4 1665.88 294.884   4
  -3   9  -4 1689.23 252.847  11
   3  -9   5 318.873 145.821  13
   3  -9   5 220.003 109.968   7
   3  -9   5 320.953 151.937   4
  -3   9  -5 320.999 132.796  11
  -3   9  -5 575.731 196.798   2
   3  -9   6 197.860 101.981  13
  -3   9  -6 51.0540 73.1407   2
  -3   9  -6 108.744 115.289  11
  -3   9  -7 255.823 137.109   2
   3  -9   7 267.289 146.038  13
  -3   9  -7 463.007 212.853  11
  -3   9  -8 945.936 261.057  11
  -3   9  -8 690.498 232.404   2
   3  -8 -10 17539.4 1054.53   1
   3  -8  -9 276.866 158.823   1
  -3   8   9-108.866 105.513   8
   3  -8  -8-68.7057 102.799  13
   3  -8  -8-73.3634 87.5831   1
  -3   8   8 201.470 150.084  10
  -3   8   8 52.3770 93.1171   8
   3  -8  -7 2750.43 350.766  13
   3  -8  -7 3369.02 399.509   4
   3  -8  -7 2962.22 386.123   1
  -3   8   7 3785.90 462.265  10
  -3   8   7 2766.14 389.210   8
   3  -8  -6 124.244 127.658  13
   3  -8  -6 181.361 102.179   4
  -3   8   6 150.183 135.421  10
   3  -8  -6 110.317 105.179   1
  -3   8   6 289.314 126.991   8
   3  -8  -5 1556.31 276.416   4
  -3   8   5 1829.55 326.065  10
   3  -8  -5 1396.10 252.695  13
   3  -8  -5 1712.36 274.915   1
   3  -8  -4 1194.20 241.885  13
   3  -8  -4 830.418 205.978   4
  -3   8   4 673.339 209.182  10
  -3   8   4 796.375 122.745   6
   3  -8  -4 1176.89 230.392   1
   3  -8  -3 1211.15 242.865   4
   3  -8  -3 1528.11 259.963  13
   3  -8  -3 1567.11 262.179   1
  -3   8   3 1060.97 262.194  10
  -3   8   3 1084.12 132.413   6
  -3   8   3 1708.56 270.412   2
  -3   8   2 328.122 61.9829   5
   3  -8  -2 223.779 138.606  13
   3  -8  -2 191.722 117.987   4
   3  -8  -2 171.316 153.093   7
  -3   8   2 289.243 98.3254   3
  -3   8   2 276.792 159.893  10
  -3   8   2 140.068 57.8742   6
  -3   8   2 269.685 143.605   2
   3  -8  -1 26746.3 1060.34   4
   3  -8  -1 23687.0 1103.70   7
  -3   8   1 25177.7 617.946   6
  -3   8   1 24947.9 796.348   3
  -3   8   1 25850.8 1102.58  10
  -3   8   1 23810.9 960.804   2
   3  -8  -1 24880.4 994.860  13
   3  -8   0 5452.83 470.152  13
   3  -8   0 4705.75 482.495   7
  -3   8   0 5295.34 372.102   3
   3  -8   0 5366.93 475.990   4
  -3   8   0 4762.63 480.205  10
  -3   8   0 5369.79 305.380   6
  -3   8   0 4832.57 444.176   2
   3  -8   1 9799.06 632.677  13
   3  -8   1 10816.7 705.115   7
  -3   8  -1 10664.2 524.215   3
  -3   8  -1 10140.9 679.804  10
  -3   8  -1 10356.7 464.211   6
   3  -8   1 10722.3 675.248   4
  -3   8  -1 10138.7 654.230   2
  -3   8  -2 636.895 73.8613  12
  -3   8  -2 636.470 129.833  11
   3  -8   2 649.021 181.576   4
   3  -8   2 866.751 197.473  13
  -3   8  -2 895.066 202.042   2
  -3   8  -2 738.456 154.450   3
   3  -8   2 949.397 221.152   7
  -3   8  -3 43.3884 42.0423  12
   3  -8   3-4.74250 86.8526  13
   3  -8   3 116.631 121.802   4
  -3   8  -3 20.9662 66.4490   3
   3  -8   3-45.0954 78.0500   7
  -3   8  -3-155.710 90.6288  11
  -3   8  -4 621.418 183.844   2
   3  -8   4 766.384 179.463  13
  -3   8  -4 660.707 171.262  11
   3  -8   4 627.321 166.738   7
   3  -8   4 744.504 199.143   4
  -3   8  -5 2200.09 348.242   2
  -3   8  -5 2749.09 344.963  11
   3  -8   5 2353.51 329.827  13
   3  -8   5 2994.66 367.904   4
   3  -8   5 2599.64 339.948   7
   3  -8   6 34.2278 99.2667  13
   3  -8   6-119.487 85.2039   7
  -3   8  -6 269.427 140.162  11
  -3   8  -6 212.718 119.425   2
   3  -8   6-47.4928 109.566   4
   3  -8   7 308.982 129.075  13
  -3   8  -7 24.6206 64.3127   2
   3  -8   7 220.970 107.316   7
  -3   8  -7 103.610 121.118  11
   3  -8   7 343.842 166.810   6
  -3   8  -8-4.04366 146.940   2
   3  -8   8 134.184 102.709  13
  -3   8  -8-246.260 146.106  11
   3  -8   8 116.930 105.396   6
  -3   8  -9 46.9488 148.835  11
  -3   8  -9-34.1196 138.585   2
   3  -8   9-40.9871 91.1112   6
   3  -7 -11 82.2296 126.866   1
   3  -7 -10 2363.40 383.574   1
  -3   7   9 90.1520 93.0244  10
   3  -7  -9 224.632 126.935   1
  -3   7   9 211.414 134.409   8
   3  -7  -8 594.935 166.564  13
   3  -7  -8 849.625 190.243   4
  -3   7   8 951.255 230.984  10
   3  -7  -8 1062.06 244.110   1
  -3   7   8 1285.41 248.858   6
  -3   7   8 813.719 188.426   8
   3  -7  -7 104.212 96.8988  13
   3  -7  -7 43.1345 113.155   4
   3  -7  -7-32.7522 72.8073   1
  -3   7   7-44.3609 101.692  10
  -3   7   7 62.7814 89.5953   6
  -3   7   7 97.3787 101.042   8
   3  -7  -6-68.3687 96.3026  13
   3  -7  -6-109.969 112.222   4
   3  -7  -6 43.4830 82.6674   1
  -3   7   6 246.361 158.143  10
  -3   7   6 63.9779 72.8608   6
   3  -7  -5-49.4554 89.9786  13
   3  -7  -5 51.7769 77.9318   1
   3  -7  -5-75.8841 86.2545   4
  -3   7   5-128.554 143.242  10
  -3   7   5 47.3987 70.6405   6
   3  -7  -4 108.285 96.9613  13
   3  -7  -4 38.9195 67.2155   4
  -3   7   4 71.8610 109.637  10
  -3   7   4 41.9010 59.1437   6
   3  -7  -4-94.8551 90.4510   1
   3  -7  -3 5737.58 450.642  13
   3  -7  -3 6517.87 492.509   4
  -3   7   3 6371.74 357.477   6
  -3   7   3 6010.16 535.658  10
  -3   7   3 5775.31 476.368   2
   3  -7  -3 6582.43 476.215   1
   3  -7  -2 36715.4 1373.17   7
   3  -7  -2 38782.7 1185.31   4
  -3   7   2 40428.3 860.818   6
  -3   7   2 36683.6 894.910   3
  -3   7   2 38320.6 1301.68  10
  -3   7   2 37295.5 843.510   6
   3  -7  -2 41067.3 1184.63  13
  -3   7   2 35183.4 1150.22   2
   3  -7  -2 40230.4 1166.66   1
  -3   7   2 40160.7 603.183   5
   3  -7  -1 1931.49 266.572  13
   3  -7  -1 1453.94 243.781   4
  -3   7   1 1671.40 201.034   3
  -3   7   1 1709.89 182.569   6
   3  -7  -1 2003.07 314.625   7
  -3   7   1 1665.31 182.785   6
  -3   7   1 1837.18 267.358   2
  -3   7   1 1675.30 285.215  10
   3  -7   0 19104.2 811.722  13
   3  -7   0 19041.5 388.043  11
   3  -7   0 18981.8 916.551   7
   3  -7   0 19274.2 841.600   4
  -3   7   0 19309.8 644.049   3
  -3   7   0 19384.4 906.475  10
  -3   7   0 18939.4 626.110   6
  -3   7   0 18811.7 848.865   2
  -3   7  -1 673.263 192.946   2
   3  -7   1 632.114 176.939   7
   3  -7   1 719.795 178.128   4
  -3   7  -1 679.660 131.943   3
   3  -7   1 986.942 198.914  13
   3  -7   1 782.224 110.283  11
  -3   7  -1 759.730 141.647   6
  -3   7  -2 1642.45 137.454  12
  -3   7  -2 1395.11 249.580   2
  -3   7  -2 1399.78 186.421  11
   3  -7   2 1562.61 249.461   4
   3  -7   2 1393.34 175.058  11
  -3   7  -2 1550.88 135.195  12
  -3   7  -2 1602.41 199.476   3
   3  -7   2 1646.14 264.722   7
   3  -7   2 1281.64 224.718  13
  -3   7  -2 1289.95 187.025   6
   3  -7   3 58.9051 39.2534  11
   3  -7   3-57.4447 78.5063  13
  -3   7  -3 8.53518 55.6701  11
   3  -7   3 12.2811 96.4698   4
   3  -7   3 46.0966 78.1164   7
  -3   7  -3-74.4353 99.6324   2
  -3   7  -3 144.645 78.7532   6
  -3   7  -3-19.7277 32.8551  12
  -3   7  -4 130.783 120.017   2
   3  -7   4-110.284 112.680   4
  -3   7  -4 79.3811 93.1714  11
   3  -7   4-0.68629 64.1417  13
   3  -7   4 6.42658 65.8290   7
  -3   7  -4 45.0389 61.1750  12
   3  -7   5 1734.30 262.241  13
  -3   7  -5 1834.86 317.536   2
   3  -7   5 2314.50 311.301   4
   3  -7   5 1866.40 286.880   7
  -3   7  -5 1750.71 268.166  11
  -3   7  -6 1965.18 332.020   2
   3  -7   6 1707.30 253.928  13
   3  -7   6 1901.44 294.421   7
   3  -7   6 1632.40 265.483   4
  -3   7  -6 1704.60 304.863  11
   3  -7   6 1734.46 304.581   6
  -3   7  -7 81.3282 69.7217   2
   3  -7   7-46.9859 67.0279   7
  -3   7  -7-90.9292 120.400  11
   3  -7   7 5.38298 78.7917   4
   3  -7   7 69.2814 96.6135  13
   3  -7   7-123.356 104.087   6
   3  -7   8 988.833 204.653  13
   3  -7   8 986.429 219.986   7
  -3   7  -8 1107.87 283.127  11
   3  -7   8 1441.60 321.286   6
  -3   7  -8 1029.23 257.303   2
   3  -7   9 4527.50 498.735   7
  -3   7  -9 4417.83 552.934  11
  -3   7  -9 4353.01 564.177   2
   3  -7   9 4013.53 554.170   6
  -3   7 -10 2472.99 442.317  11
   3  -7  10 2505.90 475.698   6
   3  -6 -11 12.6015 131.848   1
  -3   6  11-216.330 168.996   6
   3  -6 -10 2080.44 349.408   1
  -3   6  10 2189.95 343.000  10
  -3   6  10 2184.77 359.881   6
   3  -6  -9 462.583 159.237   1
  -3   6   9 653.855 189.550  10
  -3   6   9 399.658 176.580   6
  -3   6   9 244.854 115.770   8
   3  -6  -8 175.965 99.1692  13
   3  -6  -8 284.776 144.742   1
   3  -6  -8 422.259 135.321   4
  -3   6   8 289.241 141.745  10
  -3   6   8 138.128 122.832   6
  -3   6   8 130.785 122.951   8
   3  -6  -7 1253.17 210.153  13
   3  -6  -7 1338.31 222.163   4
  -3   6   7 1661.30 297.063  10
  -3   6   7 1364.67 246.775   6
   3  -6  -7 835.605 191.267   1
  -3   6   7 1081.27 211.578   8
   3  -6  -6-121.597 90.4905  13
   3  -6  -6 227.521 118.567   4
   3  -6  -6 97.6545 46.5576  11
   3  -6  -6 130.895 95.5641   1
  -3   6   6-38.3527 111.692  10
  -3   6   6 145.313 93.4341   6
   3  -6  -5 760.554 176.115   4
   3  -6  -5 693.188 108.533  12
   3  -6  -5 811.201 71.4573  11
   3  -6  -5 1219.46 195.639  13
   3  -6  -5 1003.46 195.595   1
  -3   6   5 1165.72 252.066  10
  -3   6   5 654.587 160.185   6
   3  -6  -4 143.575 91.7386   1
   3  -6  -4 26.7263 15.7860  12
   3  -6  -4 39.9784 20.8248  12
   3  -6  -4 29.7546 83.4156   4
   3  -6  -4-71.4352 89.6110  13
  -3   6   4 13.2885 110.302  10
  -3   6   4-52.6714 88.2436   6
   3  -6  -3 2323.13 274.780  13
   3  -6  -3 2247.77 265.272   1
   3  -6  -3 2048.70 265.574   4
   3  -6  -3 2350.19 352.298   7
  -3   6   3 2102.92 226.050   6
  -3   6   3 2141.30 309.392  10
  -3   6   3 2333.28 308.440   2
   3  -6  -2-152.017 103.419   2
   3  -6  -2 79.4361 106.831   4
   3  -6  -2-79.5336 130.077   7
   3  -6  -2 33.0275 97.1247  13
  -3   6   2 17.5730 58.1563   1
   3  -6  -2-4.92645 73.3863   1
  -3   6   2 113.486 69.7622   6
  -3   6   2 101.626 138.815  10
  -3   6   2 17.4321 84.1200   2
  -3   6   1 9389.62 511.352   1
  -3   6   1 10369.9 423.823   3
   3  -6  -1 9934.67 663.145   7
  -3   6   1 9619.50 627.938  10
  -3   6   1 10682.1 477.166   6
   3  -6  -1 10505.9 555.462  13
   3  -6  -1 9735.38 585.323   2
   3  -6  -1 10401.9 583.135   4
  -3   6   1 8991.26 557.792   2
   3  -6   0 2981.41 299.182  13
   3  -6   0 2864.68 315.715   4
  -3   6   0 2653.93 279.133   1
   3  -6   0 2584.32 159.838  11
   3  -6   0 2971.95 356.178   7
  -3   6   0 2636.20 217.712   3
  -3   6   0 2360.73 318.624  10
  -3   6   0 2668.61 244.175   6
   3  -6   0 2606.60 303.098   2
  -3   6   0 2575.74 312.737   2
   3  -6   1 8350.09 497.581  13
   3  -6   1 8383.59 577.490   7
   3  -6   1 8304.06 351.241  11
  -3   6  -1 7259.75 192.960  12
  -3   6  -1 8286.80 510.815   7
   3  -6   1 8889.45 539.731   4
  -3   6  -1 7842.33 380.657   3
  -3   6  -1 7824.93 486.486   1
  -3   6  -1 7824.14 433.885   6
  -3   6  -1 8727.87 575.882   2
   3  -6   2 619.965 113.266  11
   3  -6   2 640.857 157.861   4
   3  -6   2 350.173 119.895   7
  -3   6  -2 492.820 105.804   3
  -3   6  -2 445.815 116.390  11
  -3   6  -2 488.333 82.3626  12
  -3   6  -2 532.725 163.760   2
  -3   6  -2 445.309 113.175   7
   3  -6   2 420.128 129.228  13
  -3   6  -2 453.643 129.127   6
   3  -6   3 874.649 177.444   4
   3  -6   3 1005.96 192.098  13
  -3   6  -3 974.185 229.768   2
   3  -6   3 850.746 148.944  11
   3  -6   3 780.689 177.678   7
  -3   6  -3 949.751 177.283  11
  -3   6  -3 639.807 160.144   6
   3  -6   4 1040.00 196.485  13
  -3   6  -4 969.236 233.850   2
   3  -6   4 1416.08 245.958   7
   3  -6   4 1047.60 190.590   4
  -3   6  -4 1287.20 209.848  11
   3  -6   4 952.266 176.281  11
   3  -6   4 978.966 122.583   5
   3  -6   5 504.340 165.064   7
   3  -6   5 629.408 114.392   5
   3  -6   5 331.657 120.053   4
   3  -6   5 521.662 142.738  13
  -3   6  -5 596.332 176.510  11
  -3   6  -5 301.876 166.776   2
   3  -6   5 455.415 165.627   6
   3  -6   6 1303.17 217.520  13
   3  -6   6 1154.40 219.699   7
  -3   6  -6 933.198 215.335  11
  -3   6  -6 896.889 235.938   2
   3  -6   6 1275.77 218.776   4
   3  -6   6 1116.73 255.678   6
   3  -6   7 1629.49 233.431  13
   3  -6   7 1369.59 256.523   7
  -3   6  -7 1582.04 291.383  11
   3  -6   7 1848.37 257.224   4
   3  -6   7 1220.18 283.806   6
  -3   6  -7 1040.02 277.583   2
  -3   6  -8 2494.67 399.071  11
   3  -6   8 1953.32 253.645  13
   3  -6   8 2125.86 328.387   7
   3  -6   8 2705.25 308.466   4
   3  -6   8 2031.60 374.632   6
  -3   6  -8 1765.29 344.279   2
  -3   6  -9 299.412 185.090  11
   3  -6   9-1.01585 83.2265   7
   3  -6   9 59.8199 127.196   6
  -3   6  -9 131.683 155.530   2
   3  -6  10 390.241 179.989   7
  -3   6 -10 370.803 233.274  11
   3  -6  10 452.269 275.068   6
  -3   6 -10 642.523 252.284   2
  -3   5  12 32.2996 111.031   6
   3  -5 -11 18.7687 55.1287   1
  -3   5  11-76.7838 76.7926  10
  -3   5  11-17.7615 42.6846   6
   3  -5 -10 52.0897 59.8223   1
  -3   5  10-101.016 100.849  10
  -3   5  10-138.161 164.803   6
   3  -5  -9 2306.62 328.066   1
   3  -5  -9 2589.17 295.339  11
  -3   5   9 2872.65 374.181  10
  -3   5   9 2314.19 369.987   6
  -3   5   9 3174.77 332.850   8
   3  -5  -8 390.433 105.158  11
  -3   5   8 396.174 152.576  10
   3  -5  -8 434.449 128.223   4
   3  -5  -8 402.506 165.984   1
  -3   5   8 350.028 160.348   6
   3  -5  -8 345.390 115.542  13
  -3   5   8 237.986 97.4782   8
   3  -5  -7 76.6103 72.0996   4
   3  -5  -7-34.1396 89.6823   1
  -3   5   7 8.54910 65.1654  10
  -3   5   7-93.0113 122.966   6
   3  -5  -7-32.7274 52.9308  13
   3  -5  -6 172.778 66.0787  12
   3  -5  -6 62.5498 79.8750   4
   3  -5  -6 18.2906 31.2318  11
   3  -5  -6 105.405 75.6422  13
   3  -5  -6 113.545 89.0485   1
  -3   5   6 253.783 123.926  10
  -3   5   6-27.9591 69.1355   6
   3  -5  -5-47.6423 73.2590  13
   3  -5  -5 58.3763 36.1361  12
   3  -5  -5 13.8779 36.1140  11
  -3   5   5-15.7150 71.0958  10
   3  -5  -5 15.5990 67.9200   4
   3  -5  -5 160.508 80.6964   1
  -3   5   5 110.129 84.5974   6
   3  -5  -4 5172.43 370.025  13
   3  -5  -4 5543.10 393.187   1
   3  -5  -4 5310.62 272.113  12
   3  -5  -4 5760.38 235.712  11
  -3   5   4 5900.78 410.947   6
  -3   5   4 5579.53 470.314  10
   3  -5  -4 5667.53 402.240   4
   3  -5  -3-15.8051 20.9080  12
   3  -5  -3-101.294 92.6784   2
   3  -5  -3-18.6840 22.6111  11
   3  -5  -3-5.53779 87.4485   7
   3  -5  -3 13.7584 27.7594  11
  -3   5   3-65.0256 99.2645  10
  -3   5   3 34.8580 75.8208   6
  -3   5   3 7.55722 88.9765   2
   3  -5  -3 6.23710 51.7836   1
   3  -5  -3 1.47480 75.5914  13
   3  -5  -2 2080.88 237.022  13
   3  -5  -2 1967.11 113.633  11
   3  -5  -2 1919.61 111.269  11
  -3   5   2 2250.80 229.901   6
  -3   5   2 1692.89 265.609  10
  -3   5   2 1950.06 264.896   2
   3  -5  -2 1553.63 268.489   7
   3  -5  -2 2257.74 281.434   2
   3  -5  -2 2315.13 237.565   1
   3  -5  -1 12513.4 558.374  13
  -3   5   1 12603.9 658.454   7
   3  -5  -1 12341.3 701.304   7
   3  -5  -1 11493.0 300.398  11
  -3   5   1 11696.1 396.459   3
  -3   5   1 11448.0 644.078  10
   3  -5  -1 11766.6 628.124   2
  -3   5   1 12358.2 630.823   2
   3  -5   0 1555.96 226.804   2
  -3   5   0 1639.81 231.954   7
   3  -5   0 1575.50 207.111  13
   3  -5   0 1272.22 119.898  11
   3  -5   0 1558.31 245.486   7
  -3   5   0 1511.57 237.101   2
  -3   5   0 1511.80 147.727   3
  -3   5   0 1562.38 195.741   6
  -3   5   0 1323.86 222.629   9
  -3   5  -1 509.335 153.745   2
  -3   5  -1 500.938 68.2640  12
   3  -5   1 333.033 110.565  13
   3  -5   1 555.369 159.266   7
   3  -5   1 566.060 101.101  11
  -3   5  -1 411.166 83.8095   3
  -3   5  -1 335.757 107.839   7
  -3   5  -1 438.245 137.683   9
  -3   5  -1 443.210 120.960   6
   3  -5   1 356.586 132.173   2
  -3   5  -2 5376.03 379.816   7
  -3   5  -2 4983.66 261.119  12
   3  -5   2 4927.50 360.623  13
   3  -5   2 4627.95 297.908  11
  -3   5  -2 5274.11 352.644  11
  -3   5  -2 5228.35 381.968   6
  -3   5  -2 4432.03 410.145   2
  -3   5  -2 4924.74 398.133   9
   3  -5   2 5358.74 429.567   7
  -3   5  -2 4944.59 362.468   1
  -3   5  -3 12950.0 582.233   7
   3  -5   3 13018.2 672.989   7
   3  -5   3 11444.8 505.833   3
   3  -5   3 12688.0 566.100  13
   3  -5   3 12148.1 332.412   5
  -3   5  -3 12740.1 591.768  11
   3  -5   3 11986.1 528.597  11
  -3   5  -3 12423.8 614.945   6
  -3   5  -3 11835.1 681.565   2
  -3   5  -3 12251.9 608.430   9
   3  -5   4 2195.98 251.115  11
  -3   5  -4 2043.98 267.749  11
   3  -5   4 2020.60 239.755  13
  -3   5  -4 1690.12 290.479   2
   3  -5   4 1872.65 254.298   7
  -3   5  -4 1899.88 240.015   9
  -3   5  -4 2215.51 286.343   6
   3  -5   5 758.813 158.245   4
  -3   5  -5 899.394 203.133  11
   3  -5   5 687.387 164.471   7
  -3   5  -5 312.167 152.781   2
  -3   5  -5 431.742 106.768   9
   3  -5   5 788.619 196.024   6
   3  -5   5 534.225 133.797  13
   3  -5   6 4214.32 341.038  13
   3  -5   6 4359.45 413.889   7
   3  -5   6 4392.10 357.711   4
  -3   5  -6 4352.04 437.204  11
   3  -5   6 3695.31 429.690   6
  -3   5  -6 3832.75 294.803   9
  -3   5  -6 4135.27 462.212   2
   3  -5   7 6745.02 441.784   4
   3  -5   7 6823.88 427.476  13
  -3   5  -7 6331.52 554.530  11
   3  -5   7 6926.56 615.432   6
   3  -5   7 6566.83 520.858   7
  -3   5  -7 5892.70 576.675   2
   3  -5   8 1998.16 238.021  13
   3  -5   8 2107.82 300.902   7
  -3   5  -8 2352.66 370.964  11
   3  -5   8 2218.70 255.729   4
  -3   5  -8 2025.36 380.632   2
   3  -5   8 2098.96 381.354   6
   3  -5   9 3240.79 403.022   7
  -3   5  -9 2831.32 438.274  11
   3  -5   9 3303.90 485.495   6
   3  -5  10-134.961 85.1114   7
  -3   5 -10 187.168 190.551  11
   3  -5  10 337.282 195.900   6
   3  -5  11 176.208 159.734   7
  -3   5 -11 204.336 188.860  11
   3  -5  11-1.69002 145.349   6
   3  -5  12 920.416 247.722   7
   3  -4 -12 1286.21 279.293   1
  -3   4  12 1208.10 310.538   6
   3  -4 -11 1194.32 256.752   1
  -3   4  11 1339.34 265.958  10
  -3   4  11 1398.41 327.749   6
   3  -4 -10 35.4070 72.2284   1
   3  -4 -10 357.903 153.962  11
  -3   4  10 222.608 139.282  10
  -3   4  10 25.0574 168.978   6
   3  -4  -9 201.375 109.261  11
  -3   4   9 46.9504 64.0122  10
  -3   4   9 158.006 137.467   6
   3  -4  -9 360.372 132.651   1
  -3   4   9 167.564 89.4527   8
   3  -4  -8 19.0384 90.7071   1
   3  -4  -8 59.8564 78.5143   4
   3  -4  -8 36.6929 70.9475  11
   3  -4  -8 27.6302 50.8572  13
  -3   4   8 12.3574 73.4623  10
  -3   4   8-83.3868 111.477   6
  -3   4   8 161.929 81.7757   8
   3  -4  -7 4014.71 306.048  13
   3  -4  -7 3044.68 333.501  12
   3  -4  -7 3164.11 292.202  11
  -3   4   7 3722.25 412.485   6
   3  -4  -7 4246.46 375.422   1
  -3   4   7 3152.84 363.283  10
   3  -4  -7 3630.30 301.610   4
   3  -4  -6 2204.94 259.971  12
   3  -4  -6 2830.93 264.367   4
  -3   4   6 2934.82 342.459   6
   3  -4  -6 2514.82 274.087   1
   3  -4  -6 2480.92 243.597  13
  -3   4   6 2950.57 338.548  10
   3  -4  -5 229.636 81.4847  12
   3  -4  -5 435.351 122.611   1
   3  -4  -5 245.624 75.5475  11
   3  -4  -5 383.598 103.326  13
  -3   4   5 196.399 122.932  10
  -3   4   5 279.946 118.341   6
   3  -4  -4 3661.00 258.856  12
   3  -4  -4 3753.37 298.477   1
   3  -4  -4 4666.77 265.982  11
  -3   4   4 4121.07 351.443   6
  -3   4   4 4065.38 381.639  10
   3  -4  -4 4081.03 302.161  13
   3  -4  -3 31451.7 1173.00   7
   3  -4  -3 30028.7 776.952   1
  -3   4   3 30532.6 1016.01  10
   3  -4  -3 29270.9 615.794  12
   3  -4  -3 30994.7 810.931  13
   3  -4  -3 31781.5 629.137  11
  -3   4   3 30352.5 884.122   6
   3  -4  -3 31980.7 1054.97   2
  -3   4   3 31109.2 1024.07   2
   3  -4  -2 40.1367 61.7829   2
  -3   4   2 60.0097 70.6223   7
   3  -4  -2-57.1214 35.0997  11
  -3   4   2-13.4443 66.6809   6
  -3   4   2 73.2865 106.385   2
   3  -4  -2 4.00697 21.3533  12
   3  -4  -2 51.2336 66.0828   1
   3  -4  -2-4.09837 58.3672  13
   3  -4  -1 62.0417 73.1991  13
   3  -4  -1 26.5707 70.8788   2
  -3   4   1 55.4918 71.8363   7
   3  -4  -1 37.1442 43.5860  11
  -3   4   1 7.63085 80.8199   2
  -3   4   1 36.7013 32.4375   3
   3  -4  -1 167.054 124.585   7
  -3   4   1 47.6486 52.8286   1
  -3   4   0 5134.21 388.390   7
  -3   4   0 4424.70 283.177   1
   3  -4   0 5394.79 433.900   7
   3  -4   0 4701.84 245.574  11
  -3   4   0 4752.12 185.767  12
  -3   4   0 4682.15 211.709   3
   3  -4   0 5243.78 404.637   2
  -3   4   0 5286.23 415.365   2
  -3   4  -1 4971.41 309.326   1
  -3   4  -1 5607.92 248.287  12
   3  -4   1 5610.87 293.308  11
   3  -4   1 5811.36 436.644   7
  -3   4  -1 5463.70 245.175   3
  -3   4  -1 5581.94 375.842   6
   3  -4   1 5965.54 435.615   2
  -3   4  -1 5877.10 442.660   2
  -3   4  -1 6046.33 403.965   7
   3  -4   2 9683.33 456.057  13
   3  -4   2 8699.83 522.783   7
  -3   4  -2 8702.94 446.266  11
   3  -4   2 8447.86 398.556  11
   3  -4   2 8074.28 364.496   3
  -3   4  -2 7965.13 340.875  12
  -3   4  -2 8755.63 470.603   7
  -3   4  -2 9031.60 495.796   6
  -3   4  -2 8543.75 548.626   2
  -3   4  -2 9192.18 497.556   9
  -3   4  -3 808.158 209.501   2
  -3   4  -3 752.264 128.362  12
   3  -4   3 764.549 172.389   7
   3  -4   3 760.414 139.520  11
  -3   4  -3 645.673 151.614  11
   3  -4   3 853.526 134.283   3
   3  -4   3 594.701 125.964  13
  -3   4  -3 862.517 156.805   7
  -3   4  -3 697.224 142.894   9
  -3   4  -3 614.764 153.256   6
  -3   4  -4 6498.18 409.728   7
   3  -4   4 7337.61 443.951  11
  -3   4  -4 7099.34 469.234  11
   3  -4   4 7188.92 389.352   3
   3  -4   4 7118.03 395.120  13
  -3   4  -4 7736.02 509.270   6
  -3   4  -4 6917.19 525.667   2
  -3   4  -4 6562.03 390.659   9
   3  -4   4 6827.95 472.590   7
   3  -4   5 1730.41 248.248   7
  -3   4  -5 1741.37 257.084  11
   3  -4   5 1933.52 214.436  13
  -3   4  -5 1718.34 192.000   9
   3  -4   5 1930.72 296.838   6
  -3   4  -5 1716.13 296.682   2
   3  -4   6 2480.62 243.418  13
   3  -4   6 1979.13 267.910   7
  -3   4  -6 2655.81 338.422  11
  -3   4  -6 2104.62 193.393   9
   3  -4   6 2502.23 346.602   6
  -3   4  -6 2371.52 344.381   2
   3  -4   7 470.556 140.287   7
   3  -4   7 776.083 145.667   4
  -3   4  -7 770.973 227.462  11
   3  -4   7 745.653 147.838  13
  -3   4  -7 589.420 199.695   2
   3  -4   7 593.755 198.875   6
   3  -4   8 25.6094 51.8743  13
   3  -4   8 39.3769 61.5323   4
  -3   4  -8-140.176 127.502  11
   3  -4   8-261.146 146.290   7
   3  -4   8-57.5839 131.937   6
   3  -4   9 550.401 111.975  13
   3  -4   9 557.924 116.390   4
  -3   4  -9 150.777 143.802  11
   3  -4   9 399.989 148.240   7
   3  -4   9 547.677 235.842   6
  -3   4 -10 265.174 185.992  11
   3  -4  10 295.116 143.444   7
   3  -4  10 441.618 224.552   6
  -3   4 -11 245.595 186.956  11
   3  -4  11-56.7022 94.3466   7
   3  -4  11 232.432 207.795   6
   3  -4  12 282.919 185.745   7
   3  -3 -12 1386.85 284.073  11
  -3   3  12 1572.94 289.820  10
  -3   3  12 1362.39 394.325   6
   3  -3 -11 911.427 216.988  11
  -3   3  11 1246.62 252.874  10
  -3   3  11 1350.87 333.314   6
   3  -3 -10 3313.14 391.823  11
  -3   3  10 3421.25 393.068  10
  -3   3  10 3016.84 451.766   6
   3  -3  -9 1891.03 277.683  11
  -3   3   9 2327.79 327.493  10
  -3   3   9 2632.37 409.332   6
  -3   3   9 1977.52 217.600   8
   3  -3  -8-2.77333 58.6018   4
   3  -3  -8 96.4724 75.2729  11
   3  -3  -8 225.188 78.4857  13
  -3   3   8-17.2902 90.1200  10
  -3   3   8 134.722 131.508   6
  -3   3   8 133.831 63.9856   8
   3  -3  -7 7.17738 55.1805  13
   3  -3  -7 52.2354 64.5013  11
   3  -3  -7-60.8750 42.2589   4
  -3   3   7-122.117 104.805  10
  -3   3   7-144.493 121.731   6
   3  -3  -6 357.424 119.712  12
   3  -3  -6 673.661 123.562  13
  -3   3   6 712.176 178.572  10
  -3   3   6 838.475 202.979   6
   3  -3  -6 492.286 111.175   1
   3  -3  -5 4895.00 363.062  12
   3  -3  -5 4914.01 328.699   1
  -3   3   5 4878.34 420.952   6
   3  -3  -5 4826.28 302.614  13
  -3   3   5 4787.59 401.290  10
   3  -3  -4 85.1964 64.2896   1
   3  -3  -4-2.96579 52.4785  12
   3  -3  -4 18.5856 51.7794  11
   3  -3  -4 131.268 72.4285   2
  -3   3   4 175.806 101.136  10
  -3   3   4 33.8181 92.2339   6
   3  -3  -3 415.240 97.2694  12
  -3   3   3 409.634 143.643   7
   3  -3  -3 542.127 102.554   1
   3  -3  -3 456.521 101.085  11
   3  -3  -3 684.946 156.017   2
  -3   3   3 444.517 125.880   6
  -3   3   3 664.439 160.810   2
   3  -3  -2 734.389 99.7119  12
  -3   3   2 1104.06 194.097   7
   3  -3  -2 751.791 164.366   2
  -3   3   2 869.787 157.827   6
  -3   3   2 902.835 181.809   2
   3  -3  -2 771.831 109.775   1
  -3   3   1 12102.9 592.703   7
  -3   3   1 11278.8 348.788  12
  -3   3   1 10742.3 228.907   5
   3  -3  -1 10482.4 398.023  11
  -3   3   1 11350.3 242.115   3
  -3   3   1 10915.4 354.878   1
   3  -3  -1 10980.0 335.341  12
   3  -3  -1 11746.2 592.483   2
  -3   3   1 12083.4 591.927   2
  -3   3   0 91.3066 65.3198   7
  -3   3   0 263.513 134.946   2
   3  -3   0 137.618 48.5172  12
   3  -3   0 78.6160 78.3111   2
  -3   3   0 87.4367 35.3794   3
  -3   3   0 169.203 55.2678  12
  -3   3   0 68.3690 52.6247   1
   3  -3   0 159.317 67.9246  11
   3  -3   1 10162.7 407.642  11
  -3   3  -1 11726.8 534.960   7
  -3   3  -1 11623.8 537.224   6
  -3   3  -1 10738.6 368.274  12
   3  -3   1 11419.1 578.327   2
  -3   3  -1 11032.0 581.900   2
  -3   3  -1 10065.5 383.082   1
  -3   3  -2 49.3112 88.4427   2
  -3   3  -2 41.6350 62.3129   7
  -3   3  -2 188.847 70.6386  12
   3  -3   2 228.546 70.4745  11
  -3   3  -2 89.9917 87.4566  11
   3  -3   2 194.038 59.7058   3
  -3   3  -2 116.137 72.1170   6
  -3   3  -3 1669.26 203.339   7
  -3   3  -3 1627.52 183.903  12
   3  -3   3 1582.59 220.561   7
   3  -3   3 1749.70 198.450  11
  -3   3  -3 1713.29 225.218  11
   3  -3   3 1578.34 157.431   3
  -3   3  -3 1877.21 237.760   6
  -3   3  -3 2080.77 279.511   2
  -3   3  -3 1454.82 182.954   9
  -3   3  -4 800.246 203.949   2
  -3   3  -4 801.774 147.259   7
   3  -3   4 765.274 163.433   7
   3  -3   4 757.229 150.299  11
  -3   3  -4 826.146 172.583  11
   3  -3   4 789.117 122.266   3
  -3   3  -4 870.315 128.982   9
  -3   3  -4 863.485 188.031   6
   3  -3   4 868.842 187.363   6
   3  -3   5 2157.47 260.104   7
  -3   3  -5 2657.03 309.868  11
   3  -3   5 2353.84 226.344   3
  -3   3  -5 2660.77 341.093   2
  -3   3  -5 2279.27 189.174   9
   3  -3   5 2223.50 305.193   6
   3  -3   6 331.288 126.493   7
  -3   3  -6 433.742 155.880  11
  -3   3  -6 306.267 167.649   2
   3  -3   6 556.015 194.114   6
   3  -3   7 4729.11 420.417   7
  -3   3  -7 4608.34 465.165  11
   3  -3   7 5187.55 521.660   6
  -3   3  -8 568.293 212.243  11
   3  -3   8 212.111 123.187   7
   3  -3   8 396.036 190.141   6
   3  -3   9 253.547 108.350   7
  -3   3  -9 241.754 169.050  11
   3  -3   9 465.574 229.215   6
   3  -3  10 726.210 207.893   7
  -3   3 -10 1019.76 291.825  11
   3  -3  10 743.151 286.762   6
   3  -3  11 1006.18 254.867   7
  -3   3 -11 1439.94 315.935  11
   3  -3  11 666.975 306.300   6
   3  -3  12 5023.72 546.049   7
   3  -2 -12 56.1314 129.790  11
  -3   2  12 274.367 114.538  10
   3  -2 -11 1327.36 283.806  11
  -3   2  11 908.810 206.085  10
  -3   2  11 1021.59 311.559   6
   3  -2 -10 317.157 155.126  11
  -3   2  10 378.370 137.192  10
  -3   2  10-39.5538 133.643   6
   3  -2  -9 1174.35 237.282  11
  -3   2   9 1730.00 265.063  10
  -3   2   9 1864.57 358.096   6
   3  -2  -8 202.885 73.4102   4
   3  -2  -8-142.538 99.3255  11
  -3   2   8 85.2211 82.5937  10
  -3   2   8 212.178 166.438   6
   3  -2  -8 166.183 52.8923  13
   3  -2  -7 145.452 96.4983  11
  -3   2   7 41.8813 68.9446  10
  -3   2   7-129.850 169.969   6
   3  -2  -7 94.6830 57.7001  13
   3  -2  -6 1157.36 207.415  12
   3  -2  -6 1785.21 173.369  13
   3  -2  -6 1439.15 209.630  11
  -3   2   6 1750.55 246.557  10
  -3   2   6 1383.37 251.134   6
   3  -2  -5 5472.32 402.255  12
  -3   2   5 5961.45 469.829   6
  -3   2   5 5517.24 410.817  10
  -3   2   4 2330.05 309.405   7
   3  -2  -4 2080.89 219.190  11
  -3   2   4 2880.99 311.161   6
   3  -2  -4 2377.18 184.764   1
  -3   2   4 2690.94 284.559  10
   3  -2  -4 2481.25 247.257  12
   3  -2  -4 2669.32 311.138   2
  -3   2   3 1049.08 199.135   7
   3  -2  -3 1137.34 199.656   2
  -3   2   3 768.436 168.626   6
   3  -2  -3 798.241 108.050   1
   3  -2  -3 638.763 118.990  12
  -3   2   3 817.554 184.174   2
   3  -2  -2 3184.00 233.210  12
  -3   2   2 3783.76 319.908   6
  -3   2   2 3239.91 233.194  12
  -3   2   2 3793.09 337.587   7
   3  -2  -2 3177.13 172.414   1
   3  -2  -2 3123.77 309.399   2
  -3   2   1 364.274 58.9630   5
   3  -2  -1 307.670 74.7885  12
  -3   2   1 384.455 89.9787  12
   3  -2  -1 302.208 101.717   2
  -3   2   1 444.988 121.365   7
  -3   2   0 47897.8 1073.26   7
  -3   2   0 48068.6 811.035  12
  -3   2   0 45019.1 596.454   1
   3  -2   0 45593.1 898.018  11
   3  -2   0 45654.1 757.480  12
   3  -2   0 46040.4 1118.47   2
   3  -2   1 772.542 57.9892   5
   3  -2   1 717.436 144.297   2
  -3   2  -1 688.774 112.563  12
  -3   2  -1 805.498 145.962   7
   3  -2   1 903.093 137.639  11
   3  -2   1 781.570 80.7427   3
   3  -2   1 682.133 99.3782  12
  -3   2  -2 55786.3 1126.87  11
  -3   2  -2 56000.4 971.811  12
   3  -2   2 54410.1 1041.22  11
   3  -2   2 54090.9 725.875   3
  -3   2  -2 54979.6 1208.59   6
   3  -2   2 54550.2 1244.02   2
  -3   2  -2 54860.6 1096.61   7
  -3   2  -3 2326.27 229.215   7
  -3   2  -3 2297.73 219.581  12
   3  -2   3 2011.39 217.738  11
  -3   2  -3 2124.84 243.899  11
   3  -2   3 2133.63 166.189   3
  -3   2  -3 2256.84 259.388   6
  -3   2  -4 2082.63 227.200   7
  -3   2  -4 1895.79 216.095  12
   3  -2   4 2489.77 255.061  11
  -3   2  -4 2330.68 271.832  11
   3  -2   4 2330.59 194.249   3
  -3   2  -4 2462.01 290.824   6
   3  -2   4 2465.78 297.219   6
  -3   2  -4 1881.94 167.244   9
   3  -2   4 2122.94 248.893   7
   3  -2   5 1061.50 184.940  11
  -3   2  -5 925.287 196.221  11
   3  -2   5 938.896 185.659   7
  -3   2  -5 738.245 135.383  10
  -3   2  -5 1121.93 112.886   9
  -3   2  -5 1293.86 226.786   6
   3  -2   5 536.383 156.744   6
  -3   2  -5 962.442 205.311   2
  -3   2  -6 2410.24 313.473  11
   3  -2   6 2188.25 274.450   7
   3  -2   6 1914.38 303.773   6
   3  -2   7 58.6121 46.5266   7
  -3   2  -7 107.897 140.096  11
   3  -2   7 26.2908 109.113   6
   3  -2   8 2668.84 329.758   7
  -3   2  -8 3286.08 411.688  11
   3  -2   8 3149.41 428.741   6
   3  -2   9 155.405 57.7234   4
  -3   2  -9 420.705 209.773  11
   3  -2   9 222.991 71.3621  13
   3  -2   9 274.679 115.049   7
   3  -2   9 529.921 235.661   6
  -3   2 -10 1545.86 323.678  11
   3  -2  10 1209.55 245.960   7
   3  -2  10 1340.85 314.851   6
   3  -2  11 412.269 147.180   7
  -3   2 -11 573.400 252.369  11
   3  -2  11 136.513 168.389   6
   3  -2  12 863.569 244.351   7
  -3   2 -12 342.607 198.431  11
   3  -2  12 1025.38 324.550   6
   3  -1 -12-448.442 171.604  11
  -3   1  12 40.3956 43.7176  10
   3  -1 -11 280.961 147.985  11
  -3   1  11 323.149 113.828  10
  -3   1  11 634.056 260.099   6
   3  -1 -10 2671.11 379.247  11
  -3   1  10 2495.24 308.008  10
  -3   1  10 2195.49 385.699   6
   3  -1  -9 687.228 193.463  11
  -3   1   9 513.249 150.320  10
  -3   1   9 603.329 235.128   6
   3  -1  -8 853.676 108.196  13
   3  -1  -8 992.783 224.616  11
  -3   1   8 1086.59 198.725  10
  -3   1   8 658.179 238.505   6
  -3   1   8 793.470 110.218   8
   3  -1  -7 90.0004 87.2746  11
  -3   1   7-29.5472 26.8416   3
  -3   1   7 141.771 88.5282  10
  -3   1   7 36.5360 106.909   6
   3  -1  -6-4.35617 81.9874  11
  -3   1   6 24.3050 59.3673  10
  -3   1   6 71.1215 37.6412   3
  -3   1   6 109.113 127.419   6
   3  -1  -5 1719.12 231.501  11
   3  -1  -5 1710.28 239.594  12
  -3   1   5 1652.46 136.637   3
   3  -1  -5 1846.39 240.048  10
  -3   1   5 1721.30 223.034  10
  -3   1   5 1848.05 279.783   6
   3  -1  -4 141.060 73.8684  12
  -3   1   4 219.505 108.503   7
  -3   1   4 241.492 50.3743   3
  -3   1   4 174.334 110.761   6
   3  -1  -4 207.549 120.786   2
   3  -1  -3 590.691 127.491  12
  -3   1   3 831.509 171.594   7
   3  -1  -3 836.830 200.450   7
  -3   1   3 874.176 69.2817   3
   3  -1  -3 929.951 183.900   2
  -3   1   3 799.638 177.549   6
  -3   1   2 520.198 117.167  12
   3  -1  -2 602.163 118.616  12
  -3   1   2 555.636 130.396  10
  -3   1   2 555.406 136.619   7
   3  -1  -2 560.968 60.5309   1
   3  -1  -2 645.251 145.661   2
  -3   1   2 627.363 145.267   6
  -3   1   1 30174.7 556.974   5
  -3   1   1 32133.7 879.534   7
   3  -1  -1 29924.8 724.217  12
  -3   1   1 31289.5 735.980  12
   3  -1  -1 34194.4 950.185   2
  -3   1   0 21840.9 693.873   7
   3  -1   0 21271.3 580.972  12
  -3   1   0 22691.6 610.815  12
   3  -1   0 22313.4 756.213   2
  -3   1  -1 45567.9 970.596   7
  -3   1  -1 47244.8 893.404  12
   3  -1   1 45402.2 842.225  12
   3  -1   1 45420.7 964.491  11
   3  -1   1 46402.0 1078.19   2
   3  -1   1 44060.6 591.307   5
  -3   1  -2 684.538 124.386  12
   3  -1   2 675.478 133.181  11
  -3   1  -2 674.859 130.257   7
  -3   1  -2 614.189 137.049   6
   3  -1   2 559.211 135.455   2
  -3   1  -3 2116.48 215.204   7
  -3   1  -3 1670.10 223.008  11
  -3   1  -3 1892.58 239.895   6
  -3   1  -3 1774.10 203.043  12
   3  -1   3 2086.13 221.424  11
   3  -1   4 3754.13 313.870  11
  -3   1  -4 3760.55 341.364  11
  -3   1  -4 4200.71 366.640   6
  -3   1  -4 4381.87 300.559  10
  -3   1  -4 3845.54 307.019  12
  -3   1  -5 290.800 125.911  11
   3  -1   5 475.845 125.394  11
  -3   1  -5 348.904 94.8729  10
  -3   1  -5 244.836 41.9368   9
  -3   1  -5 392.474 141.306   6
   3  -1   6 50.5909 38.6720   7
  -3   1  -6 230.523 131.092  11
   3  -1   6 115.330 111.068   6
   3  -1   7 1261.64 211.470   7
  -3   1  -7 1026.12 218.680  11
   3  -1   7 1286.60 261.872   6
   3  -1   8-90.9406 94.3108   7
  -3   1  -8-101.896 113.312  11
   3  -1   8 73.0550 142.003   6
   3  -1   9 4720.68 444.952   7
   3  -1   9 4789.89 243.389  13
  -3   1  -9 3551.99 455.647  11
   3  -1   9 4563.30 532.859   6
  -3   1  -9 4144.70 247.559   8
   3  -1  10 4403.19 461.938   7
  -3   1 -10 4467.16 535.939  11
   3  -1  10 4121.40 547.479   6
   3  -1  11-4.16717 98.7479   7
  -3   1 -11 392.885 181.170  11
   3  -1  11 23.7702 153.724   6
   3  -1  12 40.7873 65.8501   7
  -3   1 -12-58.5630 160.865  11
   3  -1  12 222.961 136.112   6
   3   0 -12-11.1323 107.130  11
  -3   0  12-7.36351 50.0213  10
   3   0 -11 3537.46 494.571  11
  -3   0  11 3232.88 345.103  10
  -3   0  11 3926.40 565.523   6
   3   0 -10 413.108 177.799  11
  -3   0  10 424.105 137.378  10
  -3   0  10 367.862 195.830   6
   3   0  -9 5540.99 529.552  11
  -3   0   9 6007.72 627.074   6
  -3   0   9 5797.46 421.411  10
   3   0  -8 124.854 109.192  11
  -3   0   8-1.07976 44.4501  10
  -3   0   8 20.7857 30.4613   8
   3   0  -7 195.377 115.125  11
  -3   0   7-15.4706 120.016   6
  -3   0   7-82.9984 50.1871   3
  -3   0   7 25.9162 59.4197  10
   3   0  -6 131.003 103.674  11
   3   0  -6 18.6945 56.4961  10
  -3   0   6 102.354 40.8315   3
  -3   0   6-20.4645 57.8854  10
  -3   0   6 73.5782 126.348   6
   3   0  -5-34.6382 63.9111  12
  -3   0   5 64.5050 80.0856   7
   3   0  -5 55.9395 86.2876  11
   3   0  -5-4.34072 66.5363  10
  -3   0   5-2.81770 31.3207   3
  -3   0   5 155.435 135.238   6
   3   0  -4 1819.36 242.111  12
  -3   0   4 1575.80 230.411   7
  -3   0   4 1958.33 144.261   3
  -3   0   4 1633.44 244.040   6
   3   0  -4 2258.35 289.741   2
   3   0  -3 901.620 162.197  12
  -3   0   3 870.676 165.894   7
  -3   0   3 883.426 84.5923   3
   3   0  -3 957.119 205.518   7
  -3   0   3 794.308 134.630  10
   3   0  -3 923.904 178.575   2
  -3   0   3 891.435 163.895  12
  -3   0   2 38.5762 43.0398   5
   3   0  -2 106.952 66.3556  12
  -3   0   2 149.489 104.966  12
  -3   0   2 59.8239 52.7284   7
   3   0  -2 53.7523 87.4616   7
   3   0  -2 39.6318 78.7314   2
  -3   0   2-16.6359 44.2138  10
  -3   0   1 6465.03 292.580   5
  -3   0   1 6726.04 383.604   7
   3   0  -1 6686.61 413.052   7
  -3   0   1 6121.40 359.496  12
   3   0  -1 6483.88 123.610   3
   3   0  -1 6453.80 366.349  12
   3   0  -1 6350.77 406.310   2
   3   0   0 43197.8 708.227   5
  -3   0   0 42085.3 907.433   7
   3   0   0 43918.0 985.668   7
   3   0   0 41203.5 885.417  12
  -3   0   0 43165.9 911.757  12
   3   0   0 43380.1 1012.95   2
  -3   0  -1 1976.33 199.976   7
  -3   0  -1 2431.71 230.869  12
   3   0   1 2328.96 241.748   2
   3   0   1 2234.75 207.689  12
  -3   0  -2 43521.7 904.013   7
  -3   0  -2 45279.7 956.375  12
   3   0   2 43436.4 999.865  11
   3   0   2 42917.4 897.384  12
   3   0   2 43928.4 1019.74   2
   3   0   3 692.309 142.142  11
  -3   0  -3 400.690 112.339   7
  -3   0  -3 907.820 160.847  12
  -3   0  -3 402.491 120.084   6
  -3   0  -4 15962.1 631.641  12
   3   0   4 17021.5 667.671  11
  -3   0  -4 16499.6 710.818   6
  -3   0  -4 16525.0 561.199  10
   3   0   5 968.817 173.682  11
  -3   0  -5 950.360 181.432  12
  -3   0  -5 1061.22 153.950  10
  -3   0  -5 941.461 186.919   6
  -3   0  -5 1101.45 213.108   2
   3   0   6 574.820 144.815   7
  -3   0  -6 519.349 167.381  11
   3   0   6 893.641 209.418   6
   3   0   7 5370.37 426.077   7
  -3   0  -7 5723.74 489.694  11
   3   0   7 6275.20 532.476   6
   3   0   8 7680.80 541.095   7
  -3   0  -8 7505.14 590.759  11
   3   0   8 6820.46 596.222   6
  -3   0  -8 7348.08 337.546   8
   3   0   9 3011.50 359.339   7
  -3   0  -9 2788.51 382.522  11
  -3   0  -9 2497.59 201.385   8
   3   0   9 2311.93 379.668   6
   3   0  10 5907.91 538.766   7
  -3   0 -10 6157.16 613.572  11
   3   0  10 5275.86 604.894   6
   3   0  11 1542.59 311.687   7
  -3   0 -11 1478.17 325.102  11
   3   0  11 1432.92 359.838   6
   3   0  12 454.944 179.597   7
  -3   0 -12 554.033 243.435  11
   3   0  12 213.437 146.654   6
   3   1 -11 6164.22 654.125  11
  -3  -1  11 5604.31 684.928   6
  -3  -1  11 4892.47 407.833  10
   3   1 -10 405.502 195.862  11
  -3  -1  10 297.792 106.946  10
   3   1  -9 168.910 136.356  11
  -3  -1   9-27.9867 56.8811  10
  -3  -1   9 106.528 129.010   6
   3   1  -8 2669.98 371.785  11
  -3  -1   8 3047.46 277.361  10
  -3  -1   8 3163.72 434.275   6
   3   1  -7 108.158 105.178  11
   3   1  -7 9.60001 53.6396  10
  -3  -1   7 165.741 74.5664  10
  -3  -1   7-95.9061 130.705   6
   3   1  -6 595.873 165.129  11
  -3  -1   6 716.585 117.569   3
   3   1  -6 453.696 121.488  10
  -3  -1   6 749.313 131.058  10
  -3  -1   6 601.943 212.836   6
   3   1  -5 2157.17 284.931  11
  -3  -1   5 1930.06 260.882   7
  -3  -1   5 2140.00 183.783   3
   3   1  -5 1893.37 218.067  10
  -3  -1   4 1773.63 153.860   3
   3   1  -4 1969.97 258.877  11
  -3  -1   4 1796.15 241.143   7
  -3  -1   4 2086.08 192.080  10
   3   1  -4 2090.11 277.109   2
   3   1  -4 1735.20 247.324  12
  -3  -1   3 15516.4 564.527   5
   3   1  -3 15511.3 685.976   7
  -3  -1   3 15990.6 676.056  12
  -3  -1   3 14793.5 492.275  10
  -3  -1   3 14559.3 610.576   7
   3   1  -3 15683.6 673.751  12
   3   1  -3 15933.4 695.133   2
  -3  -1   2 25686.1 677.905   5
  -3  -1   2 25306.7 748.612   7
   3   1  -2 27109.3 838.767  12
  -3  -1   2 26513.2 826.971  12
   3   1  -2 26770.9 834.620   7
   3   1  -2 26430.7 442.422   3
  -3  -1   2 26180.7 641.456  10
   3   1  -2 26576.9 837.478   2
  -3  -1   1 610.048 106.124   5
   3   1  -1 445.682 57.2730   1
  -3  -1   1 535.868 132.230  12
   3   1  -1 528.544 135.918   7
   3   1  -1 456.976 122.204   2
   3   1  -1 676.586 72.6997   3
  -3  -1   1 579.387 114.742   7
   3   1  -1 499.305 122.215  12
   3   1   0-19.7630 48.6793  12
   3   1   0 26.1672 57.9829   5
  -3  -1   0-75.6640 54.6352   7
  -3  -1   0-0.85041 96.5875  12
   3   1   0 22.4468 53.3161   2
  -3  -1   0 0.10359 26.0715   1
   3   1   0-148.006 93.1931   7
   3   1   1 7141.13 372.407   7
   3   1   1 7144.83 386.908  12
  -3  -1  -1 7100.30 235.927   1
  -3  -1  -1 6951.18 346.211   7
   3   1   1 6576.00 379.141   2
  -3  -1  -2 1516.24 166.803   7
   3   1   2 1530.90 187.704   7
   3   1   2 1762.25 195.136  12
   3   1   2 1736.16 215.765  11
   3   1   2 1592.47 194.853   2
  -3  -1  -2 1715.61 213.623   2
   3   1   3 33036.0 912.148  11
  -3  -1  -3 31546.7 918.218   6
  -3  -1  -3 31306.0 706.835  10
   3   1   3 31961.4 847.386  12
  -3  -1  -3 31400.2 879.534   2
   3   1   4 270.818 97.2183  11
  -3  -1  -4 424.514 93.5580  10
  -3  -1  -4 366.463 112.458   6
   3   1   5 642.564 143.136  11
  -3  -1  -5 685.578 122.859  10
  -3  -1  -5 663.547 158.224   6
   3   1   5 596.437 159.285   6
   3   1   6 178.726 100.960   7
  -3  -1  -6 73.3675 114.987  11
  -3  -1  -6 33.3050 71.0279  12
   3   1   6 73.6113 123.210   6
  -3  -1  -7 913.857 126.542   8
   3   1   7 970.876 188.622   7
  -3  -1  -7 1106.20 218.753  12
  -3  -1  -7 510.702 181.776  11
   3   1   7 980.628 223.953   6
   3   1   8-31.0141 76.4365   7
  -3  -1  -8-73.8648 132.004  11
   3   1   8 5.76216 77.5398   6
  -3  -1  -8 20.1275 34.8009   8
   3   1   9 1998.30 299.910   7
  -3  -1  -9 1455.13 171.170   8
   3   1   9 1216.24 298.665   6
  -3  -1  -9 1619.55 312.390  11
   3   1  10 349.304 144.929   7
  -3  -1 -10 423.507 204.562  11
   3   1  10 167.185 197.241   6
   3   1  11 2077.64 342.322   7
  -3  -1 -11 1647.31 345.865  11
   3   1  11 1642.87 374.919   6
   3   1  12 836.590 226.355   7
  -3  -1 -12 904.878 269.125  11
   3   1  12 891.574 280.573   6
   3   2 -11 1090.88 278.204  11
  -3  -2  11 951.418 323.493   6
   3   2 -10 1693.57 352.469  11
  -3  -2  10 1835.07 236.681  10
  -3  -2  10 1941.58 404.520   6
   3   2  -9 929.648 248.160  11
  -3  -2   9 996.242 161.037  10
  -3  -2   9 1188.44 291.436   6
   3   2  -8 1.00395 111.643  11
  -3  -2   8 76.0614 54.8819  10
  -3  -2   7 5690.43 549.850   6
   3   2  -7 6799.50 563.321  11
   3   2  -7 5404.85 396.998  10
  -3  -2   7 6008.51 337.688  10
  -3  -2   7 5230.64 145.715   8
   3   2  -6 615.261 185.849  11
  -3  -2   6 692.120 167.949   7
  -3  -2   6 974.220 147.613   3
   3   2  -6 651.271 135.188  10
  -3  -2   6 967.120 232.789   6
  -3  -2   6 934.923 83.5407   8
  -3  -2   5 332.949 104.518   7
   3   2  -5 370.382 135.468  11
  -3  -2   5 226.017 72.6642   3
   3   2  -5 278.410 86.7341  10
  -3  -2   5 335.501 74.5378  10
  -3  -2   5 324.642 147.598   6
  -3  -2   5 392.232 59.2823   8
  -3  -2   4 7953.66 464.441   7
   3   2  -4 9374.70 564.050  11
  -3  -2   4 7746.19 359.250   3
  -3  -2   4 9080.55 343.936  10
   3   2  -4 8681.82 564.887  12
   3   2  -4 8664.18 547.320   2
  -3  -2   3 1026.43 158.183   5
   3   2  -3 1158.16 205.623  12
  -3  -2   3 959.055 149.820   7
   3   2  -3 1086.43 120.414   3
  -3  -2   3 893.088 108.935  10
   3   2  -3 743.855 163.943   2
  -3  -2   2 6535.29 371.358   5
  -3  -2   2 5541.49 328.840   7
   3   2  -2 5854.59 375.054   7
   3   2  -2 6313.11 428.154  12
   3   2  -2 6274.47 267.619   3
  -3  -2   2 5955.79 265.549  10
   3   2  -2 6149.61 404.833   2
   3   2  -2 5778.18 276.239   1
  -3  -2   1 6857.43 338.544   7
   3   2  -1 7248.31 379.878   7
   3   2  -1 5996.91 261.651   1
   3   2  -1 6804.31 422.515  12
   3   2  -1 6491.51 268.594   3
   3   2  -1 7098.58 400.048   2
  -3  -2   1 6181.50 379.437   2
  -3  -2   1 6498.90 357.243   5
   3   2   0 2658.88 224.311   7
   3   2   0 2595.31 259.871  12
   3   2   0 2635.11 167.149   1
  -3  -2   0 2496.57 198.724   7
   3   2   0 2596.50 235.571   2
  -3  -2   0 2811.32 252.986   2
  -3  -2   0 2814.30 175.511   1
  -3  -2  -1 1536.24 157.068   7
   3   2   1 1706.79 201.855  12
   3   2   1 1479.46 176.262   2
   3   2   1 1702.04 180.659   7
  -3  -2  -1 1644.48 186.743   2
  -3  -2  -1 1645.83 148.543   1
  -3  -2  -2 7144.02 343.876   7
  -3  -2  -2 7081.64 310.662   1
   3   2   2 7119.77 407.165  12
   3   2   2 7608.12 372.071   7
  -3  -2  -2 6898.44 297.172  10
   3   2   2 6941.90 368.406   2
  -3  -2  -2 7441.07 386.428   2
  -3  -2  -3 737.387 145.217   2
   3   2   3 906.884 154.554  12
   3   2   3 628.530 148.379  11
  -3  -2  -3 812.027 115.917  10
   3   2   3 855.369 146.696   7
  -3  -2  -3 718.771 143.272   6
  -3  -2  -4 947.018 166.687   2
   3   2   4 1073.76 174.574  11
  -3  -2  -4 842.046 122.145  10
  -3  -2  -4 1006.46 107.508   9
   3   2   4 1100.75 167.915   7
  -3  -2  -4 798.885 162.226   6
   3   2   5 12542.2 563.293   7
   3   2   5 12609.3 610.812  11
  -3  -2  -5 12236.3 629.773   6
  -3  -2  -5 13118.8 511.791  10
  -3  -2  -5 12225.5 326.688   9
  -3  -2  -5 12556.6 445.816   8
   3   2   6 4849.97 378.764   7
  -3  -2  -6 4025.01 376.756  12
  -3  -2  -6 4230.43 399.813  11
  -3  -2  -6 4367.08 403.042   6
   3   2   6 3904.59 389.671   6
   3   2   6 4260.58 332.221  10
  -3  -2  -6 4467.50 275.503   8
   3   2   7 2015.62 272.122   7
  -3  -2  -7 1788.26 279.918  11
  -3  -2  -7 1234.11 229.234  12
   3   2   7 1700.79 229.594  10
  -3  -2  -7 1529.77 167.777   8
   3   2   7 1640.05 283.154   6
  -3  -2  -8 2864.54 370.253  11
  -3  -2  -8 2648.42 351.860  12
   3   2   8 2384.12 289.717  10
  -3  -2  -8 2321.34 219.965   8
   3   2   8 2403.99 365.146   6
  -3  -2  -9 4968.85 493.336  12
  -3  -2  -9 5313.47 534.609  11
   3   2   9 5978.56 569.469   6
   3   2   9 4906.02 427.005  10
  -3  -2  -9 4859.46 332.766   8
  -3  -2 -10 123.636 144.948  11
  -3  -2 -10 42.9464 124.178  12
   3   2  10-28.1528 82.3560  10
   3   2  10 157.573 125.243   6
  -3  -2 -11 138.129 109.072  12
  -3  -2 -11-117.097 140.195  11
   3   2  11 113.449 121.595  10
   3   2  11 77.5088 124.207   6
   3   2  12 3.50778 114.332   7
  -3  -2 -12-224.154 133.649  11
  -3  -2 -12-128.749 156.834  12
   3   2  12 101.050 110.292   6
  -3  -2 -13 2538.49 465.648  11
   3   2  13 2520.58 466.965   6
   3   3 -10 123.592 111.817  11
  -3  -3  10-99.5953 124.038   6
   3   3  -9 6702.31 643.649  11
  -3  -3   9 7074.08 710.769   6
  -3  -3   9 6758.98 391.065  10
   3   3  -8 868.852 242.529  11
  -3  -3   8 786.562 132.553  10
  -3  -3   8 657.683 189.376   6
   3   3  -7 669.532 216.209  11
   3   3  -7 591.963 127.090  10
  -3  -3   7 245.079 154.494   6
   3   3  -6 85.2555 107.338  11
   3   3  -6 257.899 79.4868  10
  -3  -3   6 300.522 71.0576  10
  -3  -3   6 211.482 102.174   7
  -3  -3   6 221.226 139.542   6
  -3  -3   6 270.009 56.0387   8
  -3  -3   5 878.880 160.770   7
  -3  -3   5 733.543 133.738   3
   3   3  -5 815.284 217.025  11
  -3  -3   5 832.310 101.655  10
  -3  -3   5 1035.22 228.993   6
  -3  -3   5 634.095 83.6813   8
   3   3  -4 3622.11 372.116  11
  -3  -3   4 2947.81 273.084   7
  -3  -3   4 3456.52 368.933   6
  -3  -3   4 3517.75 173.064  10
  -3  -3   4 3144.93 186.360   8
   3   3  -4 3282.23 336.873   2
  -3  -3   3 16986.7 668.870   5
  -3  -3   3 16152.0 557.730   7
  -3  -3   3 16674.4 761.519   6
  -3  -3   3 17246.1 344.426  10
   3   3  -3 18274.9 810.276  12
  -3  -3   3 16278.2 433.258   8
   3   3  -3 16828.6 711.430   2
  -3  -3   2 3164.20 277.693   5
  -3  -3   2 3102.31 223.165   7
   3   3  -2 3566.59 275.370   7
   3   3  -2 3109.99 322.888  12
   3   3  -2 3544.30 236.652   3
  -3  -3   2 3264.49 154.458  10
   3   3  -2 3284.51 243.228   1
   3   3  -2 2690.72 270.218   2
  -3  -3   2 3507.08 209.254   8
   3   3  -1 19007.5 745.594  12
   3   3  -1 17223.5 527.186   1
   3   3  -1 19707.1 582.247   7
  -3  -3   1 18696.3 503.628   7
   3   3  -1 17756.1 622.842   2
  -3  -3   1 19193.6 500.755   8
  -3  -3   1 18383.6 646.776   5
   3   3   0 9676.91 391.017   7
   3   3   0 10090.1 524.176  12
  -3  -3   0 9407.36 348.490   7
   3   3   0 8185.74 357.248   1
  -3  -3   0 9020.71 256.716  10
   3   3   0 8970.91 413.897   2
  -3  -3   0 9915.34 370.247   8
  -3  -3   0 9275.86 418.402   2
  -3  -3   0 9476.70 379.898   1
   3   3   1 176.658 66.9517   1
  -3  -3  -1 249.660 85.1037   1
  -3  -3  -1 158.495 61.3363   7
   3   3   1 213.845 89.0177  12
   3   3   1 191.784 79.0674   7
  -3  -3  -1 177.215 70.9498   2
  -3  -3  -1 243.726 71.3997   8
   3   3   1 108.358 61.1121   2
  -3  -3  -1 196.087 49.5997  10
   3   3   2 1384.80 193.621  12
   3   3   2 1390.75 160.906   7
  -3  -3  -2 1421.32 170.099   1
  -3  -3  -2 1224.76 124.792  10
   3   3   2 1178.39 146.523   2
  -3  -3  -2 1270.46 157.547   2
  -3  -3  -2 1380.93 147.090   8
   3   3   3 31402.8 766.419   7
   3   3   3 32438.4 915.166  12
   3   3   3 30778.9 941.451  11
  -3  -3  -3 30400.5 772.178   1
  -3  -3  -3 28721.0 640.992  10
  -3  -3  -3 31604.4 899.661   6
  -3  -3  -3 32522.7 706.124   9
  -3  -3  -3 29868.3 754.449   2
  -3  -3  -3 32274.5 721.996   8
  -3  -3  -4 56.7414 71.8543   2
   3   3   4-0.83838 71.7476   7
   3   3   4 47.7625 85.1830  11
  -3  -3  -4 10.1250 54.2857  10
   3   3   4-19.7802 64.4120  10
  -3  -3  -4 20.4647 37.7036   9
  -3  -3  -4-2.82189 56.5507   6
  -3  -3  -4-17.0158 67.3469   1
  -3  -3  -4-90.9145 59.4080   8
   3   3   5 6379.51 406.681   7
   3   3   5 7008.47 464.260  11
  -3  -3  -5 7367.86 485.397   6
  -3  -3  -5 6766.70 371.905  10
   3   3   5 6756.76 383.986  10
  -3  -3  -5 6596.02 306.492   9
  -3  -3  -5 6608.27 348.714   8
  -3  -3  -6 195.654 130.302  12
  -3  -3  -6 183.717 127.975  11
   3   3   6 0.47844 60.0587  10
  -3  -3  -6 13.4876 53.9676   6
   3   3   6 58.3303 91.5942   6
  -3  -3  -6 92.2425 51.2926   8
  -3  -3  -7 254.439 118.798  12
  -3  -3  -7 137.719 102.548  11
   3   3   7 294.980 131.267  10
   3   3   7 263.402 138.304   6
  -3  -3  -7 240.408 86.6514   8
  -3  -3  -8 177.870 123.766  11
   3   3   8 161.659 114.027  10
   3   3   8 179.066 125.273   6
  -3  -3  -8 201.729 132.252  12
  -3  -3  -9 28.1741 116.387  12
  -3  -3  -9 183.926 160.269  11
   3   3   9 174.957 110.396  10
   3   3   9 158.546 139.025   6
  -3  -3 -10 373.443 174.861  12
  -3  -3 -10 377.247 177.936  11
   3   3  10 477.010 161.027  10
   3   3  10 227.966 154.072   6
  -3  -3 -11 581.378 215.420  12
  -3  -3 -11 685.978 249.889  11
   3   3  11 886.765 224.001  10
   3   3  11 318.937 199.935   6
  -3  -3 -12 363.519 183.957  12
  -3  -3 -12 166.204 133.529  11
   3   3  12 59.5106 110.598  10
   3   3  12-40.2616 131.434   6
  -3  -3 -13 851.783 306.975  11
   3   3  13 989.338 315.693   6
   3   4 -10 459.986 184.218  11
  -3  -4  10 392.531 212.300   6
   3   4  -9 1226.98 287.439  11
  -3  -4   9 1380.78 319.530   6
   3   4  -8 5661.90 592.374  11
  -3  -4   8 5476.82 599.332   6
   3   4  -7 2132.38 352.295  11
  -3  -4   7 1874.61 168.645  10
  -3  -4   7 2629.89 402.528   6
  -3  -4   6 2657.23 286.209   7
   3   4  -6 2527.54 361.798  11
  -3  -4   6 3244.28 415.548   6
  -3  -4   6 3392.46 196.217  10
  -3  -4   6 3142.63 191.029   8
  -3  -4   5 921.387 150.652   7
   3   4  -5 835.635 217.305  11
  -3  -4   5 868.161 87.2141  10
  -3  -4   5 1017.91 234.280   6
  -3  -4   5 694.122 100.112   8
  -3  -4   4 1570.17 183.574   7
   3   4  -4 1693.19 276.495  11
   3   4  -4 1670.57 195.184   3
  -3  -4   4 1754.24 92.1067  10
  -3  -4   4 1755.61 275.813   6
   3   4  -4 1892.91 264.570   2
  -3  -4   4 1495.89 150.319   8
  -3  -4   3 83.1041 48.1543   7
  -3  -4   3 157.035 119.456  12
   3   4  -3 84.4750 129.453  11
   3   4  -3 88.8636 67.2503   3
   3   4  -3 94.6773 70.3538   1
  -3  -4   3-0.68570 85.1308   6
   3   4  -3 170.301 92.8012   2
  -3  -4   3 53.2812 47.8164   8
   3   4  -2 25770.5 954.825  12
  -3  -4   2 27323.1 931.292   6
  -3  -4   2 24242.1 543.379   7
   3   4  -2 25454.1 758.906   1
  -3  -4   2 26150.1 624.098   8
   3   4  -2 26405.0 821.301   2
  -3  -4   2 25547.3 843.737   5
  -3  -4   1-8.57824 30.2531   7
   3   4  -1-53.0840 61.8621  12
   3   4  -1-42.4024 65.0788   1
   3   4  -1-20.0905 51.8458   7
   3   4  -1 61.4540 63.0293   2
  -3  -4   1-9.20977 31.5705   8
   3   4   0 81.4548 50.6025  12
  -3  -4   0 4.26860 23.2222   7
   3   4   0 16.2688 46.9668   7
   3   4   0 25.4689 46.3731   2
  -3  -4   0 11.6943 49.7215   1
  -3  -4   0 15.5528 23.0656  10
   3   4   0 12.9871 47.3700   1
  -3  -4   0 22.4861 32.8491   8
  -3  -4  -1 4613.93 316.673   1
   3   4   1 4467.56 300.468   1
   3   4   1 4114.19 345.498  12
  -3  -4  -1 4336.96 193.897  10
   3   4   1 4026.28 254.832   2
   3   4   1 4205.61 247.061   7
  -3  -4  -1 4576.55 282.943   8
  -3  -4  -1 4148.81 252.274   2
   3   4   2 6241.57 316.694   7
   3   4   2 7302.15 453.168  12
  -3  -4  -2 5534.76 358.705   1
  -3  -4  -2 6202.99 270.492  10
   3   4   2 5924.16 296.510   2
  -3  -4  -2 6086.12 293.116   2
  -3  -4  -2 6749.51 350.144   8
   3   4   3 4902.74 302.777   7
   3   4   3 4914.07 375.644  12
   3   4   3 4644.67 376.612  11
  -3  -4  -3 4857.84 350.969   1
  -3  -4  -3 4453.67 258.832  10
  -3  -4  -3 4797.01 352.019   6
   3   4   3 5260.82 286.031  10
  -3  -4  -3 5340.55 333.715   9
  -3  -4  -3 4508.90 270.837   2
  -3  -4  -3 5268.64 318.452   8
  -3  -4  -4 13.9421 52.2402   2
   3   4   4-47.5398 67.4329   7
   3   4   4-23.3001 36.8689  12
  -3  -4  -4-16.6483 77.0101  12
   3   4   4-13.9278 38.1705  11
  -3  -4  -4-27.8740 47.7879  10
   3   4   4 21.2618 56.2319  10
  -3  -4  -4-36.8021 52.3409   9
  -3  -4  -4-37.1681 40.3272   6
  -3  -4  -4-22.0567 82.3928   1
  -3  -4  -4 18.4762 53.8085   8
  -3  -4  -5 708.385 178.497  12
   3   4   5 751.504 150.787   7
  -3  -4  -5 749.495 140.449   2
  -3  -4  -5 829.107 173.948   1
   3   4   5 879.012 179.885  11
  -3  -4  -5 937.028 141.717  10
   3   4   5 827.684 146.298  10
  -3  -4  -5 838.851 133.204   9
  -3  -4  -5 785.508 153.240   6
  -3  -4  -5 967.960 155.700   8
  -3  -4  -6 1064.36 203.682   1
  -3  -4  -6 1378.81 245.584  12
   3   4   6 985.999 169.796  10
  -3  -4  -6 1182.28 151.631   9
  -3  -4  -6 1059.13 202.673   6
  -3  -4  -7 1325.10 253.175  12
  -3  -4  -7 1163.29 243.881  11
   3   4   7 1087.36 188.672  10
   3   4   7 981.603 212.948   6
  -3  -4  -8 1949.80 315.040  12
  -3  -4  -8 1696.01 305.089  11
   3   4   8 1768.45 255.946  10
   3   4   8 1865.40 295.542   6
  -3  -4  -9 121.587 136.451  11
   3   4   9 174.968 114.816  10
  -3  -4  -9 362.426 180.133  12
   3   4   9 357.959 141.641   6
  -3  -4 -10 9.64449 115.560  12
  -3  -4 -10 5.68418 47.5112  11
   3   4  10-85.1134 123.418  10
   3   4  10-6.83003 116.369   6
  -3  -4 -11 3648.81 491.770  11
  -3  -4 -11 3655.19 479.650  12
   3   4  11 4467.84 477.191  10
   3   4  11 3759.95 494.136   6
  -3  -4 -12 47.9320 124.093  11
  -3  -4 -12 6.67301 112.073  12
   3   4  12 35.2547 154.416  10
   3   4  12 277.137 178.569   6
  -3  -4 -13 2017.28 400.560  11
   3   4  13 1552.40 367.789   6
  -3  -5  10 2831.08 480.155   6
  -3  -5  10 1703.35 295.672   9
   3   5  -9-282.969 146.537  11
  -3  -5   9-197.584 142.650   9
  -3  -5   9-232.858 132.532   6
   3   5  -8 3501.58 475.411  11
  -3  -5   8 1924.86 371.607   6
   3   5  -7 1566.01 323.790  11
  -3  -5   7 1176.03 269.807   6
   3   5  -6-21.3925 72.1989  11
  -3  -5   6-118.775 104.570   6
  -3  -5   5 2550.89 231.715   7
   3   5  -5 1778.43 314.801  11
   3   5  -5 2336.95 255.138   3
  -3  -5   5 2704.23 364.018   6
  -3  -5   5 2021.59 192.315   8
  -3  -5   4 1006.89 122.934   7
   3   5  -4 1289.20 256.877  11
   3   5  -4 1092.46 179.652   3
  -3  -5   4 1487.21 262.414   6
  -3  -5   4 1114.96 152.062   8
   3   5  -3 2040.44 251.883   1
  -3  -5   3 1961.77 145.736   7
  -3  -5   3 2106.69 308.435  12
   3   5  -3 2366.16 329.961  11
   3   5  -3 2428.07 246.597   3
  -3  -5   3 2135.06 286.680   6
  -3  -5   3 1973.81 196.602   8
   3   5  -3 2077.83 256.713   2
  -3  -5   2 82.8058 91.3510  12
  -3  -5   2 47.4225 25.2019   7
   3   5  -2 109.380 85.0244   3
  -3  -5   2 158.057 109.168   6
   3   5  -2 102.227 74.5341   2
   3   5  -2 91.4048 72.6864   1
  -3  -5   2 81.3743 58.0247   8
   3   5  -1 12318.7 597.723   5
   3   5  -1 11784.6 521.615   3
   3   5  -1 11514.6 553.070   1
   3   5  -1 10727.9 621.881  12
   3   5  -1 11821.8 353.347   7
  -3  -5   1 11071.5 639.831  12
   3   5  -1 10229.8 463.840   2
  -3  -5   1 11798.8 487.410   8
   3   5   0 429.504 142.178  12
  -3  -5   0 238.671 125.754  12
   3   5   0 409.615 81.5895   7
   3   5   0 463.955 97.4619   2
  -3  -5   0 347.992 117.835   1
  -3  -5   0 435.155 51.6761  10
   3   5   0 364.587 109.650   1
  -3  -5   0 515.443 112.075   8
  -3  -5  -1 36770.4 972.263   1
   3   5   1 35701.6 1061.65  12
  -3  -5  -1 37553.9 1126.53  12
   3   5   1 35345.5 937.035   1
  -3  -5  -1 33932.2 563.471  10
   3   5   1 33899.7 661.734   7
  -3  -5  -1 36671.1 1000.89   9
   3   5   1 35387.3 682.654   2
  -3  -5  -1 37716.5 899.984   8
   3   5   2 312.163 120.737  12
   3   5   2 309.869 81.2336   7
  -3  -5  -2 448.318 161.449  12
   3   5   2 400.877 120.996   1
  -3  -5  -2 419.464 77.5842  10
  -3  -5  -2 370.749 124.495   1
   3   5   2 474.320 83.9353  10
  -3  -5  -2 363.323 71.9631   2
  -3  -5  -2 695.663 154.968   9
  -3  -5  -2 320.109 101.388   8
   3   5   3 13991.3 499.955   7
   3   5   3 15021.3 673.370  12
  -3  -5  -3 14312.0 645.208   1
   3   5   3 12972.7 647.747  11
  -3  -5  -3 14464.9 698.163  12
  -3  -5  -3 13813.2 475.151  10
  -3  -5  -3 13030.4 576.406   6
   3   5   3 13777.2 463.742  10
  -3  -5  -3 13582.9 400.837   2
   3   5   4 2245.52 224.481   7
  -3  -5  -4 1876.07 264.548  12
   3   5   4 1587.37 230.505  12
  -3  -5  -4 2081.04 269.069   1
   3   5   4 2178.96 275.275  11
  -3  -5  -4 1954.12 202.951  10
   3   5   4 1953.34 201.324  10
  -3  -5  -4 1731.86 168.798   2
  -3  -5  -4 1597.82 210.422   6
  -3  -5  -5 4677.99 420.023  12
   3   5   5 4488.33 386.020  11
  -3  -5  -5 4592.69 390.758   1
  -3  -5  -5 4345.64 361.457   6
  -3  -5  -5 4559.19 330.476  10
   3   5   5 4829.58 330.614  10
  -3  -5  -5 4689.48 303.715   2
  -3  -5  -6 3447.83 370.941  12
  -3  -5  -6 3607.23 372.183   1
  -3  -5  -6 3610.81 352.612   6
   3   5   6 4182.86 332.312  10
  -3  -5  -6 4018.90 314.114   2
  -3  -5  -7 942.321 212.666  12
   3   5   7 719.589 165.920  10
  -3  -5  -7 572.787 177.547   1
   3   5   8 910.221 156.480  13
  -3  -5  -8 730.866 206.960   1
   3   5   8 1312.29 225.369  10
  -3  -5  -8 985.178 238.486  12
  -3  -5  -9 213.501 150.372  12
  -3  -5  -9 257.241 154.752  11
   3   5   9 119.017 112.047  10
  -3  -5  -9 65.8621 94.7624   1
   3   5   9 163.617 114.889   6
  -3  -5 -10 1034.81 253.969  12
  -3  -5 -10 1266.91 282.507   1
  -3  -5 -10 1015.28 251.362  11
   3   5  10 1078.79 231.011  10
   3   5  10 1434.05 299.361   6
  -3  -5 -11 8.92834 98.1687  11
   3   5  11-35.6833 115.109  10
  -3  -5 -11 13.4374 122.172  12
   3   5  11 206.527 196.390   6
  -3  -5 -12 1262.22 281.426  12
  -3  -5 -12 1062.65 279.529  11
   3   5  12 1280.24 280.418  10
   3   5  12 1184.86 331.357   6
  -3  -5 -13 923.950 291.336  11
   3   5  13 532.641 208.269   6
  -3  -6  10 426.637 162.764   9
   3   6  -9 714.052 251.910  11
  -3  -6   9 412.993 167.279   6
  -3  -6   9 418.312 171.269   9
   3   6  -8-188.022 140.243  11
  -3  -6   8 151.306 137.096   6
  -3  -6   8 231.761 137.183   9
   3   6  -7 700.038 207.732  11
  -3  -6   7 599.891 234.971   6
  -3  -6   7 620.779 199.344   9
   3   6  -6 1565.96 319.029  11
  -3  -6   6 1444.26 287.447   6
  -3  -6   6 1696.93 288.669   9
   3   6  -5 803.644 234.052  11
   3   6  -5 674.565 158.893   3
  -3  -6   5 823.769 198.996   6
  -3  -6   5 476.299 173.851   9
  -3  -6   4 2193.45 127.954   7
   3   6  -4 1978.64 313.995  11
   3   6  -4 2398.54 272.911   3
  -3  -6   4 2573.33 334.415   6
  -3  -6   4 2562.23 341.439   9
  -3  -6   4 1792.19 209.255   8
  -3  -6   3 2059.33 319.857  12
   3   6  -3 1248.99 272.804  11
   3   6  -3 1584.07 220.947   3
  -3  -6   3 1878.23 277.662   6
  -3  -6   3 2246.68 309.669   9
   3   6  -3 1247.81 205.847   2
  -3  -6   3 819.520 146.519   8
  -3  -6   2 123.895 106.544  12
   3   6  -2 105.472 98.4619   3
  -3  -6   2-13.7078 60.9418   6
   3   6  -2-38.0039 50.9632   2
  -3  -6   2 172.383 120.185   9
  -3  -6   2-15.8813 49.6885   8
   3   6  -1 1076.79 204.867   5
  -3  -6   1 802.950 207.191  12
   3   6  -1 928.674 173.770   3
   3   6  -1 628.621 150.152   1
   3   6  -1 682.685 121.766   2
  -3  -6   1 577.900 168.194   9
  -3  -6   1 867.158 156.816   8
   3   6   0 24436.2 886.552   5
   3   6   0 23859.6 418.825   7
   3   6   0 23355.5 848.493   1
  -3  -6   0 24694.4 963.324  12
  -3  -6   0 24289.9 902.656   9
   3   6   0 22777.9 586.515   2
   3   6   1 911.322 109.025   7
  -3  -6  -1 969.647 207.821  12
   3   6   1 909.122 181.680   5
  -3  -6  -1 383.636 101.669   6
   3   6   1 1023.53 197.678  12
   3   6   1 718.980 151.736   1
  -3  -6  -1 795.969 98.1697  10
  -3  -6  -1 1044.36 203.250   1
   3   6   1 861.752 100.242   2
  -3  -6  -1 868.420 188.988   9
   3   6   2-4.22178 37.1874   7
  -3  -6  -2 99.3879 102.614  12
  -3  -6  -2-10.5252 42.9428  10
   3   6   2 5.34528 40.6313   1
   3   6   2 28.9305 51.2083  10
  -3  -6  -2 57.7161 84.6110   9
  -3  -6  -2-23.2788 76.2525   1
   3   6   3 673.888 119.756   7
  -3  -6  -3 861.594 192.276  12
  -3  -6  -3 737.868 173.353   1
  -3  -6  -3 673.221 122.041  10
   3   6   3 820.828 122.738  10
  -3  -6  -3 620.891 159.586   9
  -3  -6  -3 730.815 69.0125   2
  -3  -6  -3 780.946 145.390   6
   3   6   4 5135.93 334.200   7
  -3  -6  -4 5290.20 451.246  12
  -3  -6  -4 4714.31 421.619   1
   3   6   4 5118.84 417.060  11
  -3  -6  -4 4346.95 318.452  10
  -3  -6  -4 5007.83 366.596   6
   3   6   4 5167.76 317.519  10
  -3  -6  -4 5292.40 414.647   9
  -3  -6  -4 5010.76 220.321   2
  -3  -6  -5 376.987 86.3610   2
  -3  -6  -5 383.940 147.616  12
  -3  -6  -5 292.801 154.529   1
   3   6   5 449.277 122.337  10
  -3  -6  -5 435.312 123.181   9
  -3  -6  -5 379.780 113.897   6
  -3  -6  -6 4288.37 424.338  12
  -3  -6  -6 4606.22 443.422   1
  -3  -6  -6 4177.36 374.560   6
   3   6   6 4515.29 349.717  10
  -3  -6  -6 4168.59 291.490   2
  -3  -6  -6 4482.34 373.262   9
  -3  -6  -7 498.984 165.622  12
   3   6   7 500.111 144.114  10
  -3  -6  -7 642.482 197.560   1
  -3  -6  -8 4.76101 97.2535  12
  -3  -6  -8 64.8493 109.449   1
   3   6   8-49.4482 107.835  10
  -3  -6  -9 209.998 164.005  12
  -3  -6  -9-52.4210 116.973   1
   3   6   9-208.221 133.339  10
  -3  -6 -10 250.301 169.576  12
   3   6  10-2.56846 84.2165  10
   3   6  10 242.133 135.927   6
  -3  -6 -10-116.398 134.704   1
  -3  -6 -11 127.167 128.424  12
  -3  -6 -11-22.3577 86.2719   1
   3   6  11 167.126 164.462  10
   3   6  11 373.784 192.272   6
  -3  -6 -12 1747.99 372.773  12
   3   6  12 1546.23 350.669   6
   3   6  13 318.157 193.697   6
  -3  -7   9 642.087 234.262   6
  -3  -7   9 239.770 175.790   9
   3   7  -8 62.8687 125.888  11
  -3  -7   8-209.261 127.288   6
  -3  -7   8 114.137 104.724   9
   3   7  -7 403.394 184.809  11
  -3  -7   7 301.886 167.615   6
  -3  -7   7 349.687 193.344   9
   3   7  -6 398.932 191.816  11
  -3  -7   6 480.847 201.893   6
  -3  -7   6 435.476 181.095   9
   3   7  -5 299.858 172.715  11
   3   7  -5 153.531 97.8839   3
  -3  -7   5 92.3327 78.3571   6
  -3  -7   5 181.713 129.660   9
   3   7  -4 1127.78 262.133  11
   3   7  -4 971.009 190.351   3
  -3  -7   4 595.614 185.785   6
  -3  -7   4 688.840 205.982   9
   3   7  -3 2297.39 340.594  11
  -3  -7   3 2517.75 361.651  12
   3   7  -3 2523.50 292.809   3
  -3  -7   3 2136.00 293.257   6
   3   7  -3 1997.48 259.898   2
  -3  -7   3 2524.15 364.024   9
  -3  -7   2 1971.10 320.772  12
   3   7  -2 2107.57 322.618  11
   3   7  -2 2404.35 290.039   3
  -3  -7   2 2380.77 289.200   6
  -3  -7   2 2141.91 333.296   9
   3   7  -2 2126.32 240.163   2
   3   7  -1 6639.06 467.778   3
  -3  -7   1 6347.91 444.848   6
  -3  -7   1 6693.25 545.096  12
   3   7  -1 7475.33 520.536   5
  -3  -7   1 7038.32 543.411   9
   3   7  -1 6183.56 345.525   2
   3   7   0 56.0960 73.4973   5
   3   7   0 141.969 47.6625   2
  -3  -7   0 253.247 129.342  12
  -3  -7   0 293.030 145.763   9
   3   7   1 1290.31 111.627   7
   3   7   1 1238.92 235.176   5
  -3  -7  -1 1347.29 230.985  12
  -3  -7  -1 1415.51 138.412  10
  -3  -7  -1 1785.23 265.715   1
  -3  -7  -1 1567.32 257.500   9
  -3  -7  -2 1023.50 216.500  12
   3   7   2 1299.05 135.086  10
  -3  -7  -2 937.154 126.122  10
   3   7   2 1047.79 123.750   7
   3   7   2 1034.14 218.944   5
  -3  -7  -2 1029.68 209.125   9
  -3  -7  -2 1392.47 238.546   1
   3   7   2 1590.76 203.646   8
   3   7   3 1486.66 205.284   8
   3   7   3 1412.91 163.735   7
  -3  -7  -3 1362.92 238.813  12
  -3  -7  -3 1191.56 236.708   1
   3   7   3 1346.31 154.923  10
  -3  -7  -3 1226.30 168.923  10
  -3  -7  -3 1233.49 225.955   9
  -3  -7  -3 909.539 150.146   6
   3   7   4 1433.45 176.427   7
  -3  -7  -4 1315.04 242.979  12
  -3  -7  -4 1387.63 263.461   1
   3   7   4 1441.05 180.301  10
  -3  -7  -4 1118.31 181.916  10
  -3  -7  -4 1593.08 266.821   9
  -3  -7  -4 1491.63 201.560   6
   3   7   4 1408.09 200.521   8
  -3  -7  -5 1072.23 226.822  12
  -3  -7  -5 1190.38 247.774   1
   3   7   5 920.524 164.683  10
  -3  -7  -5 800.457 159.019   6
  -3  -7  -5 954.024 76.2067   2
  -3  -7  -5 930.877 207.208   9
  -3  -7  -6 3739.50 412.449  12
  -3  -7  -6 4121.00 448.451   1
  -3  -7  -6 3143.95 310.674   6
   3   7   6 3588.48 318.321  10
  -3  -7  -6 3848.09 233.817   2
  -3  -7  -6 3491.78 363.258   9
  -3  -7  -7 664.697 130.192   2
  -3  -7  -7 572.406 180.740  12
  -3  -7  -7 348.615 167.792   1
   3   7   7 512.182 150.158  10
  -3  -7  -8 1230.16 253.900  12
  -3  -7  -8 1096.53 266.782   1
   3   7   8 1090.13 209.161  10
  -3  -7  -9-28.4440 119.548  12
  -3  -7  -9 233.800 115.421   2
   3   7   9 302.072 121.698  10
  -3  -7  -9 36.6900 120.917   1
  -3  -7 -10 3506.21 466.131  12
   3   7  10 3762.13 422.360  10
  -3  -7 -10 3916.79 527.619   1
  -3  -7 -11-70.6757 170.494   1
  -3  -7 -11-200.440 193.205  12
   3   7  11 28.7020 122.660  10
  -3  -7 -12 2220.94 438.610  12
  -3  -8   9 18.1653 148.286   9
  -3  -8   8-182.415 121.333   6
  -3  -8   8 129.007 160.237   9
   3   8  -7 189.859 156.874  11
  -3  -8   7 391.622 171.408   6
  -3  -8   7 136.327 146.147   9
   3   8  -6 154.165 144.214  11
   3   8  -6 148.562 83.4900   3
  -3  -8   6 198.433 137.089   6
  -3  -8   6-59.7638 99.1683   9
   3   8  -5 189.612 114.203  11
   3   8  -5-57.0555 76.3227   3
  -3  -8   5-47.7897 105.614   6
  -3  -8   5 44.2874 91.2232   9
   3   8  -4 397.659 170.970  11
   3   8  -4 242.278 127.601   3
  -3  -8   4 348.219 124.550   6
  -3  -8   4 312.085 150.161   9
   3   8  -3 725.636 209.626  11
   3   8  -3 958.793 208.514   3
  -3  -8   3 1104.55 212.932   6
  -3  -8   3 755.490 252.475   9
  -3  -8   2 2349.59 355.005  12
   3   8  -2 2476.01 346.250  11
   3   8  -2 2650.95 322.017   3
  -3  -8   2 2755.64 317.374   6
  -3  -8   2 1887.43 313.110   9
   3   8  -2 2050.90 227.654   2
   3   8  -1 1577.30 274.368  11
  -3  -8   1 1985.13 320.914  12
   3   8  -1 1545.65 252.019   3
  -3  -8   1 1817.40 246.502   6
  -3  -8   1 1473.73 279.298   9
   3   8  -1 1657.73 172.539   2
   3   8   0 2399.08 317.199   5
  -3  -8   0 2338.01 335.103  12
   3   8   0 2181.63 141.254   2
  -3  -8   0 2286.40 345.858   9
   3   8   0 2465.14 255.666   8
   3   8   1 41.2051 74.1519   8
  -3  -8  -1 74.1746 85.4177  12
   3   8   1 162.151 98.9061   5
  -3  -8  -1 179.402 111.054   1
  -3  -8  -1-47.3096 62.7912   6
   3   8   1 57.8986 35.5555  10
  -3  -8  -1 1.83380 130.881   9
   3   8   2 258.086 104.446   8
   3   8   2 119.274 46.1151   7
  -3  -8  -2 198.615 117.640  12
  -3  -8  -2 184.014 75.5576  10
  -3  -8  -2 131.874 64.9978   6
   3   8   2-92.8758 83.9789   5
   3   8   2 183.370 59.1286  10
  -3  -8  -2 67.6306 87.9129   1
  -3  -8  -2 37.0464 117.081   9
  -3  -8  -2 226.486 80.7048   6
   3   8   3 849.355 165.629   8
   3   8   3 911.342 128.574   7
  -3  -8  -3 687.307 179.155  12
  -3  -8  -3 601.682 131.063  10
   3   8   3 741.220 123.723  10
  -3  -8  -3 495.776 183.574   9
  -3  -8  -3 680.208 122.873   6
  -3  -8  -3 459.192 186.715   1
   3   8   4 1086.46 191.332   8
   3   8   4 836.994 142.119   7
  -3  -8  -4 995.144 234.812   1
  -3  -8  -4 917.724 200.359  12
  -3  -8  -4 875.096 158.874  10
   3   8   4 894.691 154.321  10
  -3  -8  -4 919.656 207.078   9
  -3  -8  -4 973.837 155.305   6
   3   8   5 188.923 114.372   8
  -3  -8  -5 148.747 127.842  12
  -3  -8  -5 291.496 154.511   1
   3   8   5 143.773 78.5576  10
  -3  -8  -5 57.5599 51.5948   6
  -3  -8  -5 16.7517 116.311   9
  -3  -8  -6 1494.54 264.487  12
  -3  -8  -6 2153.94 348.676   1
   3   8   6 1909.41 242.799  10
  -3  -8  -6 2350.43 325.141   9
  -3  -8  -7 398.727 161.111  12
   3   8   7 404.878 123.194  10
  -3  -8  -7 546.615 203.936   1
   3   8   8-33.3515 41.3918  10
  -3  -8  -8 89.1631 73.7012   1
  -3  -8  -9 3962.53 526.677   1
  -3  -8  -9 4102.38 497.927  12
   3   8   9 2641.68 334.375  10
  -3  -8 -10 279.658 189.669  12
  -3  -8 -10 227.897 222.252   1
   3   8  10 225.743 121.616  10
  -3  -8 -11 191.214 113.781  12
   3   8  11-146.303 118.622  10
  -3  -9   8 973.464 254.025   6
   3   9  -7 524.728 235.200  11
  -3  -9   7 691.406 231.777   6
  -3  -9   7 652.387 253.558   9
   3   9  -6 294.890 154.346  11
   3   9  -6 101.950 99.4021   3
  -3  -9   6 52.2607 109.028   6
  -3  -9   6 216.259 155.689   9
   3   9  -5 1018.12 265.207  11
   3   9  -5 792.731 198.601   3
  -3  -9   5 531.051 169.030   6
  -3  -9   5 380.318 226.627   9
   3   9  -4 447.178 197.348  11
   3   9  -4 161.506 102.128   3
  -3  -9   4 218.165 129.336   6
  -3  -9   4 221.693 170.889   9
   3   9  -3 2716.61 407.046  11
   3   9  -3 3117.86 369.822   3
  -3  -9   3 2893.77 344.467   6
  -3  -9   3 2815.05 426.772   9
  -3  -9   2 343.619 172.926  12
   3   9  -2 542.948 205.742  11
   3   9  -2 533.797 174.025   3
  -3  -9   2 633.957 153.843   6
  -3  -9   2 346.234 163.516   9
   3   9  -1 3090.08 369.749   3
   3   9  -1 2591.30 349.520  11
  -3  -9   1 3165.00 317.735   6
  -3  -9   1 3025.11 409.577  12
  -3  -9   1 2578.45 400.711   9
   3   9   0 2022.53 318.042   5
  -3  -9   0 1571.39 281.014  12
   3   9   0 1443.97 209.458   8
  -3  -9   0 1325.55 281.595   9
   3   9   1 580.686 150.740   8
   3   9   1 485.561 176.531   5
  -3  -9  -1 704.105 209.035  12
  -3  -9  -1 505.505 111.646   6
   3   9   1 545.279 75.4727  10
  -3  -9  -1 410.615 164.418   9
  -3  -9  -1 259.990 163.148   1
   3   9   2 53.7647 67.8003   8
   3   9   2-30.1138 109.095   5
  -3  -9  -2 62.2991 125.286  12
  -3  -9  -2 37.1610 56.2948   6
  -3  -9  -2 7.76848 130.984   1
   3   9   2-63.3937 36.4637  10
   3   9   2-22.1619 27.6565   7
  -3  -9  -2 103.253 131.690   9
  -3  -9  -3 3699.70 437.580   1
   3   9   3 4189.79 257.514   7
  -3  -9  -3 3117.79 385.166  12
  -3  -9  -3 4250.56 284.264   6
   3   9   3 3867.59 270.497  10
  -3  -9  -3 3712.96 455.153   9
   3   9   3 3969.42 361.272   8
   3   9   3 4334.62 468.097   5
   3   9   4 6167.44 360.501   7
  -3  -9  -4 6480.55 595.912   1
  -3  -9  -4 6709.66 566.898  12
  -3  -9  -4 6447.01 352.606   6
   3   9   4 6984.18 394.541  10
  -3  -9  -4 6766.02 599.919   9
   3   9   4 7138.54 486.844   8
   3   9   5 1009.02 171.450   7
  -3  -9  -5 857.387 208.293  12
  -3  -9  -5 718.519 206.751   1
   3   9   5 1225.91 206.099   8
   3   9   5 982.245 172.873  10
  -3  -9  -5 1132.96 252.785   9
  -3  -9  -6 5701.91 533.355  12
  -3  -9  -6 6535.93 625.448   1
   3   9   6 6052.37 427.154  10
  -3  -9  -6 6112.35 560.604   9
   3   9   6 6557.45 473.805   8
  -3  -9  -7 73.5097 122.898  12
  -3  -9  -7-64.1791 92.6724   1
   3   9   7 156.749 101.280  10
  -3  -9  -8 319.368 147.489  12
  -3  -9  -8 368.867 171.336   1
   3   9   8 360.558 148.269  10
  -3  -9  -9-11.9964 83.3015  12
   3   9   9 79.9729 117.662  10
  -3  -9  -9 113.362 130.704   1
  -3  -9 -10 116.962 108.478  12
   3   9  10 456.826 158.331  10
  -3  -9 -11 1890.52 378.770  12
   3  10  -6-262.471 208.955  11
  -3 -10   6 435.741 239.287   9
   3  10  -5 707.326 240.390  11
   3  10  -5 627.858 192.724   3
  -3 -10   5 824.382 275.077   9
   3  10  -4 172.750 147.441  11
   3  10  -4-61.2815 111.650   3
  -3 -10   4 403.610 184.541   9
   3  10  -3 249.060 136.287  11
   3  10  -3-16.8971 101.227   3
  -3 -10   3 154.279 193.532   9
   3  10  -2 13.3778 106.033  11
   3  10  -2-31.1362 115.995   3
  -3 -10   2-27.8754 164.671   9
  -3 -10   1 1118.88 259.703  12
   3  10  -1 1257.03 209.084   8
   3  10  -1 929.145 221.885  11
   3  10  -1 1197.35 259.532   3
  -3 -10   1 1054.99 270.194   9
   3  10   0 308.704 136.118   5
  -3 -10   0-110.783 125.133  12
   3  10   0-100.558 83.5189   8
   3  10   0 184.352 111.645  11
   3  10   0 87.3737 145.425   3
  -3 -10   0-141.321 142.595   9
   3  10   1 1852.94 257.465   8
   3  10   1 1925.48 325.443   5
  -3 -10  -1 1913.79 324.184  12
  -3 -10  -1 1942.44 353.723   9
   3  10   2 382.371 164.056   5
   3  10   2 392.052 144.101   8
  -3 -10  -2 360.480 164.665  12
  -3 -10  -2 599.357 195.194   1
  -3 -10  -2 357.094 168.348   9
   3  10   3 526.627 150.315   8
  -3 -10  -3 743.785 204.117  12
  -3 -10  -3 665.422 232.440   1
   3  10   3 796.278 127.421  10
   3  10   3 819.923 222.079   5
  -3 -10  -3 734.437 219.848   9
  -3 -10  -4 576.603 190.744  12
   3  10   4 828.722 148.357  10
  -3 -10  -4 1148.70 273.948   1
  -3 -10  -4 711.378 219.790   9
   3  10   4 574.105 199.206   5
   3  10   4 797.656 176.046   8
   3  10   5 1887.19 225.838   7
  -3 -10  -5 1434.03 286.167  12
   3  10   5 1729.23 224.401  10
  -3 -10  -5 1427.05 317.249   9
   3  10   5 2367.38 296.786   8
  -3 -10  -5 1752.06 352.967   1
   3  10   6 1319.65 226.258   8
  -3 -10  -6 1143.42 256.675  12
  -3 -10  -6 1460.13 324.227   1
   3  10   6 1292.73 207.182  10
  -3 -10  -7 3460.40 441.336  12
  -3 -10  -7 2949.61 457.166   1
   3  10   7 2887.40 324.611  10
  -3 -10  -8-173.711 136.993  12
  -3 -10  -8-1.42986 150.820   1
   3  10   8-34.2712 84.1377  10
  -3 -10  -9 273.681 154.663  12
   3  10   9 237.907 126.224  10
  -3 -10 -10 57.9969 89.1368  12
   3  10  10 208.268 94.7525  10
   3  11  -5 588.937 260.860  11
   3  11  -4-84.1682 95.7326  11
   3  11  -3 1526.99 315.940  11
   3  11  -3 1745.23 319.852   3
  -3 -11   3 2140.65 442.915   9
   3  11  -2 41.1882 101.277  11
   3  11  -2 63.6609 107.707   3
  -3 -11   2 116.684 165.178   9
  -3 -11   1 311.061 134.569  12
   3  11  -1 310.935 166.104  11
   3  11  -1 368.527 195.867   3
  -3 -11   1 778.868 279.484   9
  -3 -11   0 2914.44 414.339  12
   3  11   0 2824.75 371.823  11
   3  11   0 3473.67 443.854   3
  -3 -11   0 3276.34 506.629   9
   3  11   0 2961.01 335.594   8
   3  11   1 2115.96 285.073   8
   3  11   1 2034.71 357.857   5
  -3 -11  -1 1867.46 332.517  12
   3  11   1 2167.65 309.331  11
  -3 -11  -1 3182.94 489.086   9
   3  11   2 17723.0 996.314   5
  -3 -11  -2 16011.7 911.117  12
  -3 -11  -2 16603.3 1076.22   9
   3  11   2 17531.5 817.141   8
   3  11   3 2579.38 400.514   5
  -3 -11  -3 3137.28 449.895   1
  -3 -11  -3 2325.54 347.905  12
  -3 -11  -3 2949.69 449.214   9
   3  11   3 2988.77 350.247   8
  -3 -11  -4 12724.3 911.282   1
  -3 -11  -4 11012.2 753.936  12
  -3 -11  -4 11696.6 891.260   9
   3  11   4 12907.3 723.558   8
   3  11   4 13151.2 868.605   5
   3  11   5 713.528 185.744   8
  -3 -11  -5 415.886 147.793  12
  -3 -11  -5 796.358 265.746   1
  -3 -11  -5 602.414 226.180   9
   3  11   5 839.155 235.808   5
   3  11   6 88.0682 93.4072   8
  -3 -11  -6-144.075 116.196  12
   3  11   6-17.0266 58.6607  10
  -3 -11  -6 50.9930 116.973   1
  -3 -11  -7 125.586 160.720   1
  -3 -11  -7-211.595 147.148  12
   3  11   7 218.142 111.067  10
   3  11   8-44.2623 81.8566  10
   3  11   9 152.817 115.288  10
   3  12  -3 123.575 141.556  11
   3  12   0 482.449 142.691   8
  -3 -12   0 277.168 131.806  12
   3  12   0 356.793 202.414   3
  -3 -12   0 708.251 240.157   9
   3  12   1 2874.97 441.482   5
  -3 -12  -1 1851.92 320.571  12
   3  12   1 2329.07 396.104   3
   3  12   1 2329.01 308.500   8
  -3 -12  -1 2116.38 418.464   9
   3  12   2 5376.97 587.830   5
  -3 -12  -2 4291.20 488.393  12
  -3 -12  -2 5846.59 689.998   9
   3  12   2 5957.88 507.497   8
   3  12   3 115.051 106.289   8
  -3 -12  -3-187.899 137.274   1
   3  12   3-67.1809 167.807   5
  -3 -12  -3-282.990 185.353   9
   3  12   4 51.2272 86.0043   8
   3  12   4 81.9692 135.178   5
  -3 -12  -4 203.282 139.048   1
  -3 -12  -4 79.5965 156.328   9
   3  12   5 1247.31 304.905   5
   3  12   6 223.675 135.010   5
   3  13   2 3200.43 455.306   5
  -4  11   3 4175.99 542.962  10
  -4  11   2 1012.35 280.851  10
  -4  11   1 529.307 211.454  10
  -4  11   0 246.732 174.821  10
  -4  11  -1 115.064 135.677  10
  -4  11  -1-31.5635 59.0390   3
  -4  11  -2 105.590 118.242  10
  -4  11  -3-36.2489 82.0711  10
  -4  11  -4 145.882 85.4208  10
   4 -10  -7 299.097 184.789  13
   4 -10  -6 281.352 157.521   4
   4 -10  -6 44.9107 99.0523  13
   4 -10  -5 608.418 231.709  13
   4 -10  -5 704.617 234.478   4
  -4  10   5 569.778 223.233  10
  -4  10   5 977.691 276.453   8
   4 -10  -5 948.285 238.691   1
   4 -10  -4 3599.36 469.250   4
  -4  10   4 2852.08 439.126  10
   4 -10  -4 2970.93 430.438  13
   4 -10  -3 2341.19 396.593   4
  -4  10   3 1845.59 350.074  10
   4 -10  -3 1944.51 359.654  13
  -4  10   3 1940.45 319.753   2
   4 -10  -2 711.174 235.381  13
   4 -10  -2 794.545 219.650   4
  -4  10   2 730.778 254.774  10
  -4  10   2 522.247 162.443   2
   4 -10  -1 341.533 172.945   4
   4 -10  -1-106.951 117.619  13
   4 -10  -1-134.285 129.095   7
  -4  10   1 42.3602 68.0022   3
  -4  10   1 73.9108 119.850  10
  -4  10   1 107.876 104.197   2
   4 -10   0 620.932 184.950  13
   4 -10   0 362.949 186.475   4
   4 -10   0 482.694 203.605   7
  -4  10   0 452.477 153.369   2
  -4  10   0 426.810 197.604  10
  -4  10   0 416.341 123.162   3
   4 -10   1 8766.96 704.839  13
   4 -10   1 8235.51 720.412   4
   4 -10   1 7155.18 676.592   7
  -4  10  -1 8621.70 513.958   3
  -4  10  -1 6841.73 649.547  10
  -4  10  -1 7614.32 639.432   2
   4 -10   2-63.0675 168.971   4
   4 -10   2-272.631 139.158   7
  -4  10  -2 59.4293 139.490   2
   4 -10   2-39.4615 108.519  13
  -4  10  -2-104.410 86.5616  10
   4 -10   3 591.440 205.058   4
  -4  10  -3 437.189 177.176   2
   4 -10   3 448.199 163.248   7
  -4  10  -3 291.988 205.521  10
   4 -10   3 111.518 114.452  13
   4 -10   4 927.485 248.301  13
  -4  10  -4 585.281 205.544   2
   4 -10   4 633.112 201.144   4
  -4  10  -4 489.723 185.242  10
  -4  10  -5-280.086 136.935   2
   4 -10   5-85.7348 71.6988   4
   4 -10   6-70.2976 93.5033  13
   4 -10   6 291.707 143.462   4
  -4  10  -6 5.60338 141.048   2
   4  -9  -8 364.643 171.771  13
  -4   9   8 312.795 159.311   8
   4  -9  -7 1.06531 81.1994  13
   4  -9  -7 177.397 134.266   4
  -4   9   7 54.8820 68.8450   8
   4  -9  -6 10.4639 111.880  13
   4  -9  -6 63.9208 87.2683   4
  -4   9   6 250.675 187.378  10
   4  -9  -6 7.01421 32.2486   1
  -4   9   6-1.22064 73.2504   8
   4  -9  -5 3324.41 425.909  13
   4  -9  -5 3239.48 439.240   4
   4  -9  -5 2829.60 380.532   1
  -4   9   5 3124.19 450.606  10
   4  -9  -4 323.378 159.264  13
   4  -9  -4 294.809 176.043   4
  -4   9   4 582.289 225.888  10
   4  -9  -4 342.647 158.896   1
   4  -9  -3 23.0558 114.840   4
  -4   9   3-0.50955 43.8219   3
   4  -9  -3 35.4813 103.855  13
  -4   9   3 12.0300 148.167  10
  -4   9   3 46.7587 72.5062   2
   4  -9  -2 1890.19 308.179  13
   4  -9  -2 2313.44 355.685   4
  -4   9   2 2148.30 236.792   3
  -4   9   2 1907.00 352.195  10
  -4   9   2 2101.04 333.165   2
   4  -9  -1 499.648 164.247   4
   4  -9  -1 225.947 132.149   7
  -4   9   1 283.317 104.357   3
  -4   9   1 782.941 243.002  10
  -4   9   1 280.470 137.837   2
   4  -9  -1 265.986 138.281  13
   4  -9   0 1687.29 296.060  13
   4  -9   0 1479.83 307.399   4
   4  -9   0 1713.28 357.261   7
  -4   9   0 1850.26 219.350   3
  -4   9   0 1543.02 290.419   2
  -4   9   0 1629.02 320.309  10
   4  -9   1 1991.46 325.683  13
   4  -9   1 2403.34 366.623   4
   4  -9   1 2158.73 363.100   7
  -4   9  -1 1814.62 319.471   2
  -4   9  -1 2338.61 379.207  10
  -4   9  -1 2162.67 241.866   3
   4  -9   2 2760.53 380.028  13
   4  -9   2 3034.54 408.911   4
   4  -9   2 2042.73 360.302   7
  -4   9  -2 2126.44 354.922   2
  -4   9  -2 1621.30 315.777  10
   4  -9   3 296.599 175.524  13
   4  -9   3 221.812 131.996   4
   4  -9   3 126.604 99.0512   7
   4  -9   4 171.044 141.100  13
  -4   9  -4 202.354 118.063   2
   4  -9   4 268.571 167.097   4
   4  -9   4-68.6039 90.9370   7
   4  -9   5 101.148 112.136  13
  -4   9  -5-160.307 128.950   2
   4  -9   5 212.903 121.966   7
   4  -9   5 82.9968 128.755   4
   4  -9   6 459.478 194.329  13
  -4   9  -6 357.123 155.948   2
   4  -9   6 315.765 161.726   4
   4  -9   7 108.220 140.203  13
   4  -9   7 148.871 121.624   4
  -4   9  -7 290.181 161.407   2
  -4   8   9 194.733 131.870   8
   4  -8  -8 346.367 133.686  13
   4  -8  -8 656.849 179.774   4
  -4   8   8 284.141 128.812   8
   4  -8  -7 89.2368 96.8940  13
   4  -8  -7 80.2546 88.0965   4
  -4   8   7-1.22745 116.251  10
  -4   8   7 103.177 105.301   8
   4  -8  -7 25.1040 101.325   1
   4  -8  -6 3379.21 402.712  13
   4  -8  -6 3146.37 403.537   4
   4  -8  -6 3677.85 405.909   1
  -4   8   6 3641.27 486.833  10
   4  -8  -5 80.3139 86.1516  13
   4  -8  -5-21.8390 48.5913   4
  -4   8   5-26.7655 90.2984  10
   4  -8  -5-64.4992 81.0166   1
   4  -8  -4 380.739 155.574  13
   4  -8  -4 811.832 237.629   4
  -4   8   4 456.945 105.482   3
   4  -8  -4 698.026 177.070   1
  -4   8   4 689.871 199.642  10
   4  -8  -3 606.374 195.734  13
   4  -8  -3 611.914 192.189   4
  -4   8   3 352.201 93.5162   3
  -4   8   3 548.051 206.306  10
  -4   8   3 336.757 107.666   6
  -4   8   3 490.430 165.229   2
   4  -8  -2 4422.05 449.392  13
   4  -8  -2 4731.50 464.426   4
   4  -8  -2 4023.09 525.677   7
  -4   8   2 4884.18 322.786   3
  -4   8   2 4631.36 347.323   6
  -4   8   2 5050.95 543.767  10
  -4   8   2 4306.21 461.737   2
   4  -8  -1 1663.56 292.052   4
   4  -8  -1 1207.58 303.705   7
   4  -8  -1 1646.99 281.790  13
  -4   8   1 1260.34 187.446   6
  -4   8   1 1353.68 176.572   3
  -4   8   1 1498.78 283.075   2
  -4   8   1 949.870 253.258  10
   4  -8   0 665.424 192.299   4
   4  -8   0 701.700 222.789   7
  -4   8   0 959.370 227.034   2
  -4   8   0 703.728 229.412  10
  -4   8   0 603.953 124.551   3
   4  -8   0 756.241 191.724  13
   4  -8   1 1419.06 267.031  13
   4  -8   1 1443.13 279.954   4
   4  -8   1 1301.76 290.544   7
  -4   8  -1 1251.06 273.112   2
  -4   8  -1 861.896 238.314  10
  -4   8  -1 1047.06 163.415   3
   4  -8   2 110.633 92.1421   4
   4  -8   2 367.343 173.568   7
  -4   8  -2 181.135 126.837   2
   4  -8   2 213.681 132.227  13
   4  -8   3 532.941 192.456   4
   4  -8   3 371.698 153.521   7
  -4   8  -3 604.262 155.738  11
  -4   8  -3 788.729 222.328   2
   4  -8   3 740.506 200.720  13
   4  -8   4 1853.42 298.576  13
  -4   8  -4 1101.78 263.211   2
   4  -8   4 1830.05 310.012   4
   4  -8   4 1234.31 271.958   7
  -4   8  -4 1635.64 265.797  11
   4  -8   5 1813.79 328.306   7
  -4   8  -5 1102.91 229.548  11
  -4   8  -5 1174.04 274.149   2
   4  -8   5 1073.36 247.416   4
   4  -8   5 1375.37 266.224  13
   4  -8   6 663.896 181.780  13
  -4   8  -6 617.697 224.866   2
   4  -8   6 1142.13 271.052   7
   4  -8   6 744.184 198.326   4
  -4   8  -6 498.805 181.861  11
   4  -8   7 81.9414 104.843  13
  -4   8  -7 96.5096 86.3351   2
   4  -8   7 29.4776 85.5946   7
   4  -8   7-3.87970 96.0944   4
   4  -8   8-68.9549 66.1735  13
  -4   8  -8-13.3761 43.8921   2
   4  -8   8 27.3616 81.0254   4
  -4   8  -8-6.53900 127.316  11
  -4   8  -9 86.1956 124.857  11
  -4   7   9 935.025 247.863   8
   4  -7  -8-3.53258 83.2486   4
   4  -7  -8 193.673 102.708   1
  -4   7   8 280.101 165.194  10
   4  -7  -8 75.3183 89.8208  13
  -4   7   8 452.990 168.280   8
   4  -7  -7 12.2885 65.0278  13
   4  -7  -7 91.1701 104.255   1
   4  -7  -7-27.8431 67.5626   4
  -4   7   7-113.726 110.088  10
  -4   7   7 137.528 89.7112   6
   4  -7  -6 372.144 149.614   1
   4  -7  -6 512.560 167.772  13
   4  -7  -6 269.579 124.054   4
  -4   7   6 769.710 249.828  10
  -4   7   6 315.942 142.220   6
   4  -7  -5 133.981 117.316   4
  -4   7   5 18.3032 69.3542  10
   4  -7  -5 281.032 115.094  13
  -4   7   5-4.84324 85.0218   6
   4  -7  -5 167.910 89.6381   1
   4  -7  -4-67.7986 83.3275  13
   4  -7  -4 4.93050 83.1831   4
  -4   7   4-38.0292 87.4754  10
  -4   7   4 0.62317 73.9289   6
   4  -7  -4-56.7441 77.3903   1
  -4   7   4 3.90612 88.1386   2
   4  -7  -3 109.642 101.032  13
   4  -7  -3 177.516 128.856   4
   4  -7  -3-81.9844 122.610   7
  -4   7   3 426.819 99.6060   3
  -4   7   3 339.493 201.973  10
  -4   7   3 274.625 110.657   6
  -4   7   3 301.429 153.013   2
   4  -7  -3 327.667 111.707   1
   4  -7  -2 182.017 127.401  13
   4  -7  -2 387.915 165.703   4
   4  -7  -2 56.4975 89.8267   7
  -4   7   2 236.598 72.5864   3
  -4   7   2 254.910 159.440  10
  -4   7   2 256.831 96.0181   6
  -4   7   2 159.279 137.054   2
   4  -7  -1 8703.13 575.531  13
   4  -7  -1 7989.49 680.172   7
   4  -7  -1 7957.15 574.217   4
  -4   7   1 8322.51 381.632   3
  -4   7   1 8232.24 657.977  10
  -4   7   1 7098.84 453.320   6
  -4   7   1 7645.12 598.206   2
   4  -7   0 37012.7 1186.01  13
  -4   7   0 38599.8 830.726   3
  -4   7   0 35591.7 1332.20  10
  -4   7   0 34398.6 1009.66   6
   4  -7   0 37790.7 1440.81   7
   4  -7   0 38225.1 1260.53   4
  -4   7   0 33464.3 1251.56   2
   4  -7   1 83.4062 106.124   4
   4  -7   1 147.066 139.483   7
  -4   7  -1-0.95674 101.274   2
  -4   7  -1 126.787 64.4088   3
   4  -7   1 66.9048 114.124  13
  -4   7  -1 191.521 99.9800   6
   4  -7   2 887.229 221.173  13
  -4   7  -2 523.333 70.0965  12
   4  -7   2 526.799 173.462   4
  -4   7  -2 419.026 189.799   2
   4  -7   2 938.166 232.036   7
  -4   7  -2 607.182 167.000   6
   4  -7   3-35.3347 107.448  13
  -4   7  -3 109.484 56.0623  12
  -4   7  -3-107.591 136.877   2
   4  -7   3-80.0493 101.782   4
   4  -7   3 65.0503 77.3088   7
  -4   7  -3 62.4925 74.5318  11
   4  -7   4 1260.99 241.795  13
  -4   7  -4 1622.17 202.598  12
  -4   7  -4 1528.07 308.579   2
   4  -7   4 1315.58 247.795   4
   4  -7   4 1429.82 273.913   7
  -4   7  -4 1441.16 244.282  11
   4  -7   5 965.344 208.508  13
  -4   7  -5 587.886 147.298  12
   4  -7   5 955.365 220.072   4
   4  -7   5 756.643 221.631   7
  -4   7  -5 642.121 209.778  11
  -4   7  -5 821.791 233.713   2
  -4   7  -6 213.863 113.333  12
   4  -7   6 269.166 151.346   7
   4  -7   6 110.389 86.1699   4
  -4   7  -6 417.231 181.684   2
  -4   7  -6-45.9961 105.661  11
   4  -7   6 76.2695 94.6979  13
   4  -7   7 451.556 178.428  13
  -4   7  -7 382.264 220.210   2
   4  -7   7 120.730 100.775   7
   4  -7   7-139.689 126.177   4
  -4   7  -7 77.7829 112.124  11
   4  -7   8 2240.66 315.424  13
   4  -7   8 2505.72 388.804   7
   4  -7   8 2187.71 317.641   4
  -4   7  -8 2042.96 384.429  11
  -4   7  -8 2481.40 430.104   2
  -4   7  -9 447.582 204.435   2
   4  -7   9 392.220 163.606   7
  -4   7  -9 409.090 248.594  11
  -4   6   9 430.663 160.485  10
  -4   6   9 496.882 176.250   6
  -4   6   9 167.796 102.882   8
   4  -6  -8 2761.25 319.354  13
   4  -6  -8 2901.42 336.092   4
   4  -6  -8 3742.14 408.978   1
  -4   6   8 2689.94 404.166  10
  -4   6   8 2865.62 387.091   6
  -4   6   8 3159.60 398.753   8
   4  -6  -7 1953.60 275.880   4
   4  -6  -7 2048.73 291.133   1
  -4   6   7 2535.11 379.837  10
  -4   6   7 2377.78 340.519   6
   4  -6  -7 2153.95 291.737  13
   4  -6  -6 415.197 132.670   4
   4  -6  -6 797.005 183.298   1
   4  -6  -6 278.996 119.469  13
  -4   6   6 739.557 220.599  10
  -4   6   6 640.541 175.880   6
   4  -6  -5 2383.69 294.921  13
   4  -6  -5 2026.15 258.909   1
   4  -6  -5 1719.46 262.331   4
  -4   6   5 2195.20 338.074  10
  -4   6   5 1471.98 246.362   6
   4  -6  -4 2255.70 285.728  13
   4  -6  -4 2488.02 275.271   1
   4  -6  -4 2553.82 137.104  11
  -4   6   4 2564.27 299.979   6
  -4   6   4 2432.02 355.465  10
   4  -6  -4 2701.90 322.927   4
  -4   6   4 2386.86 349.212   2
   4  -6  -3 1181.91 85.3934  11
   4  -6  -3 1191.26 88.0705  11
  -4   6   3 1318.08 140.076   3
   4  -6  -3 1153.54 305.049   7
   4  -6  -3 1166.13 188.597   1
   4  -6  -3 1182.21 211.596  13
  -4   6   3 1346.77 284.997  10
  -4   6   3 1105.59 200.053   6
  -4   6   3 526.163 179.670   2
   4  -6  -2 13886.6 681.983  13
   4  -6  -2 14222.3 906.225   7
   4  -6  -2 15362.6 348.115  11
   4  -6  -2 14054.9 325.879  11
  -4   6   2 14663.7 443.010   3
  -4   6   2 14208.2 655.209   6
  -4   6   2 13362.7 563.522   1
  -4   6   2 14194.5 826.681  10
  -4   6   2 14610.1 812.624   2
   4  -6  -1 16153.5 732.534  13
   4  -6  -1 16135.3 409.677  11
  -4   6   1 15648.1 638.327   1
  -4   6   1 16690.8 475.499   3
  -4   6   1 15987.2 867.586  10
   4  -6  -1 15502.4 919.663   7
  -4   6   1 15312.3 824.540   2
   4  -6   0 6145.90 458.714  13
   4  -6   0 6722.48 584.837   7
  -4   6   0 5051.90 379.345   1
   4  -6   0 6186.27 294.251  11
  -4   6   0 6294.16 302.945   3
  -4   6   0 5943.74 533.585  10
  -4   6   0 5392.20 415.706   6
  -4   6   0 5207.22 488.131   2
   4  -6   1 2661.26 302.588  13
  -4   6  -1 2495.86 279.084   1
   4  -6   1 3048.29 394.433   7
   4  -6   1 2898.81 232.666  11
  -4   6  -1 2755.88 375.795   2
  -4   6  -1 3109.22 324.164   6
   4  -6   2 4054.13 380.626  13
   4  -6   2 4284.82 455.231   7
  -4   6  -2 4154.12 242.930  12
   4  -6   2 3999.98 306.300  11
  -4   6  -2 3574.84 360.433   6
  -4   6  -2 3994.91 449.421   2
   4  -6   3 6641.57 478.570  13
  -4   6  -3 6795.85 367.421  12
   4  -6   3 5811.47 394.244  11
  -4   6  -3 6947.20 488.168  11
   4  -6   3 6867.61 580.258   7
  -4   6  -3 6221.11 574.625   2
  -4   6  -4 248.368 168.060   2
   4  -6   4 66.1532 105.155   7
  -4   6  -4 418.378 160.832  11
   4  -6   4 425.077 146.687  13
  -4   6  -4 398.885 116.738  12
   4  -6   5 184.418 123.041  13
  -4   6  -5 300.031 121.723  12
   4  -6   5 79.3879 95.2604   4
   4  -6   5 135.693 111.515   7
  -4   6  -5 128.559 129.465   2
  -4   6  -5 108.715 111.898  11
  -4   6  -6-115.068 119.560   2
  -4   6  -6-9.26445 69.7270  12
   4  -6   6-185.520 111.479   7
   4  -6   6 63.4447 75.6478   4
   4  -6   6-153.262 112.330  13
  -4   6  -6 35.8555 113.334  11
  -4   6  -7 92.5260 113.229   2
   4  -6   7 151.209 94.1430   7
   4  -6   7-3.69622 93.4527   4
  -4   6  -7-65.4152 119.659  11
   4  -6   7-41.6884 78.8203  13
   4  -6   8 10109.9 598.637  13
   4  -6   8 10001.7 747.247   7
  -4   6  -8 9185.59 754.230  11
   4  -6   8 9772.11 610.168   4
  -4   6  -8 9727.20 827.846   2
  -4   6  -9 225.946 128.987   2
   4  -6   9 133.689 115.314   7
  -4   6  -9 240.788 143.731  11
   4  -6   9 221.685 225.605   6
  -4   6 -10 2967.41 502.309  11
   4  -6  10 2513.31 405.491   7
   4  -6  10 2270.90 450.259   6
  -4   5  11 5326.64 650.585   6
  -4   5  10 998.309 247.518  10
  -4   5  10 926.008 277.555   6
   4  -5  -9 96.7352 128.501   1
  -4   5   9 7.31951 45.3262  10
  -4   5   9 175.131 153.537   6
  -4   5   9 4.83271 20.3728   8
   4  -5  -8 1380.58 211.785  13
   4  -5  -8 1575.09 258.190   1
   4  -5  -8 1456.30 227.328   4
  -4   5   8 1603.82 304.508  10
  -4   5   8 924.866 263.130   6
   4  -5  -7 28.0875 63.7596   4
   4  -5  -7 124.973 60.6579  11
   4  -5  -7 51.4328 74.8973  13
  -4   5   7 172.390 111.205  10
  -4   5   7 155.556 120.867   6
   4  -5  -7 87.1922 108.789   1
   4  -5  -6 1126.81 202.342  13
   4  -5  -6 1217.85 202.894   4
   4  -5  -6 928.200 181.497   1
  -4   5   6 1033.02 238.706  10
  -4   5   6 945.550 219.963   6
   4  -5  -5 50.1822 92.0152   1
   4  -5  -5 24.8878 73.0763  13
   4  -5  -5 1.76092 22.6068  11
  -4   5   5-103.384 97.5167  10
   4  -5  -5 86.4617 72.1983  12
  -4   5   5 3.10259 85.1330   6
   4  -5  -4 99.4604 59.0866  12
   4  -5  -4 226.976 112.094  13
   4  -5  -4 111.569 57.8317  11
  -4   5   4 61.3295 98.3030  10
  -4   5   4 45.2539 87.4930   6
  -4   5   4 192.334 125.397   2
   4  -5  -4 54.2637 64.5737   1
   4  -5  -3 22007.6 799.708  13
   4  -5  -3 22491.6 486.225  12
   4  -5  -3 23684.5 576.749  11
   4  -5  -3 20892.3 570.056  11
  -4   5   3 22710.3 476.630   3
  -4   5   3 23110.8 877.363   6
  -4   5   3 21350.7 975.520  10
   4  -5  -3 22477.2 1127.80   7
  -4   5   3 22661.0 1000.31   2
   4  -5  -3 21874.4 698.270   1
  -4   5   2 38853.6 408.860   5
   4  -5  -2 38730.5 1422.07   7
   4  -5  -2 36444.0 715.943  11
  -4   5   2 39270.4 599.145   3
  -4   5   2 38043.8 1102.66   6
  -4   5   2 39923.9 1322.27  10
   4  -5  -2 39212.0 1066.57  13
  -4   5   2 38415.6 1284.04   2
   4  -5  -1 9033.41 518.334  13
  -4   5   1 8053.72 277.997   3
   4  -5  -1 7549.83 331.462  11
  -4   5   1 8038.21 597.087  10
   4  -5  -1 7691.45 620.364   7
  -4   5   1 8347.26 593.801   2
  -4   5   0 204.063 46.4066  12
   4  -5   0 196.791 119.471   7
   4  -5   0 182.973 63.8225  11
  -4   5   0 91.2375 107.946   2
   4  -5   0 174.903 104.735  13
  -4   5   0 50.8277 46.8560   1
  -4   5   0 306.673 99.6086   6
   4  -5   1 2611.44 286.615  13
  -4   5  -1 2836.76 185.447  12
   4  -5   1 2531.57 352.975   7
   4  -5   1 2380.79 218.685  11
  -4   5  -1 2414.30 344.222   2
  -4   5  -1 2403.94 289.728   6
   4  -5   2 7564.90 473.881  13
  -4   5  -2 6092.41 403.782   1
   4  -5   2 6430.31 540.902   7
  -4   5  -2 7038.49 347.093  12
   4  -5   2 6413.24 385.975  11
  -4   5  -2 7077.48 505.689   6
  -4   5  -2 7335.51 579.142   2
   4  -5   3 2770.49 294.234  13
  -4   5  -3 2471.41 234.633  12
  -4   5  -3 2713.08 375.549   2
   4  -5   3 2342.28 328.246   7
   4  -5   3 2512.57 263.613  11
  -4   5  -3 2742.22 313.127  11
  -4   5  -3 2213.67 253.050   1
  -4   5  -4 2030.13 237.741  12
  -4   5  -4 1697.51 303.565   2
   4  -5   4 2263.53 322.233   7
   4  -5   4 2062.64 259.894  13
   4  -5   4 2035.59 139.148   5
  -4   5  -4 1804.15 268.498  11
  -4   5  -4 1311.27 210.564   9
  -4   5  -5 288.489 166.237   2
   4  -5   5 192.131 98.7636   7
  -4   5  -5 169.956 128.660  11
   4  -5   5-20.4679 82.0164  13
  -4   5  -5 173.624 92.9566  12
  -4   5  -5 52.4512 61.8512   9
   4  -5   6-1.18911 77.1179  13
  -4   5  -6 41.1147 91.7443  12
   4  -5   6-20.1064 36.6590   7
  -4   5  -6 71.1157 117.624  11
  -4   5  -6 151.158 108.125   2
  -4   5  -7 1876.26 348.846   2
   4  -5   7 1996.21 269.195   4
   4  -5   7 1928.24 320.228   7
   4  -5   7 1735.42 245.246  13
  -4   5  -7 1804.42 316.739  11
   4  -5   8 10169.0 564.114  13
   4  -5   8 9670.04 715.163   7
  -4   5  -8 10585.9 802.317  11
   4  -5   8 10526.1 823.556   6
   4  -5   8 11268.5 606.048   4
  -4   5  -8 10346.3 848.239   2
  -4   5  -9 6614.16 677.746  11
   4  -5   9 6541.63 693.826   6
   4  -5   9 6503.44 605.049   7
  -4   5  -9 6071.96 676.615   2
   4  -5  10 1087.57 269.174   7
  -4   5 -10 1203.03 325.285  11
   4  -5  10 1230.29 361.425   6
  -4   5 -10 546.042 229.092   2
   4  -5  11 36.9001 125.713   7
  -4   4  11 1277.62 339.415   6
  -4   4  10 4133.18 455.971  10
  -4   4  10 3610.08 509.868   6
   4  -4  -9 2710.84 337.786   1
   4  -4  -9 3003.91 348.828  11
  -4   4   9 2664.36 364.755  10
  -4   4   9 2393.26 398.711   6
   4  -4  -8-13.4569 26.4149   4
   4  -4  -8-17.0425 55.0768  11
   4  -4  -8-169.491 90.7679  13
  -4   4   8 16.8160 79.9512  10
  -4   4   8 11.0984 107.781   6
   4  -4  -8 86.2727 80.9050   1
   4  -4  -7 3000.06 289.092  13
   4  -4  -7 2766.48 290.889  11
   4  -4  -7 2387.46 292.072   1
  -4   4   7 2645.95 365.458  10
  -4   4   7 2643.80 381.899   6
   4  -4  -6 509.680 147.618   1
   4  -4  -6 278.571 106.585  12
   4  -4  -6 482.164 131.059  13
   4  -4  -6 600.910 143.406  11
  -4   4   6 493.773 175.665  10
  -4   4   6 535.925 191.459   6
   4  -4  -5 1770.11 227.270  13
   4  -4  -5 2117.43 230.802   1
   4  -4  -5 1792.79 220.033  12
  -4   4   5 1908.12 300.810  10
  -4   4   5 1992.80 302.151   6
   4  -4  -4 7572.41 446.569  13
   4  -4  -4 7421.57 650.038   7
   4  -4  -4 6637.06 388.811  12
   4  -4  -4 7455.30 396.146   1
  -4   4   4 7176.26 524.839   6
  -4   4   4 6897.20 542.375  10
   4  -4  -4 8236.14 413.486  11
   4  -4  -3 14773.7 513.704   1
   4  -4  -3 13904.7 862.479   7
   4  -4  -3 14736.2 508.775  12
  -4   4   3 15738.9 309.964   3
  -4   4   3 15193.8 725.388   6
  -4   4   3 16840.3 832.426  10
  -4   4   3 15057.1 803.996   2
  -4   4   2 17323.6 374.154   5
   4  -4  -2 16116.5 468.047  12
   4  -4  -2 17551.5 929.249   7
   4  -4  -2 15773.5 553.002  11
  -4   4   2 17011.3 742.617   6
  -4   4   2 17332.5 287.082   3
  -4   4   2 17560.3 836.597  10
  -4   4   2 16640.2 828.256   2
  -4   4   1 892.810 108.088  12
   4  -4  -1 935.034 103.233  12
   4  -4  -1 1113.37 240.233   7
  -4   4   1 1062.16 129.343   1
   4  -4  -1 841.485 130.445  11
  -4   4   1 938.650 219.941   2
  -4   4   1 735.328 196.273  10
   4  -4   0 5705.78 502.984   7
  -4   4   0 5096.23 292.124   1
   4  -4   0 5135.23 316.824  11
  -4   4   0 5321.89 271.185  12
  -4   4   0 5693.47 475.740   2
  -4   4  -1 1727.33 183.455   1
  -4   4  -1 1374.81 150.161  12
   4  -4   1 1875.87 288.898   7
   4  -4   1 1489.51 180.252  11
  -4   4  -1 1435.82 253.925   2
  -4   4  -1 1384.35 222.110   6
   4  -4   2 4296.10 422.032   7
   4  -4   2 3503.61 286.730  11
  -4   4  -2 3870.04 273.915  12
  -4   4  -2 3561.67 354.936   6
  -4   4  -2 3850.34 418.415   2
   4  -4   3 12391.1 704.151   7
  -4   4  -3 12512.4 532.257  12
   4  -4   3 11448.2 550.914  11
  -4   4  -3 11498.6 623.842  11
   4  -4   3 11414.9 465.904   3
  -4   4  -3 12131.1 679.192   6
  -4   4  -3 12346.9 748.309   2
  -4   4  -3 11273.5 585.230   9
   4  -4   4 3436.42 382.993   7
  -4   4  -4 3327.87 303.705  12
  -4   4  -4 3211.71 355.151  11
   4  -4   4 3002.49 256.223   3
  -4   4  -4 2878.01 385.521   2
  -4   4  -4 2793.07 288.260   9
   4  -4   5 4018.23 329.571  13
   4  -4   5 4552.70 442.091   7
  -4   4  -5 4049.22 361.585  12
  -4   4  -5 4205.83 425.147  11
  -4   4  -5 4189.88 467.755   2
  -4   4  -5 4143.71 324.014   9
   4  -4   6 2753.96 276.979  13
  -4   4  -6 2819.33 405.699   2
  -4   4  -6 3000.42 330.720  12
  -4   4  -6 2346.19 342.646  11
  -4   4  -6 2609.38 236.110   9
   4  -4   6 2893.78 364.359   7
   4  -4   7 6146.85 412.776  13
  -4   4  -7 6454.85 578.753  11
   4  -4   7 5593.37 516.376   7
   4  -4   7 5267.48 554.543   6
  -4   4  -7 6054.12 604.809   2
   4  -4   8 4366.58 348.262  13
   4  -4   8 4501.63 475.278   7
   4  -4   8 5078.43 393.666   4
  -4   4  -8 4563.36 536.334  11
   4  -4   8 4531.92 548.608   6
  -4   4  -8 4007.40 542.953   2
   4  -4   9-85.6192 50.9782  13
   4  -4   9 28.4678 117.295   7
   4  -4   9 107.197 95.0172   4
  -4   4  -9-152.955 151.132  11
   4  -4   9 22.2013 119.693   6
  -4   4  -9 326.844 202.192   2
   4  -4  10 1530.49 303.561   7
  -4   4 -10 1021.81 285.929  11
   4  -4  10 1479.59 375.607   6
  -4   4 -10 779.605 287.879   2
   4  -4  11-123.250 148.619   7
  -4   4 -11 17.5014 113.001  11
   4  -4  11 12.0104 209.291   6
  -4   3  11 9.88062 54.6265  10
  -4   3  11 9.47736 195.091   6
   4  -3 -10 1686.24 273.342   1
   4  -3 -10 1927.71 310.237  11
  -4   3  10 1554.83 276.841  10
  -4   3  10 1905.66 381.466   6
   4  -3  -9 487.036 157.619  11
   4  -3  -9-0.75950 136.691   1
  -4   3   9 476.756 146.789  10
  -4   3   9 15.2098 110.683   6
   4  -3  -8 1367.73 187.269  13
   4  -3  -8 1709.07 264.252  11
   4  -3  -8 1744.49 246.481   1
  -4   3   8 1427.96 269.045  10
  -4   3   8 1034.86 285.400   6
   4  -3  -7 1602.57 201.749  13
   4  -3  -7 1158.22 210.992  11
  -4   3   7 1107.06 219.471  10
  -4   3   7 1237.52 278.212   6
   4  -3  -7 1155.46 192.087   1
   4  -3  -6 1727.76 209.844  13
   4  -3  -6 1865.31 219.306   1
   4  -3  -6 1809.26 244.193  11
  -4   3   6 1806.34 277.269  10
  -4   3   6 1643.39 299.152   6
   4  -3  -5 11417.5 595.103  12
   4  -3  -5 13258.6 600.217  11
   4  -3  -5 12768.8 513.341   1
  -4   3   5 12249.2 718.177   6
  -4   3   5 11970.6 687.456  10
   4  -3  -4 6138.28 406.879  12
   4  -3  -4 6549.51 336.884   1
  -4   3   4 7618.12 543.102   6
  -4   3   4 7021.51 519.548  10
   4  -3  -4 7283.23 630.035   7
   4  -3  -3 3796.51 225.795   1
   4  -3  -3 3637.96 286.025  12
   4  -3  -3 3870.52 443.980   7
  -4   3   3 3807.30 378.808   6
  -4   3   3 4000.54 396.223  10
  -4   3   3 3845.98 409.931   2
  -4   3   2 7491.36 284.887   5
   4  -3  -2 7048.02 365.264  12
   4  -3  -2 6949.97 565.687   7
  -4   3   2 7204.82 369.722  12
  -4   3   2 8862.97 547.464   6
  -4   3   2 7762.53 535.711  10
  -4   3   2 7307.44 546.291   2
   4  -3  -1 773.442 115.472  12
  -4   3   1 893.023 135.673  12
   4  -3  -1 981.677 228.100   7
   4  -3  -1 912.194 150.471  11
  -4   3   1 694.271 197.563   2
  -4   3   0 9172.92 401.898  12
  -4   3   0 8983.12 321.859   1
   4  -3   0 8948.41 445.870  11
   4  -3   0 9043.21 365.563  12
   4  -3   0 9463.22 600.022   2
  -4   3   0 8171.51 560.764   2
  -4   3  -1 5638.25 281.897   1
   4  -3   1 6653.30 508.535   7
  -4   3  -1 5987.56 338.507  12
   4  -3   1 5574.48 357.381  11
  -4   3  -1 6230.92 445.202   7
   4  -3   1 5872.52 471.452   2
  -4   3  -1 5963.47 490.855   2
   4  -3   2 4119.72 125.326   5
   4  -3   2 4623.83 421.669   7
  -4   3  -2 4161.81 300.755  12
   4  -3   2 4024.26 316.092  11
   4  -3   2 4045.55 227.686   3
  -4   3  -2 4781.04 410.160   6
  -4   3  -2 4104.57 414.796   2
  -4   3  -3 2012.58 226.296  12
  -4   3  -3 1463.60 267.533   2
   4  -3   3 1911.03 273.942   7
   4  -3   3 1773.64 221.724  11
   4  -3   3 1601.22 161.622   3
  -4   3  -3 1791.25 262.336   6
   4  -3   4 2308.51 302.351   7
  -4   3  -4 2044.63 312.506   2
   4  -3   4 2144.35 258.896  11
  -4   3  -4 2432.03 310.932  11
   4  -3   4 2215.15 208.804   3
  -4   3  -4 2068.60 246.357  12
  -4   3  -4 1920.84 214.570   9
   4  -3   5 10122.7 631.123   7
  -4   3  -5 9952.77 561.318  12
  -4   3  -5 10985.0 670.718  11
   4  -3   5 10554.2 488.565   3
  -4   3  -5 11312.3 740.752   2
  -4   3  -5 9349.97 440.632   9
   4  -3   6 31105.6 1129.83   7
  -4   3  -6 31785.8 1068.26  12
  -4   3  -6 31625.9 1196.05  11
  -4   3  -6 31947.7 1286.04   2
  -4   3  -6 30799.5 693.927   9
   4  -3   7 13244.5 566.252  13
  -4   3  -7 12791.0 723.016  12
  -4   3  -7 13514.9 827.858  11
   4  -3   7 13502.0 768.698   7
   4  -3   7 13623.8 861.842   6
  -4   3  -7 13607.5 882.667   2
   4  -3   8 7041.78 407.353  13
  -4   3  -8 6683.18 618.390  11
   4  -3   8 7281.49 689.664   6
   4  -3   8 6833.97 572.135   7
  -4   3  -8 6387.95 639.799   2
   4  -3   9 673.382 133.086  13
   4  -3   9 397.718 136.748   7
  -4   3  -9 647.613 224.796  11
   4  -3   9 729.984 267.667   6
  -4   3  -9 382.673 210.115   2
   4  -3  10 137.672 109.447   7
  -4   3 -10 144.493 125.978  11
   4  -3  10 127.211 146.030   6
  -4   3 -10 130.043 145.948   2
   4  -3  11 444.885 181.705   7
  -4   3 -11 428.739 196.325  11
   4  -3  11 490.909 224.479   6
  -4   3 -11 344.401 226.002   2
   4  -3  12 338.011 129.430   7
   4  -2 -11-27.1907 65.0283  11
  -4   2  11 81.2452 110.922  10
  -4   2  11 19.3963 196.526   6
  -4   2  10 33.3900 94.5500  10
  -4   2  10 227.470 165.376   6
   4  -2  -9 1126.65 256.629  11
  -4   2   9 583.862 172.849  10
  -4   2   9 954.572 267.078   6
   4  -2  -8 3092.35 255.696  13
   4  -2  -8 2611.23 338.861  11
  -4   2   8 2295.33 304.700  10
  -4   2   8 2308.48 384.099   6
   4  -2  -7 4711.31 427.646  11
  -4   2   7 4547.26 509.002   6
  -4   2   7 3896.83 395.826  10
   4  -2  -7 4219.94 298.150  13
   4  -2  -6 1701.95 241.745  11
  -4   2   6 1982.59 156.518   3
  -4   2   6 2301.66 290.101  10
  -4   2   6 1980.89 322.307   6
   4  -2  -5 11097.7 615.611  12
   4  -2  -5 11804.8 604.996  11
   4  -2  -5 11273.0 441.822   1
  -4   2   5 10817.5 304.530   3
  -4   2   5 11364.6 703.474   6
  -4   2   5 11888.9 649.533  10
   4  -2  -4 36940.0 1049.08  12
   4  -2  -4 42352.6 1464.61   7
   4  -2  -4 40353.4 1062.78  11
   4  -2  -4 42437.6 764.018   1
  -4   2   4 40524.9 461.596   3
  -4   2   4 42418.2 1286.64   6
  -4   2   4 43243.6 1213.04  10
   4  -2  -3 2579.23 259.006  12
   4  -2  -3 2541.35 159.754   1
   4  -2  -3 2479.28 360.355   7
  -4   2   3 2552.93 319.691   6
  -4   2   3 2358.88 289.784  10
  -4   2   3 2412.32 327.845   2
  -4   2   2 1436.78 142.363   5
   4  -2  -2 1821.23 210.805  12
  -4   2   2 1685.49 201.323  12
   4  -2  -2 1797.06 291.607   7
  -4   2   2 1820.68 263.006   6
  -4   2   2 1659.37 240.100  10
  -4   2   2 1777.34 267.831   2
  -4   2   1 3958.98 361.928   7
   4  -2  -1 4508.82 305.785  12
  -4   2   1 4362.22 305.534  12
   4  -2  -1 3783.38 377.603   2
   4  -2   0-24.4804 91.5456   2
  -4   2   0-18.7441 45.7623  12
  -4   2   0 14.5935 67.6479   7
   4  -2   0 69.8163 69.8337  12
  -4   2   0-21.2997 20.9087   1
   4  -2   0 14.4421 64.8508  11
  -4   2  -1 18802.0 630.030  12
   4  -2   1 17557.9 569.555  12
  -4   2  -1 18660.4 737.122   7
   4  -2   1 17251.8 656.895  11
   4  -2   1 17181.9 344.383   3
   4  -2   1 19241.1 828.792   2
  -4   2  -1 15875.1 394.544   1
  -4   2  -2 752.190 142.736  12
  -4   2  -2 1008.59 172.579   7
   4  -2   2 866.698 158.398  11
   4  -2   2 632.997 83.1024   3
  -4   2  -2 925.719 180.896   6
   4  -2   2 919.689 193.358   2
   4  -2   3 1345.77 226.479   7
   4  -2   3 1288.04 195.448  11
   4  -2   3 1347.57 136.886   3
  -4   2  -3 1371.00 193.855  12
  -4   2  -3 1370.62 232.065   6
  -4   2  -4 1177.41 239.195   2
  -4   2  -4 1037.87 182.405  12
   4  -2   4 1239.49 219.220   7
   4  -2   4 1473.33 216.736  11
   4  -2   4 1391.43 154.553   3
  -4   2  -4 1180.26 224.327  11
  -4   2  -5 2519.13 364.533   2
  -4   2  -5 1830.70 256.188  12
   4  -2   5 2240.15 295.622   7
  -4   2  -5 2038.80 305.970  11
  -4   2  -5 1851.40 174.318   9
  -4   2  -6 342.134 182.931   2
   4  -2   6 300.702 121.339   7
  -4   2  -6 262.371 153.927  11
  -4   2  -6 431.402 73.4591   9
  -4   2  -6 263.555 123.216  12
  -4   2  -7 51.6039 100.890  12
   4  -2   7 383.640 132.349   7
  -4   2  -7 501.827 191.555  11
   4  -2   7 364.069 173.092   6
  -4   2  -7 78.1357 131.454   2
  -4   2  -8 252.625 138.369  12
   4  -2   8 367.566 160.507   7
  -4   2  -8 272.056 153.560  11
   4  -2   8 363.183 184.825   6
  -4   2  -8 205.810 174.619   2
   4  -2   9 1287.12 170.309  13
   4  -2   9 983.047 231.172   7
  -4   2  -9 1124.20 285.535  11
   4  -2   9 901.228 299.083   6
  -4   2  -9 1555.43 335.763   2
   4  -2  10-117.997 139.030   7
  -4   2 -10 165.635 136.098  11
  -4   2 -10-1.43964 110.892   2
   4  -2  10 197.082 122.722   6
   4  -2  11 1538.80 321.174   7
  -4   2 -11 2009.18 418.770  11
  -4   2 -11 1744.07 398.852   2
   4  -2  11 1958.32 431.642   6
   4  -2  12 194.386 123.309   7
   4  -1 -11 1040.87 266.127  11
  -4   1  11 611.188 170.066  10
   4  -1 -10 502.554 173.145  11
  -4   1  10 959.189 201.364  10
  -4   1  10 918.123 294.151   6
   4  -1  -9 144.924 123.118  11
  -4   1   9 499.539 144.082  10
  -4   1   9 143.401 146.098   6
   4  -1  -8 404.765 184.171  11
  -4   1   8 690.739 168.323  10
  -4   1   8 138.185 187.798   6
   4  -1  -7 9385.44 630.025  11
  -4   1   7 8051.81 370.432   3
  -4   1   7 9003.03 716.949   6
  -4   1   7 9846.23 581.330  10
   4  -1  -6 1180.93 229.682  11
  -4   1   6 894.683 110.909   3
  -4   1   6 991.444 188.810  10
  -4   1   6 1223.19 278.764   6
   4  -1  -5 584.056 160.804  11
  -4   1   5 644.477 87.2082   3
  -4   1   5 603.942 148.540  10
  -4   1   5 521.775 175.423   6
   4  -1  -4 3205.65 409.798   7
   4  -1  -4 3284.83 334.302  12
   4  -1  -4 3569.46 337.450  11
  -4   1   4 3362.64 155.434   3
  -4   1   4 3834.75 410.697   6
  -4   1   4 3722.07 340.522  10
  -4   1   3 1298.23 161.908   5
   4  -1  -3 1333.27 205.280  12
  -4   1   3 1132.37 188.814  12
   4  -1  -3 1409.90 103.927   1
   4  -1  -3 1241.49 256.960   7
  -4   1   3 863.316 174.040  10
  -4   1   3 1150.17 235.855   6
  -4   1   3 1333.37 241.134   2
  -4   1   2 759.964 115.914   5
   4  -1  -2 708.491 140.392  12
  -4   1   2 720.768 151.046  12
  -4   1   2 611.288 157.178   7
   4  -1  -2 708.248 200.164   7
   4  -1  -2 474.958 136.477   2
  -4   1   2 459.502 163.122   6
  -4   1   2 559.565 150.127  10
  -4   1   1 410.973 121.439   7
  -4   1   1 384.750 115.225  12
   4  -1  -1 278.556 111.416   2
   4  -1  -1 326.559 138.291   7
   4  -1  -1 329.698 101.040  12
  -4   1   1 291.015 71.9291   5
  -4   1   0 7870.30 472.991   7
   4  -1   0 8582.12 440.154  12
  -4   1   0 8476.83 446.308  12
   4  -1   0 8412.92 539.063   2
   4  -1   1 2432.30 167.332   5
  -4   1  -1 2357.59 243.060  12
  -4   1  -1 2461.57 260.474   7
   4  -1   1 2550.85 237.223  12
   4  -1   1 2132.96 252.991  11
   4  -1   1 2203.31 283.923   2
   4  -1   2 332.612 119.269   2
   4  -1   2 236.637 83.6340  12
  -4   1  -2 262.030 97.6073   7
  -4   1  -2 450.144 131.682  12
   4  -1   2 595.396 142.856  11
  -4   1  -3 2.12930 45.7706   7
  -4   1  -3 119.807 90.8410  12
   4  -1   3 68.5798 74.9392  11
  -4   1  -3-128.274 75.1420   6
  -4   1  -4 8776.48 511.139  12
   4  -1   4 8700.74 523.451  11
  -4   1  -4 8114.80 549.078  11
  -4   1  -4 8369.06 580.051   2
   4  -1   5 16701.2 757.351   7
  -4   1  -5 16654.6 817.649  11
  -4   1  -5 16438.1 839.911   2
  -4   1  -5 15351.7 448.816   9
  -4   1  -5 16124.4 717.661  12
  -4   1  -6 5472.09 452.422  12
   4  -1   6 6733.91 498.289   7
  -4   1  -6 4686.26 473.259  11
  -4   1  -6 5578.96 522.124   2
  -4   1  -6 5065.64 173.455   9
   4  -1   7 5548.13 471.864   7
  -4   1  -7 5066.81 462.820  12
  -4   1  -7 5296.12 522.347  11
   4  -1   7 5399.46 535.343   6
  -4   1  -7 5683.79 553.755   2
  -4   1  -8 259.724 153.202  12
   4  -1   8 218.959 138.306   7
  -4   1  -8 389.510 198.113  11
   4  -1   8 191.885 157.563   6
  -4   1  -8 146.239 163.485   2
  -4   1  -9-49.5426 115.588  12
   4  -1   9 127.118 113.074   7
  -4   1  -9-224.890 157.548  11
  -4   1  -9-1.24134 115.210   2
   4  -1   9 25.1328 105.501   6
  -4   1 -10 1275.27 285.097  12
   4  -1  10 1429.95 286.655   7
  -4   1 -10 1395.83 327.813  11
   4  -1  10 1677.54 375.434   6
  -4   1 -11 2075.62 382.770  12
  -4   1 -11 1975.84 392.366  11
   4  -1  11 2186.02 416.665   6
   4  -1  11 2394.24 371.957   7
  -4   1 -12 109.118 128.284  12
   4  -1  12 106.772 112.567   7
  -4   1 -12 37.4179 170.169  11
   4  -1  12 335.746 172.645   6
   4   0 -11 175.338 132.662  11
  -4   0  11 222.627 109.413  10
   4   0 -10 298.644 170.646  11
  -4   0  10 332.225 120.533  10
  -4   0  10 400.203 169.065   6
   4   0  -9 45.4986 102.060  11
  -4   0   9 7.76429 40.7577  10
  -4   0   9 109.064 198.690   6
   4   0  -8 207.990 131.067  11
  -4   0   8-98.1948 86.9820  10
  -4   0   8 46.8311 151.830   6
   4   0  -7-122.502 127.180  11
  -4   0   7 40.2417 47.2772   3
  -4   0   7-24.8329 67.1351  10
  -4   0   7 125.750 129.004   6
   4   0  -6 15257.8 792.211  11
  -4   0   6 13443.3 465.714   3
  -4   0   6 15705.8 901.745   6
  -4   0   6 16049.0 676.384  10
   4   0  -5 12150.7 675.304  11
  -4   0   5 11107.9 382.760   3
  -4   0   5 11534.0 736.639   6
  -4   0   5 11293.0 557.436  10
   4   0  -4 705.656 161.780  12
   4   0  -4 866.471 183.741  11
  -4   0   4 701.276 142.961  10
  -4   0   4 501.767 178.556   6
  -4   0   3 153.152 72.5596   5
   4   0  -3 208.679 114.461  12
  -4   0   3 72.1740 78.7935  12
  -4   0   3 193.183 87.9869   7
   4   0  -3 172.302 126.924   7
  -4   0   3 216.039 135.004   6
  -4   0   2 87.1149 57.1816   5
   4   0  -2 197.124 97.0933  12
  -4   0   2 37.8890 97.0249  12
  -4   0   2 75.6317 76.5452   7
   4   0  -2-87.7774 109.507   7
   4   0  -2 88.0385 85.9415   2
  -4   0   2 101.148 98.3656   6
  -4   0   1 7271.29 453.233   7
   4   0  -1 6907.92 435.945  12
  -4   0   1 6726.97 428.746  12
   4   0  -1 6907.61 483.354   7
   4   0  -1 7442.79 502.706   2
  -4   0   1 6599.29 340.392   5
   4   0   0 40.1387 48.1831   5
   4   0   0 10.9197 67.2569  12
  -4   0   0 18.5404 52.3647   7
  -4   0   0 94.5250 93.7247  12
   4   0   0 39.8307 72.8163   2
   4   0   0-10.6779 93.6602   7
  -4   0  -1 19872.5 703.447   7
   4   0   1 20256.1 774.376   7
   4   0   1 19053.3 683.993  12
  -4   0  -1 18086.2 694.217  12
  -4   0  -1 18372.9 303.998   1
   4   0   1 19409.6 780.724   2
   4   0   1 18888.8 533.203   5
  -4   0  -2 6311.47 396.429   7
   4   0   2 6617.77 446.587   7
   4   0   2 6833.84 412.150  12
  -4   0  -2 6483.14 421.779  12
   4   0   2 6132.98 437.081  11
   4   0   2 7036.51 474.218   2
  -4   0  -3 960.122 161.718   7
  -4   0  -3 866.127 194.596   2
  -4   0  -3 1121.56 198.408  12
   4   0   3 919.156 174.367  11
   4   0   3 853.615 184.572   2
  -4   0  -3 922.910 203.281   6
  -4   0  -4 4389.68 347.152   7
   4   0   4 5076.03 404.525   7
   4   0   4 4882.38 405.056  11
  -4   0  -4 5104.55 401.798  12
  -4   0  -4 4472.11 417.078   6
  -4   0  -4 5165.72 347.473  10
  -4   0  -4 4333.11 412.683   2
   4   0   5 6527.46 463.506   7
  -4   0  -5 6149.21 456.026  12
  -4   0  -5 5885.01 497.941  11
  -4   0  -5 6679.20 520.892   2
  -4   0  -6-128.391 130.722   2
   4   0   6-27.3593 76.8101   7
  -4   0  -6 78.2099 117.044  11
  -4   0  -7 1198.71 244.775  12
   4   0   7 953.543 211.632   7
  -4   0  -7 1348.25 271.015  11
   4   0   7 1474.73 286.045   6
  -4   0  -7 1435.78 273.710   2
   4   0   8 172.360 108.560   7
  -4   0  -8 649.354 208.333  11
  -4   0  -8 674.544 191.942  12
  -4   0  -8 356.946 189.139   2
   4   0   8 374.088 197.498   6
  -4   0  -9-207.303 153.910  12
   4   0   9 194.168 105.499   7
  -4   0  -9 77.2430 105.273  11
  -4   0  -9 155.217 157.318   2
   4   0   9-94.9287 130.966   6
  -4   0 -10 2043.69 363.371  12
   4   0  10 2238.04 365.880   7
  -4   0 -10 2017.19 381.524  11
   4   0  10 2226.04 403.851   6
  -4   0 -11 404.887 180.701  12
  -4   0 -11 267.969 145.503  11
   4   0  11-36.2121 108.526   7
   4   0  11 130.718 128.492   6
  -4   0 -12 1156.60 325.051  12
   4   0  12 819.060 242.598   7
  -4   0 -12 896.081 301.350  11
   4   0  12 835.950 293.023   6
   4   1 -11 1375.54 347.637  11
   4   1 -10-21.7034 84.5022  11
  -4  -1  10 57.4597 68.5295  10
   4   1  -9 125.988 143.259  11
  -4  -1   9 110.005 74.4249  10
  -4  -1   9-98.3289 140.084   6
   4   1  -8 818.033 235.606  11
  -4  -1   8 749.094 139.167  10
  -4  -1   8 466.247 197.028   6
   4   1  -7 60.1637 84.6074  11
  -4  -1   7 249.539 94.6178  10
  -4  -1   7 154.869 140.315   6
   4   1  -6 4086.26 433.811  11
  -4  -1   6 3167.63 249.250   3
  -4  -1   6 3562.97 451.885   6
  -4  -1   6 4197.10 321.521  10
  -4  -1   5 815.448 120.472   3
   4   1  -5 1273.84 244.754  11
  -4  -1   5 1162.24 172.651  10
  -4  -1   5 927.262 232.006   6
  -4  -1   4 4905.90 418.580   7
  -4  -1   4 5058.56 451.273  12
   4   1  -4 4862.20 427.305  11
  -4  -1   4 5411.62 488.937   6
  -4  -1   3 3489.01 295.507   5
  -4  -1   3 3031.83 305.990   7
   4   1  -3 2726.97 331.000   7
   4   1  -3 3323.15 350.628  12
  -4  -1   3 3273.94 362.948   6
  -4  -1   3 3221.78 349.188  12
  -4  -1   2 12251.2 524.102   5
  -4  -1   2 13035.2 602.364   7
   4   1  -2 11765.1 291.491   1
   4   1  -2 12558.9 656.194   7
  -4  -1   2 12181.9 633.409  12
   4   1  -2 13492.9 659.219  12
   4   1  -2 13590.0 309.204   3
  -4  -1   2 13200.3 535.530  10
   4   1  -2 12766.2 662.720   2
  -4  -1   2 13468.4 687.227   2
   4   1  -1 17.6611 59.8800  12
  -4  -1   1-42.0550 46.1809   7
  -4  -1   1 23.8285 67.8116  12
   4   1  -1 18.6945 97.7302   7
   4   1  -1-1.92503 58.5491   2
   4   1  -1 33.2444 28.1266   3
  -4  -1   1-55.9328 80.9201   2
   4   1   0 609.590 116.316   5
  -4  -1   0 706.391 138.709   7
  -4  -1   0 598.869 162.393  12
   4   1   0 671.765 159.417   2
   4   1   0 603.931 157.224   7
   4   1   0 568.131 130.656  12
   4   1   1 251.021 85.0398   5
   4   1   1 387.726 116.019   2
   4   1   1 100.937 85.9563  12
  -4  -1  -1 212.626 86.4431   7
  -4  -1  -1 238.446 117.388  12
   4   1   1 113.669 104.651   7
  -4  -1  -1 241.008 50.5106   1
  -4  -1  -2 4870.06 338.947   7
   4   1   2 4341.11 352.801   7
   4   1   2 4458.91 348.261  12
  -4  -1  -2 4071.67 353.083  12
   4   1   2 4384.44 384.611  11
  -4  -1  -2 4004.31 213.190   1
   4   1   2 4287.96 353.866   2
  -4  -1  -3 6297.31 392.913   7
   4   1   3 6294.10 426.129   7
   4   1   3 5844.93 406.842  12
  -4  -1  -3 5980.99 433.755  12
   4   1   3 6031.85 451.441  11
  -4  -1  -3 5391.67 436.838   6
  -4  -1  -3 6057.28 350.030  10
   4   1   3 6053.25 431.743   2
   4   1   4 4766.80 379.536   7
   4   1   4 4617.13 400.542  11
  -4  -1  -4 5356.47 419.584  12
  -4  -1  -4 5049.01 432.919   6
  -4  -1  -4 5012.01 332.420  10
  -4  -1  -4 4785.98 411.081   2
  -4  -1  -5-82.3267 107.699   2
   4   1   5 42.0365 96.1458   7
  -4  -1  -5-36.1060 80.4265  12
  -4  -1  -6 1191.95 246.786   2
  -4  -1  -6 1382.15 261.355  11
   4   1   6 1326.39 233.315   7
  -4  -1  -6 1323.65 241.270  12
  -4  -1  -7 1289.21 256.557  12
   4   1   7 1676.28 273.394   7
  -4  -1  -7 1662.91 297.802  11
  -4  -1  -7 1795.98 306.364   2
   4   1   8 1126.13 232.979   7
  -4  -1  -8 1532.88 274.374  12
  -4  -1  -8 1242.11 264.123  11
  -4  -1  -8 1480.46 294.657   2
   4   1   8 1632.67 311.819   6
   4   1   9 5081.65 494.236   7
  -4  -1  -9 5584.03 544.165  12
  -4  -1  -9 4156.76 504.329  11
   4   1   9 4426.95 533.852   6
  -4  -1  -9 4877.70 539.043   2
  -4  -1 -10 92.5440 113.728  12
  -4  -1 -10 198.631 121.709  11
   4   1  10 283.817 128.661   7
   4   1  10 75.3777 121.544   6
   4   1  11 213.685 143.297   7
  -4  -1 -11 240.004 180.246  12
  -4  -1 -11 472.067 209.357  11
   4   1  11 91.6656 197.139   6
  -4  -1 -12 135.503 190.378  12
   4   1  12 371.242 164.762   7
  -4  -1 -12 380.823 189.662  11
   4   1  12 387.249 184.832   6
   4   2 -10 1688.32 347.784  11
  -4  -2  10 1937.49 439.567   6
   4   2  -9-51.7686 164.123  11
  -4  -2   9-40.3758 38.0023  10
  -4  -2   9 1.45096 99.2317   6
   4   2  -8 8970.87 722.319  11
  -4  -2   8 7978.43 742.190   6
  -4  -2   8 7969.85 424.625  10
   4   2  -7-1.01093 129.320  11
  -4  -2   7 78.6448 57.5397  10
  -4  -2   7 174.342 154.857   6
   4   2  -6 4546.37 469.746  11
  -4  -2   6 4515.77 510.854   6
  -4  -2   5 60.9438 60.8820   7
   4   2  -5 116.124 111.780  11
  -4  -2   5 60.0433 104.376   6
  -4  -2   4-12.1831 115.525  12
   4   2  -4 40.5695 68.9625  11
  -4  -2   4-4.48949 32.7828   7
  -4  -2   4-2.43473 32.8965  10
  -4  -2   4 138.573 119.277   6
  -4  -2   3 1068.45 223.174  12
  -4  -2   3 1103.05 180.794   7
   4   2  -3 701.650 183.708   7
   4   2  -3 975.061 114.230   3
   4   2  -3 805.570 115.997   1
  -4  -2   3 1111.84 147.730  10
  -4  -2   3 886.083 218.062   6
  -4  -2   2 743.683 145.814   5
   4   2  -2 813.563 186.697  12
  -4  -2   2 848.465 145.180   7
  -4  -2   2 1034.52 218.542  12
   4   2  -2 874.499 179.609   7
   4   2  -2 933.766 110.415   3
   4   2  -2 866.283 171.955   2
  -4  -2   2 671.916 115.350  10
   4   2  -2 727.880 100.790   1
  -4  -2   1 24938.7 752.330   7
   4   2  -1 25295.6 839.152   7
   4   2  -1 26215.1 927.796  12
  -4  -2   1 24367.6 900.103  12
   4   2  -1 23547.8 494.978   1
   4   2  -1 25929.2 550.139   3
   4   2  -1 25703.6 888.938   2
   4   2   0 2671.41 278.150   7
   4   2   0 3473.42 328.587  12
  -4  -2   0 2704.33 309.166  12
  -4  -2   0 2450.44 233.679   7
   4   2   0 2878.38 294.912   2
  -4  -2  -1 1664.16 195.421   7
   4   2   1 2028.53 237.481   7
  -4  -2  -1 1957.64 158.391   1
  -4  -2  -1 2590.52 299.267  12
   4   2   1 2058.08 256.359  12
   4   2   1 2148.85 245.564   2
  -4  -2  -2 1994.57 210.342   7
   4   2   2 1606.83 214.695   7
   4   2   2 2090.36 255.961  12
  -4  -2  -2 1785.13 259.256  12
  -4  -2  -2 1488.06 157.191   1
  -4  -2  -2 1812.31 176.738  10
   4   2   2 1671.32 220.309   2
  -4  -2  -3 972.228 158.158   7
   4   2   3 925.077 175.015  12
  -4  -2  -3 990.503 210.676  12
  -4  -2  -3 784.936 121.645   1
   4   2   3 983.819 180.488   7
   4   2   3 727.833 174.387  11
   4   2   3 1040.30 180.016   2
  -4  -2  -3 951.599 137.942  10
  -4  -2  -3 728.436 162.974   6
   4   2   4 15788.2 707.573  12
  -4  -2  -4 16412.4 758.242  12
   4   2   4 15685.5 664.681   7
  -4  -2  -4 16154.0 769.813   6
  -4  -2  -4 16664.8 584.382  10
  -4  -2  -5 1521.09 240.048   2
   4   2   5 1768.49 248.771   7
  -4  -2  -5 1637.56 257.680  12
  -4  -2  -5 1523.12 141.307   9
  -4  -2  -6 933.786 209.143   2
   4   2   6 999.393 203.427   7
  -4  -2  -6 689.200 199.084  12
  -4  -2  -6 992.066 96.8596   9
   4   2   7 227.840 132.196   7
  -4  -2  -7 354.767 165.365  12
  -4  -2  -7 355.442 180.439  11
  -4  -2  -7 538.059 191.015   2
   4   2   8 7553.81 560.795   7
  -4  -2  -8 7894.22 613.982  12
  -4  -2  -8 7005.22 617.205  11
   4   2   8 7682.30 639.382   6
  -4  -2  -8 8290.66 636.389   2
   4   2   9-129.167 137.950   7
  -4  -2  -9 181.450 154.438  12
  -4  -2  -9 102.078 114.568  11
  -4  -2  -9 5.33337 107.279   2
   4   2   9 133.043 142.485   6
   4   2  10 1243.32 266.149   7
  -4  -2 -10 1407.58 306.359  12
  -4  -2 -10 1230.47 288.574  11
   4   2  10 1716.11 351.508   6
   4   2  11 821.983 223.172   7
  -4  -2 -11 1136.33 288.469  12
  -4  -2 -11 735.680 273.236  11
   4   2  11 347.029 227.434   6
   4   2  12 433.338 230.248   7
  -4  -2 -12 407.872 186.904  11
  -4  -2 -12 339.826 187.760  12
   4   2  12 334.046 197.382   6
   4   3 -10 483.810 210.341  11
  -4  -3  10 285.745 201.998   6
   4   3  -9 1598.80 353.341  11
  -4  -3   9 1622.80 395.135   6
   4   3  -8 20.3134 113.084  11
  -4  -3   8 100.302 158.322   6
   4   3  -7 237.081 169.901  11
  -4  -3   7 82.2229 96.6739   6
   4   3  -6 171.893 133.476  11
  -4  -3   6 197.903 155.190   6
  -4  -3   5 5665.15 434.802   7
   4   3  -5 7119.90 592.257  11
  -4  -3   5 6981.96 600.489   6
  -4  -3   5 6892.12 298.144  10
  -4  -3   5 5989.47 280.581   8
  -4  -3   4 2493.72 270.674   7
  -4  -3   4 3512.16 406.170  12
   4   3  -4 2799.83 356.555  11
  -4  -3   4 2825.05 367.649   6
  -4  -3   4 2875.15 192.556  10
  -4  -3   4 2901.12 204.018   8
   4   3  -4 2644.68 249.603   1
   4   3  -3 1490.89 176.819   1
  -4  -3   3 1807.28 293.687  12
  -4  -3   3 1319.89 181.180   7
  -4  -3   3 1574.44 144.990  10
  -4  -3   3 1397.75 262.149   6
  -4  -3   2 1646.75 193.151   7
   4   3  -2 1501.11 166.973   1
   4   3  -2 1899.54 248.670   7
  -4  -3   2 1520.84 265.169  12
  -4  -3   2 1897.81 161.590  10
   4   3  -2 1848.17 247.985   2
  -4  -3   2 1882.20 282.690   6
  -4  -3   1 69.3906 83.7003  12
   4   3  -1 137.956 82.8646  12
  -4  -3   1 186.927 67.1161   7
   4   3  -1 269.280 106.431   7
   4   3  -1 120.709 80.2534   2
   4   3  -1 85.7020 52.4397   3
  -4  -3   1 149.810 115.258   6
   4   3  -1 144.531 60.7990   1
   4   3   0 280.316 74.9505   1
   4   3   0 36.8952 87.8974   5
  -4  -3   0 24.5030 40.2490   7
   4   3   0 47.6982 66.4285  12
   4   3   0 72.5289 73.6254   7
   4   3   0 58.1098 59.4514   2
  -4  -3  -1 5687.16 331.154   7
   4   3   1 4872.90 341.045   7
   4   3   1 5444.92 428.166  12
  -4  -3  -1 4563.26 246.084  10
  -4  -3  -1 4440.49 273.726   1
   4   3   1 4835.55 356.229   2
   4   3   1 4510.27 352.766   5
  -4  -3  -2 1143.02 159.790   7
   4   3   2 952.377 177.693  12
   4   3   2 945.723 157.953   7
  -4  -3  -2 819.435 153.513   2
   4   3   2 907.841 160.939   2
  -4  -3  -2 774.155 134.529   1
  -4  -3  -2 1076.81 132.145  10
   4   3   3 1844.17 247.014  12
   4   3   3 1638.85 214.732   7
  -4  -3  -3 1569.80 193.843   1
   4   3   3 1885.72 266.761  11
  -4  -3  -3 1537.21 166.262  10
  -4  -3  -3 1525.44 234.579   6
   4   3   4 102.933 84.4427   7
  -4  -3  -4 346.431 140.705  12
  -4  -3  -4 248.889 79.6803  10
  -4  -3  -4 205.634 95.4031   1
  -4  -3  -4 302.497 77.7700   9
  -4  -3  -4 233.821 98.9864   6
   4   3   5 5087.08 391.756   7
  -4  -3  -5 5514.99 466.525  12
  -4  -3  -5 5326.97 372.726   1
  -4  -3  -5 5463.13 303.061   9
   4   3   6 3246.47 334.254   7
  -4  -3  -6 2616.90 336.357  12
  -4  -3  -6 3152.77 344.705   2
  -4  -3  -6 3015.18 212.034   9
   4   3   7 11414.0 651.846   7
  -4  -3  -7 11280.0 710.848  12
  -4  -3  -7 11320.9 678.077   2
   4   3   8-42.0344 90.0375   7
  -4  -3  -8 52.9343 108.166  12
  -4  -3  -8 273.413 147.730  11
  -4  -3  -8 52.1220 84.6284   2
   4   3   9 4018.68 441.582   7
  -4  -3  -9 3310.98 434.768  12
  -4  -3  -9 2800.46 415.628  11
   4   3   9 3499.67 451.511   6
  -4  -3  -9 3507.63 440.667   2
   4   3  10 559.166 204.188   7
  -4  -3 -10 555.451 233.826  11
  -4  -3 -10 522.877 219.983  12
   4   3  10 593.766 212.970   6
   4   3  11 731.570 195.292   7
  -4  -3 -11 854.467 270.177  12
  -4  -3 -11 601.786 242.006  11
   4   3  11 435.652 204.509   6
  -4  -3 -12-32.6158 91.3173  12
  -4  -3 -12-233.538 148.003  11
   4   3  12 149.984 126.383   6
   4   4  -9-51.9915 128.060  11
  -4  -4   9 322.336 195.893   6
   4   4  -8 1023.16 289.774  11
  -4  -4   8 500.857 204.091   6
   4   4  -7 79.5817 85.3516  11
  -4  -4   7 261.279 165.698   6
   4   4  -6 492.570 196.173  11
  -4  -4   6 660.028 200.906   6
  -4  -4   6 671.624 87.9325  10
  -4  -4   5 468.585 121.638   7
   4   4  -5 524.560 182.622  11
  -4  -4   5 663.873 227.514   6
  -4  -4   5 498.782 66.1245  10
  -4  -4   5 300.276 77.3504   8
  -4  -4   4 1227.95 185.446   7
  -4  -4   4 1494.58 279.499  12
   4   4  -4 1720.25 289.394  11
   4   4  -4 1594.65 189.687   3
  -4  -4   4 1581.04 99.1889  10
   4   4  -4 1571.84 209.939   1
  -4  -4   4 1952.74 317.040   6
  -4  -4   4 1450.87 155.344   8
   4   4  -3 15568.6 622.461   1
  -4  -4   3 15747.8 571.661   7
  -4  -4   3 17464.8 892.582  12
   4   4  -3 17822.7 601.834   3
  -4  -4   3 18153.8 891.473   6
  -4  -4   3 17614.6 309.387  10
  -4  -4   3 17106.8 535.748   8
   4   4  -2 200.139 79.0953   1
  -4  -4   2 111.475 60.3815   7
  -4  -4   2 158.334 112.823  12
   4   4  -2 321.276 105.646   7
   4   4  -2 214.710 97.1422   2
  -4  -4   2 4.64607 74.9762   6
  -4  -4   2 142.929 37.7868  10
  -4  -4   2 190.945 69.8739   8
  -4  -4   1 818.300 205.900  12
   4   4  -1 921.674 160.642   7
   4   4  -1 676.850 150.789   2
  -4  -4   1 588.698 82.3694  10
  -4  -4   1 677.720 73.8817  10
  -4  -4   1 717.698 174.248   6
   4   4  -1 717.472 124.039   1
   4   4  -1 788.602 167.258   5
  -4  -4   1 718.146 116.485   7
  -4  -4   1 819.742 129.146   8
  -4  -4   0 355.957 87.5156   8
   4   4   0 256.915 119.037   5
  -4  -4   0 186.496 62.6665   7
   4   4   0 302.874 100.662   7
   4   4   0 215.793 88.3172   2
   4   4   0 356.449 101.902   1
  -4  -4   0 211.272 123.842  12
  -4  -4   0 290.814 57.8146  10
  -4  -4  -1 1674.98 174.795   7
   4   4   1 1617.73 231.302   5
   4   4   1 1725.52 201.122   7
   4   4   1 1441.83 192.899   2
   4   4   1 1632.23 180.814   1
  -4  -4  -1 1448.56 133.829  10
  -4  -4  -1 1346.53 177.659   1
  -4  -4  -1 1611.15 199.025   2
  -4  -4  -1 1668.50 185.167   8
   4   4   2 5567.71 358.834   7
  -4  -4  -2 6047.73 484.946  12
  -4  -4  -2 5770.70 285.483  10
  -4  -4  -2 5813.26 369.697   1
   4   4   2 5818.35 364.826   2
  -4  -4  -2 5893.21 367.972   2
   4   4   3 771.054 144.414   7
  -4  -4  -3 947.527 222.465  12
  -4  -4  -3 718.975 141.718   2
  -4  -4  -3 966.858 130.580  10
  -4  -4  -3 784.961 153.088   1
  -4  -4  -3 799.039 167.525   6
  -4  -4  -4 245.290 142.144  12
  -4  -4  -4 148.395 79.6615   2
  -4  -4  -4 139.968 76.4444   1
   4   4   4 95.8363 87.8002   7
  -4  -4  -4 49.2886 38.3835  10
  -4  -4  -4 68.5708 57.9153   6
   4   4   5 445.508 139.623   7
  -4  -4  -5 674.149 189.291  12
  -4  -4  -5 423.391 133.127   1
  -4  -4  -5 683.422 129.169   9
  -4  -4  -6-76.1509 73.7754   2
   4   4   6 102.252 87.4356   7
  -4  -4  -6 72.7914 108.315  12
  -4  -4  -6 32.2422 87.7543   1
  -4  -4  -6-78.9281 52.7938   9
   4   4   7 3128.77 347.890   7
  -4  -4  -7 3213.66 401.198  12
  -4  -4  -7 3217.92 352.695   1
  -4  -4  -7 2868.37 337.397   2
   4   4   8 963.222 214.671   7
  -4  -4  -8 1172.32 262.476  12
   4   4   8 667.643 183.496  10
  -4  -4  -8 964.983 209.458   2
   4   4   9 256.992 144.516   7
   4   4   9 443.264 143.707  10
  -4  -4  -9 103.318 107.132   2
  -4  -4  -9 371.512 207.168  12
   4   4  10 2716.56 386.004   7
  -4  -4 -10 2852.03 430.127  12
  -4  -4 -10 2695.41 428.879  11
   4   4  10 3023.89 382.595  10
  -4  -4 -10 2642.81 383.342   2
   4   4  11 140.458 143.247   7
  -4  -4 -11-11.7109 145.500  12
  -4  -4 -11 180.782 152.855  11
  -4  -4 -11 30.3295 100.272   2
   4   4  11 80.6595 82.2266   6
   4   4  12 604.707 219.582   7
  -4  -4 -12 600.513 215.053  11
  -4  -4 -12 442.225 219.909  12
   4   4  12 431.134 209.071   6
   4   5  -9 213.258 79.6262  11
  -4  -5   9-106.501 105.254   6
   4   5  -8 269.899 134.577  11
  -4  -5   8-124.805 96.3523   6
   4   5  -7 324.074 196.602  11
  -4  -5   7 228.062 124.841   6
   4   5  -6 2543.46 405.837  11
  -4  -5   6 2522.75 406.895   6
   4   5  -5 5016.03 542.887  11
  -4  -5   5 5168.83 536.551   6
   4   5  -5 5120.38 372.006   3
  -4  -5   4-144.607 65.0741   7
  -4  -5   4-209.956 139.513  12
   4   5  -4 79.4814 149.287  11
   4   5  -4 57.1508 85.4236   3
  -4  -5   4-67.2567 109.454   6
  -4  -5   4 40.5633 47.0798   8
  -4  -5   3 3588.95 242.516   7
   4   5  -3 4372.00 362.466   1
  -4  -5   3 4445.27 477.753  12
   4   5  -3 4196.60 323.174   3
  -4  -5   3 3981.84 424.515   6
  -4  -5   3 4499.12 306.074   8
   4   5  -2 584.043 143.242   1
  -4  -5   2 865.126 217.108  12
   4   5  -2 549.736 131.620   3
   4   5  -2 646.637 155.457   2
  -4  -5   2 602.125 97.3947   7
  -4  -5   2 632.252 180.459   6
  -4  -5   2 629.162 119.314   8
  -4  -5   1 1275.84 132.771   7
   4   5  -1 1532.33 183.722   7
   4   5  -1 1474.15 228.318   5
  -4  -5   1 1193.72 253.686  12
   4   5  -1 1534.48 212.233   2
   4   5  -1 1201.90 182.732   3
  -4  -5   1 1713.95 262.572   6
   4   5  -1 1614.96 210.356   1
   4   5   0 28.6228 75.6708   5
  -4  -5   0 11.4526 94.7883  12
   4   5   0-77.8478 64.2065   1
   4   5   0-11.9537 41.1001   7
   4   5   0-5.39313 55.6066   2
  -4  -5   0-83.0478 96.9001   6
  -4  -5   0 2.48771 14.5012  10
   4   5   1 21.3617 35.9984   2
  -4  -5  -1-19.2410 79.9982  12
   4   5   1-36.6471 61.9420   7
   4   5   1 63.2166 65.7519   1
  -4  -5  -1-0.20868 29.8496  10
  -4  -5  -1-52.7135 70.9192   1
  -4  -5  -1 78.4685 73.9586   9
  -4  -5  -1 64.6560 56.3334   2
  -4  -5  -2 120.986 89.3826   1
   4   5   2 118.194 74.5714   7
  -4  -5  -2 83.8811 102.715  12
  -4  -5  -2-46.3254 37.7600  10
  -4  -5  -2 104.744 59.2539   2
  -4  -5  -2-26.3853 76.8408   9
   4   5   2 41.2935 72.3723   5
   4   5   2 42.7861 45.3730   2
  -4  -5  -3 3056.57 363.927  12
  -4  -5  -3 3398.04 325.832   1
   4   5   3 2805.64 262.075   7
  -4  -5  -3 2729.59 219.163  10
  -4  -5  -3 3838.11 356.558   6
  -4  -5  -3 3015.80 297.327   9
  -4  -5  -3 3052.52 248.391   2
   4   5   4 189.782 97.0961   7
  -4  -5  -4 22.8888 80.5176  12
  -4  -5  -4 72.9344 69.7282   2
  -4  -5  -4 33.9090 38.4504  10
  -4  -5  -4 74.8533 84.3166   9
  -4  -5  -4 100.599 100.394   1
  -4  -5  -4-85.7701 89.1501   6
   4   5   5 2980.35 302.747   7
  -4  -5  -5 3547.56 402.001  12
  -4  -5  -5 3344.34 349.630   1
  -4  -5  -5 2194.85 238.861   2
   4   5   6 137.021 101.352   7
  -4  -5  -6 109.962 115.423  12
   4   5   6 12.7526 86.6421  10
  -4  -5  -6-38.3790 72.3739   1
  -4  -5  -7 174.109 77.6595   2
   4   5   7 61.7276 109.747   7
  -4  -5  -7 74.7462 140.790  12
  -4  -5  -7-160.413 153.587   1
   4   5   7 78.0430 110.908  10
  -4  -5  -7 60.5369 68.0027   9
   4   5   8 3234.64 375.108   7
  -4  -5  -8 3105.00 412.288  12
  -4  -5  -8 2871.79 370.811   1
   4   5   8 3287.47 356.465  10
  -4  -5  -8 3397.24 368.765   2
   4   5   9 2310.04 336.709   7
  -4  -5  -9 1370.08 296.211  12
  -4  -5  -9 2167.34 337.603   1
   4   5   9 1874.77 288.528  10
  -4  -5  -9 1920.70 303.981   2
   4   5  10 259.539 133.667   7
  -4  -5 -10 231.771 194.491  12
  -4  -5 -10 253.179 134.031   1
   4   5  10 239.624 148.593  10
  -4  -5 -10 215.112 132.999   2
   4   5  11 312.414 165.940   7
  -4  -5 -11 496.475 170.945  12
   4   5  11 563.673 210.055  10
  -4  -5 -11 740.203 225.560   1
  -4  -5 -11 665.445 180.033   2
  -4  -5 -12 1784.28 385.703  12
  -4  -5 -12 1082.05 294.660   2
  -4  -6   9 911.192 243.243   9
   4   6  -8 366.711 196.614  11
  -4  -6   8 7.51866 81.8599   6
  -4  -6   8 157.876 138.179   9
   4   6  -7 69.2205 121.371  11
  -4  -6   7-87.8203 97.7613   6
  -4  -6   7 105.914 100.759   9
   4   6  -6 2273.79 398.024  11
  -4  -6   6 2417.59 400.244   6
   4   6  -5 2841.39 411.690  11
   4   6  -5 2465.33 279.555   3
  -4  -6   5 2733.49 386.341   6
  -4  -6   4 2958.11 435.968  12
   4   6  -4 3238.86 454.258  11
   4   6  -4 3154.29 311.942   3
  -4  -6   4 3270.84 425.324   6
  -4  -6   3 1158.25 108.745   7
  -4  -6   3 1270.75 280.199  12
   4   6  -3 1248.44 264.225  11
   4   6  -3 1070.41 185.437   3
  -4  -6   3 1262.44 257.693   6
  -4  -6   2 3628.36 177.616   7
  -4  -6   2 3571.72 428.660  12
   4   6  -2 3359.10 316.113   3
  -4  -6   2 3783.74 396.685   6
  -4  -6   2 4391.03 427.038   9
   4   6  -2 3171.27 319.462   2
   4   6  -1 3499.64 229.921   7
  -4  -6   1 3514.73 415.229  12
   4   6  -1 3323.86 319.819   3
  -4  -6   1 2986.12 350.349   6
  -4  -6   1 3746.32 393.225   9
   4   6  -1 3145.27 303.094   2
   4   6  -1 3834.71 380.468   5
   4   6   0 1648.50 171.669   7
   4   6   0 1680.90 262.318   5
   4   6   0 1788.24 240.403   1
  -4  -6   0 2114.08 320.060  12
  -4  -6   0 1517.91 87.0518  10
  -4  -6   0 1667.80 248.422   6
  -4  -6   0 1833.59 272.338   9
   4   6   0 1711.89 209.309   2
   4   6   1 201.876 82.2197   7
   4   6   1 99.8773 131.617   5
   4   6   1 209.488 84.3209   2
  -4  -6  -1 132.421 142.355  12
  -4  -6  -1 287.993 125.792   1
  -4  -6  -1 195.971 47.7341  10
  -4  -6  -1 166.694 114.744   9
  -4  -6  -2 5894.86 449.059   1
  -4  -6  -2 6158.93 528.497  12
   4   6   2 5936.62 347.367   7
  -4  -6  -2 5783.29 292.555  10
   4   6   2 5859.48 313.391   2
  -4  -6  -2 6380.48 476.113   9
   4   6   2 5879.78 482.811   5
   4   6   3 1718.11 204.874   7
  -4  -6  -3 1874.87 270.936   1
  -4  -6  -3 1723.03 285.231  12
  -4  -6  -3 1570.88 176.227  10
  -4  -6  -3 1735.79 255.682   9
  -4  -6  -3 1670.99 162.496   2
  -4  -6  -3 1694.90 245.433   6
   4   6   4 1287.65 189.224   7
  -4  -6  -4 1077.04 235.803  12
  -4  -6  -4 1013.09 215.077   1
  -4  -6  -4 965.008 128.669   2
  -4  -6  -4 1047.71 164.432  10
  -4  -6  -4 862.505 184.543   9
  -4  -6  -4 901.768 183.940   6
   4   6   5 161.606 102.088   7
  -4  -6  -5 246.335 126.111  12
  -4  -6  -5 252.175 88.6535   2
   4   6   5 184.503 101.291  10
  -4  -6  -5 56.9742 74.5267   9
  -4  -6  -5 178.928 117.195   1
   4   6   6 3943.85 362.950   7
  -4  -6  -6 3881.73 445.166  12
  -4  -6  -6 3871.45 425.289   1
   4   6   6 4476.83 363.910  10
  -4  -6  -6 3665.65 348.705   9
   4   6   7 596.153 177.415   7
  -4  -6  -7 459.119 194.171  12
[truncated: 161,480 more chars]
