# Supplementary material for: A 2:1 co-crystal of 2-methyl­benzoic acid and N,N′-bis­(pyridin-4-ylmeth­yl)ethanedi­amide: crystal structure and Hirshfeld surface analysis
Source: Acta Crystallogr E Crystallogr Commun. 2016 Feb 20;72(Pt 3):391–8. doi: 10.1107/S2056989016002735 (PMC4778829; doi:10.1107/S2056989016002735)
Supplement: Supplementary file 2 [file e-72-00391-Isup2.hkl]

data_I                                                                          
_shelx_title ' 4c'                                                              
_shelx_refln_list_code          4                                               
_shelx_F_calc_maximum      123.96                                               
_exptl_crystal_F_000       286.00                                               
_reflns_d_resolution_high  0.7697                                               
                                                                                
loop_                                                                           
 _space_group_symop_operation_xyz                                               
 'x, y, z'                                                                      
 '-x, -y, -z'                                                                   
                                                                                
_cell_length_a     6.8948                                                       
_cell_length_b     9.7219                                                       
_cell_length_c     9.9621                                                       
_cell_angle_alpha  82.971                                                       
_cell_angle_beta   81.638                                                       
_cell_angle_gamma  85.686                                                       
                                                                                
_shelx_F_squared_multiplier     1.000                                           
                                                                                
loop_                                                                           
 _refln_index_h                                                                 
 _refln_index_k                                                                 
 _refln_index_l                                                                 
 _refln_F_squared_calc                                                          
 _refln_F_squared_meas                                                          
 _refln_F_squared_sigma                                                         
 _refln_observed_status                                                         
   1   0   0         98.83         85.70         3.33 o                         
   2   0   0         53.17         52.20         2.09 o                         
   3   0   0       1198.40       1332.90        11.22 o                         
   4   0   0          0.79          0.97         0.82 o                         
   5   0   0        353.15        356.50         8.75 o                         
   6   0   0          3.82          3.02         2.51 o                         
   7   0   0         18.88         16.03         3.75 o                         
   8   0   0          1.42          4.26         3.68 o                         
  -8   1   0         36.31         41.93         6.62 o                         
  -7   1   0        306.50        244.94        12.13 o                         
  -6   1   0          2.53         -0.12         2.63 o                         
  -5   1   0         35.35         38.10         3.45 o                         
  -4   1   0        209.20        260.02         7.32 o                         
  -3   1   0        624.39        684.92        10.11 o                         
  -2   1   0        819.77        771.17         7.07 o                         
  -1   1   0       1061.47       1034.81         8.52 o                         
   1   1   0        591.93        525.94         6.46 o                         
   2   1   0         21.90         13.27         0.93 o                         
   3   1   0          0.03         -0.58         0.56 o                         
   4   1   0         17.67         19.54         1.79 o                         
   5   1   0        222.57        222.31         8.09 o                         
   6   1   0         62.09         60.59         3.13 o                         
   7   1   0         35.77         28.40         4.44 o                         
   8   1   0         30.62         31.84         5.14 o                         
  -8   2   0          3.22         -2.54         2.30 o                         
  -7   2   0         34.43         37.29         5.02 o                         
  -6   2   0          4.66          3.52         1.52 o                         
  -5   2   0        208.40        189.04         6.29 o                         
  -4   2   0          0.01         -0.06         0.52 o                         
  -3   2   0       1400.38       1436.03        13.77 o                         
  -2   2   0        677.61        690.90         5.54 o                         
  -1   2   0        449.43        434.77         3.71 o                         
   0   2   0        512.68        489.13         3.09 o                         
   1   2   0        283.11        301.78         4.68 o                         
   2   2   0        634.98        629.93         7.12 o                         
   3   2   0         86.33         82.98         2.45 o                         
   4   2   0        102.77         87.41         4.15 o                         
   5   2   0        172.26        177.37         5.58 o                         
   6   2   0        157.99        161.13         5.97 o                         
   7   2   0          6.92          4.67         2.88 o                         
   8   2   0         63.61         68.58         7.06 o                         
  -8   3   0          6.08          1.38         2.84 o                         
  -7   3   0          6.82         -0.40         1.76 o                         
  -6   3   0          0.27          2.66         3.12 o                         
  -5   3   0         65.79         65.17         2.63 o                         
  -4   3   0        293.28        280.09         5.31 o                         
  -3   3   0          0.02          3.75         0.61 o                         
  -2   3   0        111.39        123.43         2.43 o                         
  -1   3   0        317.41        313.36         2.81 o                         
   0   3   0        277.88        280.22         2.36 o                         
   1   3   0         14.32         17.70         0.87 o                         
   2   3   0        534.59        571.22         6.49 o                         
   3   3   0        271.25        288.92         4.68 o                         
   4   3   0          2.33          2.65         0.88 o                         
   5   3   0          1.11          0.85         1.00 o                         
   6   3   0          1.60          0.31         2.08 o                         
   7   3   0          3.04          2.85         2.40 o                         
   8   3   0         10.27          7.32         2.35 o                         
  -8   4   0         12.12         11.97         4.10 o                         
  -7   4   0          6.48          4.81         3.23 o                         
  -6   4   0          0.33          0.78         1.57 o                         
  -5   4   0         35.46         27.17         2.18 o                         
  -4   4   0        161.37        164.97         4.71 o                         
  -3   4   0        162.35        150.04         3.67 o                         
  -2   4   0         67.10         74.28         2.08 o                         
  -1   4   0         21.86         21.48         0.78 o                         
   0   4   0        212.11        202.55         2.10 o                         
   1   4   0        737.67        739.05         7.22 o                         
   2   4   0        136.52        131.03         2.28 o                         
   3   4   0          0.00          0.64         0.38 o                         
   4   4   0          7.90          8.61         0.92 o                         
   5   4   0         15.54         14.37         1.32 o                         
   6   4   0        773.86        763.59        12.61 o                         
   7   4   0         35.51         37.82         3.34 o                         
   8   4   0         47.36         57.67         5.83 o                         
  -7   5   0          2.12          1.92         3.45 o                         
  -6   5   0          0.03          1.69         1.37 o                         
  -5   5   0         23.51         21.22         1.76 o                         
  -4   5   0          7.72          5.20         0.80 o                         
  -3   5   0         45.41         45.78         1.94 o                         
  -2   5   0         46.66         42.35         1.82 o                         
  -1   5   0        606.71        624.95         6.69 o                         
   0   5   0        122.52        115.85         1.94 o                         
   1   5   0        236.21        251.42         3.62 o                         
   2   5   0        246.08        260.68         4.17 o                         
   3   5   0         14.19         13.09         1.00 o                         
   4   5   0          0.15         -0.35         0.40 o                         
   5   5   0         89.54         88.23         2.97 o                         
   6   5   0        129.77        132.85         7.14 o                         
   7   5   0          1.17          0.22         1.36 o                         
   8   5   0         19.71         18.30         4.38 o                         
  -7   6   0          1.27          0.95         1.97 o                         
  -6   6   0          5.57          5.45         1.96 o                         
  -5   6   0          2.15          2.27         1.49 o                         
  -4   6   0        186.01        184.79         5.54 o                         
  -3   6   0         81.15         83.14         2.54 o                         
  -2   6   0        230.50        223.13         3.47 o                         
  -1   6   0        257.41        251.54         3.13 o                         
   0   6   0         51.65         50.50         1.36 o                         
   1   6   0         33.42         35.99         1.36 o                         
   2   6   0         15.81         16.56         0.97 o                         
   3   6   0        704.42        739.25         8.46 o                         
   4   6   0         48.05         51.03         1.93 o                         
   5   6   0        189.09        197.42         5.63 o                         
   6   6   0        274.11        300.88        10.64 o                         
   7   6   0         24.15         30.12         5.06 o                         
   8   6   0         11.70          6.35         4.21 o                         
  -7   7   0          0.75          1.47         3.47 o                         
  -6   7   0          0.39          0.38         1.68 o                         
  -5   7   0          0.20         -1.98         2.34 o                         
  -4   7   0       1126.81       1142.61        20.81 o                         
  -3   7   0        588.49        594.13         7.27 o                         
  -2   7   0         39.32         37.91         1.70 o                         
  -1   7   0        131.63        141.97         2.92 o                         
   0   7   0          7.38          8.76         0.84 o                         
   1   7   0        107.17        105.91         2.65 o                         
   2   7   0          0.94          1.12         0.52 o                         
   3   7   0          5.37          4.88         1.56 o                         
   4   7   0         42.49         42.91         2.37 o                         
   5   7   0          5.02          4.52         1.50 o                         
   6   7   0          0.21          1.75         1.20 o                         
   7   7   0        262.91        260.04        10.69 o                         
  -6   8   0          4.49          2.94         1.66 o                         
  -5   8   0          2.26          0.08         1.51 o                         
  -4   8   0         23.56         22.21         2.34 o                         
  -3   8   0        162.62        161.20         4.89 o                         
  -2   8   0         99.18         98.10         3.32 o                         
  -1   8   0         10.34         11.77         1.06 o                         
   0   8   0        128.86        126.19         3.11 o                         
   1   8   0        215.39        226.69         3.85 o                         
   2   8   0        121.34        125.10         3.46 o                         
   3   8   0         68.25         71.02         3.23 o                         
   4   8   0        289.30        319.45        10.67 o                         
   5   8   0         22.31         23.62         2.90 o                         
   6   8   0         10.55         10.36         2.37 o                         
   7   8   0          1.31          0.97         2.42 o                         
  -5   9   0          0.10          2.79         1.58 o                         
  -4   9   0         55.85         52.47         3.66 o                         
  -3   9   0        603.17        639.57        13.07 o                         
  -2   9   0          0.49         -0.73         1.21 o                         
  -1   9   0         27.32         29.02         1.64 o                         
   0   9   0        114.35        117.47         3.08 o                         
   1   9   0          0.96          0.01         0.62 o                         
   2   9   0        244.52        248.43         4.82 o                         
   3   9   0         48.69         49.16         4.09 o                         
   4   9   0          9.49         10.89         2.02 o                         
   5   9   0          2.37          2.12         1.44 o                         
   6   9   0         18.22         15.86         2.95 o                         
  -4  10   0         15.48         14.27         2.12 o                         
  -3  10   0          6.47          6.80         1.40 o                         
  -2  10   0        103.57        109.07         6.06 o                         
  -1  10   0         52.70         47.83         3.39 o                         
   0  10   0          1.36          2.05         1.28 o                         
   1  10   0         12.05         10.97         1.50 o                         
   2  10   0         23.57         25.42         2.53 o                         
   3  10   0          0.13          0.89         2.16 o                         
   4  10   0          0.76         -3.41         2.31 o                         
   5  10   0         34.63         31.43         4.94 o                         
  -3  11   0         10.81          8.64         2.01 o                         
  -2  11   0        140.18        149.95         7.69 o                         
  -1  11   0          7.65          7.45         2.29 o                         
   0  11   0         50.71         57.04         4.95 o                         
   1  11   0         17.98         24.43         3.88 o                         
   2  11   0         55.59         61.04         4.24 o                         
   3  11   0         98.70         95.30         5.60 o                         
   4  11   0          3.16          2.35         2.31 o                         
  -2  12   0          0.24          0.17         1.12 o                         
  -1  12   0          9.58          5.11         5.73 o                         
   0  12   0          9.62         12.98         3.87 o                         
   1  12   0         20.13         18.73         3.46 o                         
   2  12   0         22.32         21.92         3.85 o                         
   3  12   0         11.95         13.45         2.55 o                         
  -2 -12   1          1.23          0.55         2.81 o                         
  -1 -12   1          0.15         -2.50         1.67 o                         
   0 -12   1         21.60         18.11         4.39 o                         
   1 -12   1         19.54         22.65         6.23 o                         
  -4 -11   1          0.00         -3.20         2.13 o                         
  -3 -11   1         14.47         12.45         2.73 o                         
  -2 -11   1          1.52          1.25         1.66 o                         
  -1 -11   1        108.93        107.29         6.13 o                         
   0 -11   1          0.06         -1.32         1.90 o                         
   1 -11   1          7.11          5.18         3.62 o                         
   2 -11   1        296.30        313.67        11.03 o                         
   3 -11   1         13.42         14.39         2.56 o                         
  -5 -10   1         53.26         65.34         6.61 o                         
  -4 -10   1          2.48          0.21         1.65 o                         
  -3 -10   1         32.95         35.10         3.35 o                         
  -2 -10   1         96.44         92.30         5.05 o                         
  -1 -10   1         46.70         43.29         2.96 o                         
   0 -10   1          0.51          0.77         1.13 o                         
   1 -10   1         50.69         48.71         3.52 o                         
   2 -10   1          5.43          7.36         1.45 o                         
   3 -10   1        162.20        166.33         6.40 o                         
   4 -10   1        231.26        248.57         9.31 o                         
  -6  -9   1         93.77         96.83         6.94 o                         
  -5  -9   1         12.78          7.30         2.64 o                         
  -4  -9   1         73.68         82.21         5.23 o                         
  -3  -9   1         93.27         91.16         5.08 o                         
  -2  -9   1          0.34          1.13         0.82 o                         
  -1  -9   1          0.71         -0.34         0.58 o                         
   0  -9   1        354.62        347.69         6.70 o                         
   1  -9   1        141.77        140.59         3.78 o                         
   2  -9   1         99.65         96.35         3.76 o                         
   3  -9   1        312.22        308.65         8.31 o                         
   4  -9   1         73.82         66.74         4.08 o                         
   5  -9   1          3.86          2.78         1.83 o                         
  -6  -8   1         43.78         48.77         4.91 o                         
  -5  -8   1          9.09          8.32         2.22 o                         
  -4  -8   1         88.22         87.93         5.72 o                         
  -3  -8   1         51.82         52.19         3.09 o                         
  -2  -8   1        150.39        162.90         4.46 o                         
  -1  -8   1          1.54          0.43         0.54 o                         
   0  -8   1         40.69         39.05         1.63 o                         
   1  -8   1        221.19        222.89         3.85 o                         
   2  -8   1          0.37         -0.15         0.43 o                         
   3  -8   1        328.24        323.43         7.05 o                         
   4  -8   1         40.71         37.38         3.01 o                         
   5  -8   1          0.13         -2.46         1.96 o                         
   6  -8   1          3.13         -2.10         1.49 o                         
  -7  -7   1         24.91         26.70         4.73 o                         
  -6  -7   1        274.84        288.13        13.45 o                         
  -5  -7   1        120.04        117.55         6.67 o                         
  -4  -7   1         49.63         50.91         3.56 o                         
  -3  -7   1        202.45        206.79         5.84 o                         
  -2  -7   1         61.11         60.10         2.45 o                         
  -1  -7   1          3.95          2.76         0.73 o                         
   0  -7   1         71.85         73.95         2.02 o                         
   1  -7   1          5.46          4.72         0.68 o                         
   2  -7   1          0.97          1.14         0.73 o                         
   3  -7   1         25.03         23.50         1.78 o                         
   4  -7   1          2.86          3.23         1.22 o                         
   5  -7   1         24.74         18.51         3.83 o                         
   6  -7   1         26.01         31.07         4.17 o                         
   7  -7   1         19.47         35.80         4.72 o                         
  -7  -6   1        169.78        184.79        12.39 o                         
  -6  -6   1          0.25          0.51         1.70 o                         
  -5  -6   1         46.57         44.64         2.72 o                         
  -4  -6   1        104.49        106.86         3.81 o                         
  -3  -6   1         27.83         24.71         1.90 o                         
  -2  -6   1        144.97        152.03         3.28 o                         
  -1  -6   1         58.72         57.36         1.92 o                         
   0  -6   1         29.72         30.95         1.08 o                         
   1  -6   1        169.24        181.83         3.04 o                         
   2  -6   1         15.09         15.24         0.96 o                         
   3  -6   1        253.56        245.03         4.61 o                         
   4  -6   1         92.06         87.94         3.85 o                         
   5  -6   1          4.34          4.54         1.02 o                         
   6  -6   1          8.51          9.46         2.83 o                         
   7  -6   1         25.33         25.92         4.71 o                         
  -8  -5   1         16.51         17.28         7.80 o                         
  -7  -5   1          8.80          7.81         2.14 o                         
  -6  -5   1          7.58          6.65         1.44 o                         
  -5  -5   1          0.09         -0.73         0.52 o                         
  -4  -5   1         37.32         44.46         2.15 o                         
  -3  -5   1        341.73        357.34         6.25 o                         
  -2  -5   1         95.44         94.22         2.96 o                         
  -1  -5   1         22.90         23.39         1.22 o                         
   0  -5   1         25.61         25.24         1.03 o                         
   1  -5   1        268.88        265.11         3.27 o                         
   2  -5   1        385.89        389.09         6.54 o                         
   3  -5   1         16.19         14.33         1.05 o                         
   4  -5   1         78.52         80.68         3.27 o                         
   5  -5   1          1.90          0.14         0.85 o                         
   6  -5   1          9.94         11.13         2.30 o                         
   7  -5   1         40.78         45.29         7.34 o                         
  -8  -4   1          6.54          5.33         2.58 o                         
  -7  -4   1          8.55          6.31         1.38 o                         
  -6  -4   1          0.15          0.50         1.28 o                         
  -5  -4   1          4.14          2.90         0.73 o                         
  -4  -4   1         21.74         22.27         1.17 o                         
  -3  -4   1          0.55         -0.35         0.55 o                         
  -2  -4   1        129.82        123.60         2.77 o                         
  -1  -4   1        156.17        178.60         2.56 o                         
   0  -4   1         16.45         17.16         0.81 o                         
   1  -4   1        147.05        141.06         2.32 o                         
   2  -4   1        112.53        111.02         2.59 o                         
   3  -4   1        161.52        174.20         3.40 o                         
   4  -4   1         46.25         47.68         2.52 o                         
   5  -4   1         18.05         15.65         1.74 o                         
   6  -4   1        170.05        151.27         8.46 o                         
   7  -4   1        112.66        100.54         7.49 o                         
   8  -4   1          3.24         -1.82         2.28 o                         
  -8  -3   1         15.05         10.21         5.13 o                         
  -7  -3   1          0.12          2.08         1.21 o                         
  -6  -3   1        223.33        227.53         9.44 o                         
  -5  -3   1         19.67         12.93         2.19 o                         
  -4  -3   1          7.23          4.34         0.81 o                         
  -3  -3   1        565.04        578.72         8.44 o                         
  -2  -3   1         58.27         65.16         1.85 o                         
  -1  -3   1       4672.43       4689.75        32.97 o                         
   0  -3   1       3095.51       3061.29        16.59 o                         
   1  -3   1         75.53         79.56         1.54 o                         
   2  -3   1        422.24        446.51         4.25 o                         
   3  -3   1        272.85        336.64         7.30 o                         
   4  -3   1        181.84        183.91         4.55 o                         
   5  -3   1          0.04          0.99         1.30 o                         
   6  -3   1         51.84         31.40         3.20 o                         
   7  -3   1          7.41          8.90         2.58 o                         
   8  -3   1          1.86          5.68         3.61 o                         
  -8  -2   1         62.41         66.39         5.37 o                         
  -7  -2   1          9.78          4.01         1.60 o                         
  -6  -2   1          0.17          0.50         1.11 o                         
  -5  -2   1         31.61         38.46         2.59 o                         
  -4  -2   1        701.66        777.15         9.66 o                         
  -3  -2   1        192.89        204.90         4.18 o                         
  -2  -2   1        433.91        416.51         4.73 o                         
  -1  -2   1      15365.22      14180.68        82.07 o                         
   0  -2   1        414.11        421.31         3.49 o                         
   1  -2   1        312.33        321.88         3.82 o                         
   2  -2   1        801.91        823.80         7.50 o                         
   3  -2   1         21.49         23.83         1.12 o                         
   4  -2   1        514.10        539.97        11.99 o                         
   5  -2   1         80.69         81.30         3.14 o                         
   6  -2   1        131.25        107.40         5.94 o                         
   7  -2   1         48.91         42.06         5.25 o                         
   8  -2   1          0.02         -1.97         2.40 o                         
  -8  -1   1         21.91          9.48         3.67 o                         
  -7  -1   1          0.06         -0.95         1.62 o                         
  -6  -1   1        128.43        120.95         8.05 o                         
  -5  -1   1         31.32         27.79         1.89 o                         
  -4  -1   1          0.06          0.09         0.59 o                         
  -3  -1   1         17.10         17.18         1.04 o                         
  -2  -1   1       1240.17       1186.82         9.85 o                         
  -1  -1   1        918.03        813.90         9.35 o                         
   0  -1   1        386.16        362.35         5.04 o                         
   1  -1   1        265.15        254.01         3.70 o                         
   2  -1   1         10.84          7.88         1.00 o                         
   3  -1   1       1385.09       1412.25        10.66 o                         
   4  -1   1         59.40         74.23         2.93 o                         
   5  -1   1         23.00         26.60         1.45 o                         
   6  -1   1          3.32          1.77         2.47 o                         
   7  -1   1          9.86          8.25         3.11 o                         
   8  -1   1          0.98          1.89         2.55 o                         
  -8   0   1         41.22         44.55         4.55 o                         
  -7   0   1         71.47         68.45         5.62 o                         
  -6   0   1         27.25          7.97         5.21 o                         
  -5   0   1        116.22        112.85         5.86 o                         
  -4   0   1        195.28        215.62         5.46 o                         
  -3   0   1        185.55        201.55         2.95 o                         
  -2   0   1        189.07        203.59         3.99 o                         
  -1   0   1        143.66        140.05         2.26 o                         
   1   0   1       3264.08       3046.79        69.25 o                         
   2   0   1        526.40        505.34         6.54 o                         
   3   0   1         60.35         69.55         3.39 o                         
   4   0   1        495.63        586.27         8.19 o                         
   5   0   1         26.23         26.04         2.41 o                         
   6   0   1          1.28          0.16         2.10 o                         
   7   0   1         32.90         27.70         4.45 o                         
   8   0   1         10.05          8.78         3.04 o                         
  -8   1   1         22.79         20.44         3.16 o                         
  -7   1   1         12.09          8.27         2.03 o                         
  -6   1   1         45.37         37.18         4.73 o                         
  -5   1   1        186.03        198.13         7.51 o                         
  -4   1   1         12.58         10.30         1.31 o                         
  -3   1   1        880.41        969.49        19.83 o                         
  -2   1   1        224.35        210.79         3.57 o                         
  -1   1   1        222.78        208.54         2.82 o                         
   1   1   1       5452.56       5177.92        42.99 o                         
   2   1   1        231.17        237.35         4.00 o                         
   3   1   1        220.92        218.32         4.53 o                         
   4   1   1          7.25          6.95         0.97 o                         
   5   1   1         61.89         60.16         2.80 o                         
   6   1   1          0.01          0.26         1.35 o                         
   7   1   1         33.19         28.81         4.60 o                         
   8   1   1         43.94         42.38         5.59 o                         
  -8   2   1         11.96         14.99         2.90 o                         
  -7   2   1          0.30         -0.36         1.96 o                         
  -6   2   1        303.06        264.90         9.43 o                         
  -5   2   1          0.36          0.62         1.05 o                         
  -4   2   1        115.60        131.57         5.18 o                         
  -3   2   1         17.44         11.16         1.13 o                         
  -2   2   1        721.38        725.71         9.72 o                         
  -1   2   1       1118.95       1080.57         8.48 o                         
   0   2   1        359.24        337.33         3.48 o                         
   1   2   1         32.49         27.16         0.97 o                         
   2   2   1          4.61          4.65         0.64 o                         
   3   2   1         46.54         50.34         2.19 o                         
   4   2   1         66.32         63.15         2.76 o                         
   5   2   1        368.23        361.05         6.41 o                         
   6   2   1        206.71        205.02         8.13 o                         
   7   2   1         15.45         12.16         2.95 o                         
   8   2   1          1.37          5.36         2.77 o                         
  -8   3   1          0.42          3.10         1.83 o                         
  -7   3   1         28.99         22.44         3.41 o                         
  -6   3   1         12.06         15.72         2.17 o                         
  -5   3   1         38.62         36.62         2.76 o                         
  -4   3   1         25.40         26.43         2.11 o                         
  -3   3   1        354.79        345.98         5.29 o                         
  -2   3   1         52.53         50.54         1.57 o                         
  -1   3   1        435.23        430.44         8.99 o                         
   0   3   1         39.03         29.67         0.93 o                         
   1   3   1          6.93          6.66         0.76 o                         
   2   3   1        224.65        211.36         2.75 o                         
   3   3   1          4.30          5.86         0.70 o                         
   4   3   1        153.21        151.27         4.57 o                         
   5   3   1        316.61        319.79         6.09 o                         
   6   3   1         92.95         94.55         4.71 o                         
   7   3   1          6.82          7.84         2.10 o                         
   8   3   1          1.34          1.05         2.51 o                         
  -8   4   1          1.59         -2.43         3.94 o                         
  -7   4   1         26.08         26.82         4.72 o                         
  -6   4   1          6.81          6.04         2.04 o                         
  -5   4   1         19.12         23.49         1.98 o                         
  -4   4   1         30.35         29.10         1.64 o                         
  -3   4   1          1.21          1.46         0.61 o                         
  -2   4   1          0.28          0.19         0.51 o                         
  -1   4   1         19.38         20.45         1.06 o                         
   0   4   1        107.62        110.70         1.92 o                         
   1   4   1        166.98        156.94         2.97 o                         
   2   4   1        734.07        740.38         5.65 o                         
   3   4   1        121.61        134.03         2.89 o                         
   4   4   1         45.35         48.80         1.88 o                         
   5   4   1        103.08        104.09         3.35 o                         
   6   4   1         24.00         19.72         2.34 o                         
   7   4   1        128.33        130.60         7.34 o                         
   8   4   1          2.44          4.29         2.44 o                         
  -7   5   1          7.33          4.31         4.25 o                         
  -6   5   1         34.20         33.08         5.11 o                         
  -5   5   1        485.51        463.05         8.67 o                         
  -4   5   1        249.65        250.41         5.34 o                         
  -3   5   1        399.94        369.33         5.46 o                         
  -2   5   1         18.47         15.98         1.67 o                         
  -1   5   1          0.01         -0.22         0.54 o                         
   0   5   1        623.38        635.49         6.34 o                         
   1   5   1        274.48        258.24         3.89 o                         
   2   5   1        133.10        121.21         2.97 o                         
   3   5   1       1039.23       1102.14        12.76 o                         
   4   5   1          1.85          0.45         0.55 o                         
   5   5   1          1.32          0.67         0.78 o                         
   6   5   1        186.28        198.68         8.21 o                         
   7   5   1        108.72        103.92         6.66 o                         
   8   5   1         34.63         39.32         4.53 o                         
  -7   6   1         25.26         25.52         3.55 o                         
  -6   6   1         88.90         98.22         6.91 o                         
  -5   6   1         75.28         71.40         5.56 o                         
  -4   6   1        493.26        501.13         7.20 o                         
  -3   6   1        323.54        312.61         5.60 o                         
  -2   6   1          5.76          6.12         0.68 o                         
  -1   6   1         19.41         19.52         1.31 o                         
   0   6   1       1216.44       1274.74         8.34 o                         
   1   6   1          6.10          4.70         0.57 o                         
   2   6   1          3.78          3.01         0.56 o                         
   3   6   1         27.74         26.04         1.39 o                         
   4   6   1          6.72          5.93         1.00 o                         
   5   6   1         29.01         30.19         2.01 o                         
   6   6   1          2.34          1.40         1.29 o                         
   7   6   1        106.21        106.03         7.84 o                         
   8   6   1          0.02         -0.92         6.88 o                         
  -6   7   1         15.59         17.32         2.63 o                         
  -5   7   1          2.67          2.08         1.31 o                         
  -4   7   1        244.63        249.22         6.22 o                         
  -3   7   1         56.82         53.75         2.52 o                         
  -2   7   1         76.84         75.65         2.05 o                         
  -1   7   1        349.06        347.31         5.98 o                         
   0   7   1        246.50        262.48         3.79 o                         
   1   7   1         64.46         63.22         3.02 o                         
   2   7   1        159.17        172.02         2.81 o                         
   3   7   1         37.93         43.41         2.21 o                         
   4   7   1         24.69         23.95         1.60 o                         
   5   7   1         46.56         46.50         3.53 o                         
   6   7   1        206.01        222.62         8.23 o                         
   7   7   1         76.87         84.87         6.54 o                         
  -6   8   1          0.08         -1.21         1.56 o                         
  -5   8   1          0.13          0.28         1.82 o                         
  -4   8   1         44.62         42.81         2.80 o                         
  -3   8   1        759.86        779.55        10.48 o                         
  -2   8   1         30.46         34.38         2.08 o                         
  -1   8   1        117.55        124.93         4.04 o                         
   0   8   1         71.73         70.93         2.14 o                         
   1   8   1         10.16          9.70         1.13 o                         
   2   8   1         40.17         40.41         2.04 o                         
   3   8   1          1.28          1.81         0.78 o                         
   4   8   1         21.41         17.61         1.69 o                         
   5   8   1         15.10         11.72         2.62 o                         
   6   8   1          1.82          0.65         1.79 o                         
   7   8   1         18.42         17.14         2.76 o                         
  -5   9   1         16.30         19.13         2.88 o                         
  -4   9   1         12.03         11.00         2.17 o                         
  -3   9   1         22.32         24.19         2.56 o                         
  -2   9   1        162.09        162.83         5.84 o                         
  -1   9   1          6.15          5.47         1.06 o                         
   0   9   1         16.86         14.98         1.35 o                         
   1   9   1          2.46          1.35         0.56 o                         
   2   9   1        169.84        179.48         3.81 o                         
   3   9   1         14.60         16.05         1.50 o                         
   4   9   1          1.17         -2.58         2.51 o                         
   5   9   1         23.00         18.28         3.09 o                         
   6   9   1          2.01         -0.95         1.50 o                         
  -4  10   1          0.61          1.31         1.68 o                         
  -3  10   1         39.62         38.11         3.42 o                         
  -2  10   1         44.80         46.78         3.71 o                         
  -1  10   1          3.52          2.41         1.22 o                         
   0  10   1          9.32          6.92         1.90 o                         
   1  10   1          0.02         -0.36         0.93 o                         
   2  10   1        136.49        130.54         4.59 o                         
   3  10   1         59.78         59.16         4.80 o                         
   4  10   1          0.25         -3.55         2.37 o                         
   5  10   1          0.17          0.10         1.92 o                         
  -3  11   1          3.84          4.97         1.70 o                         
  -2  11   1         29.48         25.94         3.48 o                         
  -1  11   1        118.00        119.66         7.63 o                         
   0  11   1         65.82         70.30         4.75 o                         
   1  11   1          5.33          4.88         1.67 o                         
   2  11   1         15.85         14.88         2.35 o                         
   3  11   1         62.52         69.10         5.16 o                         
   4  11   1          0.32         -1.55         2.02 o                         
  -2  12   1         12.56         14.42         2.69 o                         
  -1  12   1         34.56         43.30         4.80 o                         
   0  12   1          9.81         10.54         3.30 o                         
   1  12   1          1.32          2.04         1.43 o                         
   2  12   1        157.84        176.86        11.19 o                         
   3  12   1         74.27         71.34         5.09 o                         
  -1 -12   2         35.93         39.89         4.83 o                         
   0 -12   2         15.32          6.70         2.63 o                         
   1 -12   2          1.42          1.56         2.60 o                         
  -3 -11   2          6.93          2.10         2.10 o                         
  -2 -11   2          4.90          2.53         1.82 o                         
  -1 -11   2          8.55          3.77         1.66 o                         
   0 -11   2        155.01        154.25         9.00 o                         
   1 -11   2         47.34         44.03         5.75 o                         
   2 -11   2          6.80          6.25         2.95 o                         
   3 -11   2        241.90        239.26        10.20 o                         
  -5 -10   2         21.74         20.41         3.51 o                         
  -4 -10   2         85.34         89.27         6.67 o                         
  -3 -10   2          0.21         -0.40         2.20 o                         
  -2 -10   2         18.50         21.11         2.90 o                         
  -1 -10   2          2.26          0.84         0.94 o                         
   0 -10   2         93.16         93.16         4.09 o                         
   1 -10   2          0.51         -0.39         1.28 o                         
   2 -10   2        152.49        145.14         6.33 o                         
   3 -10   2        123.05        126.47         6.16 o                         
   4 -10   2          2.45         -2.47         1.65 o                         
  -6  -9   2         48.69         42.84         4.29 o                         
  -5  -9   2          6.71          7.73         2.68 o                         
  -4  -9   2        166.68        158.25         7.26 o                         
  -3  -9   2         15.82         15.32         2.39 o                         
  -2  -9   2         17.24         16.26         2.50 o                         
  -1  -9   2          9.37          8.48         1.15 o                         
   0  -9   2          4.12          3.24         0.81 o                         
   1  -9   2          0.83          1.12         0.84 o                         
   2  -9   2         18.30         19.78         1.91 o                         
   3  -9   2         77.47         79.02         4.29 o                         
   4  -9   2         82.61         73.08         7.32 o                         
   5  -9   2          3.38          3.83         2.06 o                         
  -6  -8   2         60.75         64.79         5.49 o                         
  -5  -8   2          7.92          8.16         2.81 o                         
  -4  -8   2        162.64        166.46         7.17 o                         
  -3  -8   2         76.91         73.28         3.85 o                         
  -2  -8   2         59.37         53.99         3.59 o                         
  -1  -8   2         51.97         53.59         2.60 o                         
   0  -8   2          6.89          3.90         0.87 o                         
   1  -8   2        168.17        167.49         3.49 o                         
   2  -8   2         34.89         32.99         1.73 o                         
   3  -8   2         21.75         22.16         1.59 o                         
   4  -8   2          9.76          6.18         1.89 o                         
   5  -8   2          0.07          0.88         1.73 o                         
   6  -8   2          7.38          4.98         2.26 o                         
  -7  -7   2          3.78          3.26         1.37 o                         
  -6  -7   2         76.97         73.47         5.63 o                         
  -5  -7   2          3.33          5.65         1.97 o                         
  -4  -7   2          3.89          4.29         1.32 o                         
  -3  -7   2         70.49         68.66         3.73 o                         
  -2  -7   2        207.21        216.78         6.52 o                         
  -1  -7   2        167.01        164.10         3.79 o                         
   0  -7   2          2.16          2.06         0.55 o                         
   1  -7   2         32.95         34.83         1.62 o                         
   2  -7   2         40.48         38.52         1.82 o                         
   3  -7   2         50.48         46.78         1.83 o                         
   4  -7   2         22.08         18.51         2.24 o                         
   5  -7   2         15.00         23.30         3.88 o                         
   6  -7   2        156.43        178.57        10.84 o                         
  -7  -6   2         65.27         62.64         5.84 o                         
  -6  -6   2         46.24         46.66         4.98 o                         
  -5  -6   2        119.70        109.14         7.11 o                         
  -4  -6   2        110.74        112.65         3.95 o                         
  -3  -6   2          0.07          0.88         1.09 o                         
  -2  -6   2        174.04        174.50         4.36 o                         
  -1  -6   2         45.62         45.29         1.75 o                         
   0  -6   2          0.71          1.39         0.49 o                         
   1  -6   2          9.50          7.04         0.68 o                         
   2  -6   2         75.46         84.10         2.44 o                         
   3  -6   2         15.19         15.41         1.15 o                         
   4  -6   2        127.57        125.46         4.32 o                         
   5  -6   2          3.03          1.29         2.22 o                         
   6  -6   2         17.25         13.37         3.30 o                         
   7  -6   2          6.94          9.87         3.34 o                         
  -7  -5   2          0.81         -1.57         2.39 o                         
  -6  -5   2          2.17          2.93         1.47 o                         
  -5  -5   2         24.62         21.23         1.58 o                         
  -4  -5   2         19.06         19.49         1.61 o                         
  -3  -5   2          4.89          2.56         0.61 o                         
  -2  -5   2        517.30        548.73         8.45 o                         
  -1  -5   2        708.08        700.20         6.82 o                         
   0  -5   2         11.53         13.00         0.90 o                         
   1  -5   2          7.26          6.36         0.64 o                         
   2  -5   2        249.39        250.41         4.06 o                         
   3  -5   2        157.65        155.74         3.46 o                         
   4  -5   2        216.78        212.66         5.90 o                         
   5  -5   2          1.45          2.21         1.12 o                         
   6  -5   2          3.73          3.11         3.14 o                         
   7  -5   2          5.72          0.97         2.68 o                         
  -8  -4   2          3.51          0.02         1.96 o                         
  -7  -4   2          7.64          5.04         2.82 o                         
  -6  -4   2          2.17          1.89         0.86 o                         
  -5  -4   2         45.00         43.81         2.28 o                         
  -4  -4   2          4.99          4.88         0.75 o                         
  -3  -4   2        794.61        797.53         8.69 o                         
  -2  -4   2       1027.48       1019.95        21.92 o                         
  -1  -4   2         55.37         56.41         1.47 o                         
   0  -4   2        411.66        436.14         5.78 o                         
   1  -4   2        339.37        334.12         3.46 o                         
   2  -4   2       1244.66       1305.03         8.15 o                         
   3  -4   2        239.42        268.86         4.32 o                         
   4  -4   2        115.65        117.78         4.65 o                         
   5  -4   2        159.60        129.11         6.02 o                         
   6  -4   2          3.24          0.43         1.78 o                         
   7  -4   2          0.88         -1.35         3.03 o                         
   8  -4   2          6.26          9.56         4.80 o                         
  -8  -3   2          7.84         11.18         5.17 o                         
  -7  -3   2         39.86         38.16         4.06 o                         
  -6  -3   2          2.90          3.48         2.30 o                         
  -5  -3   2         44.77         43.84         2.62 o                         
  -4  -3   2         60.00         54.30         2.46 o                         
  -3  -3   2        108.31        102.31         2.39 o                         
  -2  -3   2         12.84         18.89         1.17 o                         
  -1  -3   2        108.87        121.26         2.08 o                         
   0  -3   2        332.70        358.71         3.26 o                         
   1  -3   2          5.53          7.23         0.64 o                         
   2  -3   2         53.26         56.32         2.01 o                         
   3  -3   2          7.50          4.21         0.83 o                         
   4  -3   2        119.83        129.70         2.82 o                         
   5  -3   2          3.37          2.54         0.76 o                         
   6  -3   2         40.98         30.85         3.46 o                         
   7  -3   2         23.48         15.15         3.33 o                         
   8  -3   2         45.13         46.23         5.98 o                         
  -8  -2   2         47.91         40.13         4.58 o                         
  -7  -2   2         50.54         41.64         4.45 o                         
  -6  -2   2        117.71        115.39         6.49 o                         
  -5  -2   2        227.47        236.14         8.05 o                         
  -4  -2   2         28.95         25.56         1.44 o                         
  -3  -2   2        182.70        187.82         3.56 o                         
  -2  -2   2          0.00          0.28         0.53 o                         
  -1  -2   2        334.21        332.24         5.19 o                         
   0  -2   2      15204.78      14359.34       101.12 o                         
   1  -2   2        928.12        956.68         6.87 o                         
   2  -2   2          9.30          8.77         0.97 o                         
   3  -2   2       1571.65       1707.56        11.91 o                         
   4  -2   2         29.06         24.75         1.73 o                         
   5  -2   2         17.05         20.61         1.54 o                         
   6  -2   2        156.54        147.78         4.06 o                         
   7  -2   2          0.18          3.28         1.98 o                         
   8  -2   2          1.13         -3.68         3.14 o                         
  -8  -1   2         44.49         49.13         4.66 o                         
  -7  -1   2        347.38        326.46        10.82 o                         
  -6  -1   2         39.46         29.81         3.15 o                         
  -5  -1   2         13.22         14.13         1.81 o                         
  -4  -1   2        357.13        397.57         5.46 o                         
  -3  -1   2        758.07        818.52         7.50 o                         
  -2  -1   2        795.99        786.10         9.65 o                         
  -1  -1   2       1001.95       1004.69         8.61 o                         
   0  -1   2       2188.64       2100.35        12.72 o                         
   1  -1   2         67.36         56.88         2.34 o                         
   2  -1   2        124.70        112.98         3.36 o                         
   3  -1   2         17.01         20.16         1.84 o                         
   4  -1   2         10.07         11.43         1.81 o                         
   5  -1   2        116.29        127.27         5.02 o                         
   6  -1   2          9.10          9.23         1.47 o                         
   7  -1   2         11.35          8.08         3.15 o                         
   8  -1   2          0.17          1.45         4.89 o                         
  -8   0   2         25.71         16.18         2.95 o                         
  -7   0   2        174.07        156.78         7.62 o                         
  -6   0   2         43.51         39.80         3.62 o                         
  -5   0   2        353.86        347.48         8.04 o                         
  -4   0   2          6.39          2.34         0.98 o                         
  -3   0   2          0.64          1.59         0.69 o                         
  -2   0   2        853.89        833.07        10.41 o                         
  -1   0   2         12.98         18.37         1.52 o                         
   0   0   2       1592.42       1487.24        13.51 o                         
   1   0   2        413.26        399.83         6.33 o                         
   2   0   2         88.49         91.16         3.92 o                         
   3   0   2       1329.50       1363.41        13.25 o                         
   4   0   2        208.18        204.38         5.45 o                         
   5   0   2         28.08         28.98         2.08 o                         
   6   0   2          4.45          5.09         1.34 o                         
   7   0   2         15.45         12.80         2.57 o                         
   8   0   2         68.59         74.25         7.34 o                         
  -8   1   2         48.00         50.06         4.76 o                         
  -7   1   2          2.75          5.04         1.96 o                         
  -6   1   2          1.57         -0.73         1.57 o                         
  -5   1   2         44.76         42.62         2.67 o                         
  -4   1   2         21.00         20.29         1.62 o                         
  -3   1   2         17.04         17.85         1.25 o                         
  -2   1   2         11.95         10.04         1.33 o                         
  -1   1   2          9.98         10.94         1.21 o                         
   0   1   2        500.79        512.21         4.96 o                         
   1   1   2        569.97        608.59         5.86 o                         
   2   1   2         26.09         21.47         1.49 o                         
   3   1   2         54.95         50.88         2.46 o                         
   4   1   2        133.68        133.84         3.73 o                         
   5   1   2          0.52          1.10         0.93 o                         
   6   1   2          9.44          8.44         1.65 o                         
   7   1   2          9.10         10.73         2.37 o                         
   8   1   2         24.76         20.36         4.43 o                         
  -8   2   2          1.56          5.93         2.35 o                         
  -7   2   2          4.48          4.53         1.98 o                         
  -6   2   2          9.20          7.88         1.91 o                         
  -5   2   2         47.21         43.92         2.59 o                         
  -4   2   2         55.60         51.89         2.51 o                         
  -3   2   2         98.77        103.19         3.44 o                         
  -2   2   2        206.54        209.78         4.20 o                         
  -1   2   2         66.22         64.11         1.63 o                         
   0   2   2       2730.03       2571.93        13.06 o                         
   1   2   2       3418.86       3236.46        23.50 o                         
   2   2   2        229.76        232.71         3.20 o                         
   3   2   2        205.58        222.75         4.11 o                         
   4   2   2         57.84         54.79         2.40 o                         
   5   2   2          9.46         11.37         1.39 o                         
   6   2   2        537.36        520.52        10.07 o                         
   7   2   2         51.94         54.09         4.69 o                         
   8   2   2          2.04          0.89         1.47 o                         
  -8   3   2          0.08         -1.21         0.81 o                         
  -7   3   2         76.91         68.83         5.82 o                         
  -6   3   2        244.57        242.73         8.65 o                         
  -5   3   2          3.49          2.60         1.68 o                         
  -4   3   2        250.77        232.46         5.58 o                         
  -3   3   2         21.60         25.65         1.75 o                         
  -2   3   2        500.32        511.12         5.99 o                         
  -1   3   2       3567.64       3645.85        28.09 o                         
   0   3   2         66.18         80.39         1.43 o                         
   1   3   2        293.34        282.65         3.48 o                         
   2   3   2        850.09        915.96         6.90 o                         
   3   3   2         38.21         40.87         1.81 o                         
   4   3   2         25.99         29.88         1.78 o                         
   5   3   2         90.79         88.99         3.15 o                         
   6   3   2         18.47         15.88         1.98 o                         
   7   3   2          5.81          6.79         2.31 o                         
   8   3   2         66.81         71.00         5.88 o                         
  -7   4   2         66.30         82.49         6.82 o                         
  -6   4   2         12.70         16.19         3.95 o                         
  -5   4   2         81.91         78.15         3.91 o                         
  -4   4   2        551.75        529.05         6.26 o                         
  -3   4   2          1.02          0.24         0.47 o                         
  -2   4   2        278.01        253.79         3.88 o                         
  -1   4   2        638.06        688.53         6.57 o                         
   0   4   2        280.07        276.78         3.23 o                         
   1   4   2         64.89         59.50         1.79 o                         
   2   4   2         56.06         61.83         1.78 o                         
   3   4   2        187.92        194.24         5.06 o                         
   4   4   2        194.30        180.49         4.56 o                         
   5   4   2        181.49        179.38         5.42 o                         
   6   4   2       1028.72       1032.91        13.99 o                         
   7   4   2          8.48          5.76         2.16 o                         
   8   4   2         25.21         29.27         4.05 o                         
  -7   5   2          0.03          1.84         2.83 o                         
  -6   5   2          2.33          1.34         2.90 o                         
  -5   5   2         64.84         63.22         2.93 o                         
  -4   5   2       1192.91       1202.07         8.60 o                         
  -3   5   2         64.02         62.14         2.22 o                         
  -2   5   2         19.90         22.55         1.49 o                         
  -1   5   2       1124.12       1174.50        11.58 o                         
   0   5   2        209.51        230.23         3.01 o                         
   1   5   2        264.16        263.20         3.70 o                         
   2   5   2        154.91        178.25         3.80 o                         
   3   5   2         10.27         12.73         0.97 o                         
   4   5   2          1.84          1.34         0.66 o                         
   5   5   2         83.14         88.64         3.44 o                         
   6   5   2         11.61         10.04         1.54 o                         
   7   5   2        374.74        376.30        12.23 o                         
   8   5   2          0.30         -1.64         2.94 o                         
  -7   6   2         23.15         25.77         3.99 o                         
  -6   6   2         26.33         23.46         3.69 o                         
  -5   6   2         25.83         29.67         3.19 o                         
  -4   6   2        432.63        449.95         5.29 o                         
  -3   6   2          1.55          0.55         0.89 o                         
  -2   6   2         22.70         19.95         1.38 o                         
  -1   6   2          3.62          2.75         0.64 o                         
   0   6   2         86.43         87.75         1.99 o                         
   1   6   2        446.08        436.31         5.30 o                         
   2   6   2        159.39        146.91         3.37 o                         
   3   6   2          0.31          0.41         0.60 o                         
   4   6   2        172.69        184.75         4.52 o                         
   5   6   2         59.23         58.62         2.89 o                         
   6   6   2        154.20        163.71         5.91 o                         
   7   6   2          2.46          1.66         1.53 o                         
   8   6   2          0.28          2.92         2.25 o                         
  -6   7   2         26.25         32.60         3.59 o                         
  -5   7   2         64.57         72.15         4.94 o                         
  -4   7   2          5.31          6.51         1.26 o                         
  -3   7   2       1166.37       1209.42        17.24 o                         
  -2   7   2         18.37         15.38         1.09 o                         
  -1   7   2        106.53        106.00         3.41 o                         
   0   7   2          9.84          7.83         0.80 o                         
   1   7   2         39.32         38.19         1.98 o                         
   2   7   2        103.86        102.86         2.77 o                         
   3   7   2         38.35         36.35         2.27 o                         
   4   7   2         26.11         28.62         2.20 o                         
   5   7   2          4.80          5.00         1.44 o                         
   6   7   2          5.16          6.59         1.56 o                         
   7   7   2          9.76          8.10         2.90 o                         
  -6   8   2         19.08         25.45         3.57 o                         
  -5   8   2         17.76         15.04         3.46 o                         
  -4   8   2        136.15        144.36         4.97 o                         
  -3   8   2          6.39          7.72         1.03 o                         
  -2   8   2          1.25          0.85         0.85 o                         
  -1   8   2          7.37          5.29         1.13 o                         
   0   8   2          1.69          1.43         0.52 o                         
   1   8   2         27.34         30.96         2.08 o                         
   2   8   2         54.51         49.78         1.79 o                         
   3   8   2          4.94          4.12         0.82 o                         
   4   8   2          0.17          0.00         1.07 o                         
   5   8   2         24.12         23.15         2.37 o                         
   6   8   2         23.89         31.46         3.42 o                         
   7   8   2          3.00          5.61         1.98 o                         
  -5   9   2          2.19          1.46         1.31 o                         
  -4   9   2         61.91         64.98         4.26 o                         
  -3   9   2        114.37        118.12         5.61 o                         
  -2   9   2        171.17        187.42         5.13 o                         
  -1   9   2          2.27          2.73         1.09 o                         
   0   9   2          2.52          2.33         0.60 o                         
   1   9   2         37.53         38.18         2.14 o                         
   2   9   2        141.75        143.92         3.61 o                         
   3   9   2          1.22         -0.01         0.58 o                         
   4   9   2         16.50         15.74         2.44 o                         
   5   9   2        126.31        142.07         8.45 o                         
   6   9   2         38.21         33.63         4.12 o                         
  -4  10   2         20.36         21.04         3.24 o                         
  -3  10   2         17.29         17.38         2.40 o                         
  -2  10   2         23.28         22.57         2.59 o                         
  -1  10   2          2.27          0.27         1.15 o                         
   0  10   2          9.67          9.38         1.93 o                         
   1  10   2         35.99         34.80         2.44 o                         
   2  10   2         64.82         69.74         3.37 o                         
   3  10   2         12.42         12.85         2.30 o                         
   4  10   2         18.51         16.78         3.00 o                         
   5  10   2         23.80         16.12         3.48 o                         
  -3  11   2          0.55          1.85         1.65 o                         
  -2  11   2         26.68         23.41         3.34 o                         
  -1  11   2          0.02         -0.17         1.07 o                         
   0  11   2         18.18         22.37         3.21 o                         
   1  11   2         22.16         26.85         2.80 o                         
   2  11   2         38.30         40.58         3.73 o                         
   3  11   2        486.62        529.97        14.55 o                         
   4  11   2          1.79         -2.08         2.23 o                         
  -2  12   2          0.01          0.40         1.64 o                         
  -1  12   2          0.05         -0.73         1.43 o                         
   0  12   2          4.23          6.13         1.74 o                         
   1  12   2          0.00         -0.85         1.48 o                         
   2  12   2         43.50         43.27         5.15 o                         
   3  12   2        168.14        167.21         9.64 o                         
  -3 -11   3         58.99         55.02         6.24 o                         
  -2 -11   3          0.04         -0.93         1.88 o                         
  -1 -11   3          9.41          8.79         2.40 o                         
   0 -11   3        119.31        116.39         9.63 o                         
   1 -11   3          0.01         -1.22         3.86 o                         
   2 -11   3          8.99          5.90         1.98 o                         
  -4 -10   3         53.97         49.66         5.87 o                         
  -3 -10   3          2.14          3.42         2.33 o                         
  -2 -10   3          0.13          1.56         1.49 o                         
  -1 -10   3         40.45         35.27         3.46 o                         
   0 -10   3         14.23         12.05         1.89 o                         
   1 -10   3         91.84         86.35         4.47 o                         
   2 -10   3         48.32         51.25         3.86 o                         
   3 -10   3         95.48         87.69         6.44 o                         
   4 -10   3         10.49         10.80         2.26 o                         
  -5  -9   3         20.28         24.74         3.17 o                         
  -4  -9   3          7.69          9.22         2.12 o                         
  -3  -9   3         81.33         90.46         5.96 o                         
  -2  -9   3        101.58        100.21         4.91 o                         
  -1  -9   3         57.25         63.71         4.42 o                         
   0  -9   3          4.02          6.34         1.31 o                         
   1  -9   3          2.85          2.20         0.89 o                         
   2  -9   3          9.65          6.88         1.41 o                         
   3  -9   3          0.14          1.02         0.96 o                         
   4  -9   3          4.50          6.19         2.25 o                         
   5  -9   3          2.87          1.35         1.44 o                         
  -6  -8   3         32.68         40.75         4.20 o                         
  -5  -8   3         20.28         21.99         2.93 o                         
  -4  -8   3          0.61          2.72         1.53 o                         
  -3  -8   3         28.73         28.71         3.41 o                         
  -2  -8   3         11.42          9.81         1.79 o                         
  -1  -8   3         17.02         14.38         1.16 o                         
   0  -8   3         40.17         38.58         1.81 o                         
   1  -8   3        147.02        141.80         3.86 o                         
   2  -8   3          2.98          2.17         0.70 o                         
   3  -8   3          0.35         -0.02         0.90 o                         
   4  -8   3         20.15         18.74         2.49 o                         
   5  -8   3         58.14         57.09         5.12 o                         
   6  -8   3          7.24          5.40         2.21 o                         
  -6  -7   3          6.60         10.24         2.67 o                         
  -5  -7   3          2.04          1.59         1.69 o                         
  -4  -7   3        161.17        168.14         7.03 o                         
  -3  -7   3         72.11         72.02         3.96 o                         
  -2  -7   3        335.82        341.34        11.18 o                         
  -1  -7   3         29.36         28.74         1.51 o                         
   0  -7   3          2.31          2.55         0.74 o                         
   1  -7   3         48.68         45.03         2.02 o                         
   2  -7   3         32.56         31.09         1.79 o                         
   3  -7   3          0.61          0.50         0.61 o                         
   4  -7   3          1.60          0.76         1.07 o                         
   5  -7   3          3.40         -1.11         2.03 o                         
   6  -7   3          6.73          3.18         2.09 o                         
  -7  -6   3          3.76          7.15         3.89 o                         
  -6  -6   3         23.50         26.32         3.86 o                         
  -5  -6   3          2.18          2.99         1.74 o                         
  -4  -6   3         33.50         36.51         2.49 o                         
  -3  -6   3         19.50         47.21         5.33 o                         
  -2  -6   3        187.77        195.94         5.27 o                         
  -1  -6   3        420.98        433.14         4.62 o                         
   0  -6   3         17.20         20.01         1.19 o                         
   1  -6   3        156.00        163.96         3.00 o                         
   2  -6   3        144.58        147.79         3.17 o                         
   3  -6   3         31.14         26.99         2.07 o                         
   4  -6   3        204.56        203.75         5.84 o                         
   5  -6   3          0.36          2.59         1.28 o                         
   6  -6   3         13.49         10.92         2.88 o                         
   7  -6   3        100.79        103.79         8.81 o                         
  -7  -5   3         12.13          5.75         6.12 o                         
  -6  -5   3          7.32         10.35         2.27 o                         
  -5  -5   3        177.87        188.08        11.95 o                         
  -4  -5   3        135.05        128.31         4.20 o                         
  -3  -5   3         70.46         65.18         2.52 o                         
  -2  -5   3          0.00          0.55         0.48 o                         
  -1  -5   3        290.80        302.11         3.67 o                         
   0  -5   3       1505.70       1519.09        14.03 o                         
   1  -5   3          1.10         -0.11         0.47 o                         
   2  -5   3        214.77        229.72         3.76 o                         
   3  -5   3        344.87        382.77         5.25 o                         
   4  -5   3         81.94         78.59         3.35 o                         
   5  -5   3        210.32        202.27         8.24 o                         
   6  -5   3         92.96         89.33         6.76 o                         
   7  -5   3          1.57          4.72         3.73 o                         
  -7  -4   3         30.62         28.87         4.76 o                         
  -6  -4   3          2.04          1.78         1.34 o                         
  -5  -4   3          6.40          6.54         1.01 o                         
  -4  -4   3        522.18        534.87         9.89 o                         
  -3  -4   3          5.20          2.65         0.76 o                         
  -2  -4   3          6.32          8.38         1.07 o                         
  -1  -4   3       5094.56       5263.99        46.54 o                         
   0  -4   3        192.12        190.23         2.74 o                         
   1  -4   3         72.00         72.72         2.01 o                         
   2  -4   3        312.03        342.85         5.40 o                         
   3  -4   3         20.75         23.04         1.45 o                         
   4  -4   3        355.28        368.11         6.51 o                         
   5  -4   3         11.54          5.76         1.30 o                         
   6  -4   3        119.06        101.90         7.33 o                         
   7  -4   3         20.32         15.86         3.63 o                         
   8  -4   3         19.42         28.13         8.57 o                         
  -8  -3   3        199.61        211.06        13.09 o                         
  -7  -3   3          4.17          4.46         2.52 o                         
  -6  -3   3          1.88          5.93         2.61 o                         
  -5  -3   3         98.80         97.63         3.89 o                         
  -4  -3   3         45.88         47.03         2.67 o                         
  -3  -3   3        518.86        525.28         6.30 o                         
  -2  -3   3         54.07         51.09         1.58 o                         
  -1  -3   3        214.72        218.52         3.36 o                         
   0  -3   3        105.16        109.17         1.89 o                         
   1  -3   3        516.11        542.74         6.15 o                         
   2  -3   3        277.46        270.29         4.04 o                         
   3  -3   3         44.01         52.21         2.10 o                         
   4  -3   3         64.46         54.67         2.84 o                         
   5  -3   3         37.83         34.67         2.61 o                         
   6  -3   3          0.31         -1.47         1.48 o                         
   7  -3   3          3.15          6.34         2.58 o                         
   8  -3   3          3.80          2.07         4.14 o                         
  -8  -2   3         24.03         27.20         4.93 o                         
  -7  -2   3         30.60         27.74         3.70 o                         
  -6  -2   3        137.26        137.57         7.15 o                         
  -5  -2   3        102.95         96.59         8.77 o                         
  -4  -2   3         34.43         29.88         1.80 o                         
  -3  -2   3         24.83         30.59         1.80 o                         
  -2  -2   3          0.04         -0.07         0.44 o                         
  -1  -2   3         49.96         51.30         1.59 o                         
   0  -2   3         56.66         48.49         1.41 o                         
   1  -2   3        101.90        105.27         2.14 o                         
   2  -2   3          0.48          0.09         0.49 o                         
   3  -2   3         76.83         68.07         2.74 o                         
   4  -2   3         29.52         41.84         2.59 o                         
   5  -2   3          1.59          2.14         0.89 o                         
   6  -2   3         41.81         40.71         2.56 o                         
   7  -2   3        112.64         90.39         7.57 o                         
   8  -2   3         37.12         35.73         6.16 o                         
  -8  -1   3          1.22          1.81         1.53 o                         
  -7  -1   3          0.52         -1.81         1.21 o                         
  -6  -1   3         76.26         70.96         5.25 o                         
  -5  -1   3        152.33        147.23         4.39 o                         
  -4  -1   3         96.50         99.61         4.19 o                         
  -3  -1   3        446.94        477.96         7.23 o                         
  -2  -1   3         37.87         32.39         1.59 o                         
  -1  -1   3          2.15          0.92         0.55 o                         
   0  -1   3        296.10        321.51         3.78 o                         
   1  -1   3        560.36        559.54         6.58 o                         
   2  -1   3         30.03         35.96         2.04 o                         
   3  -1   3         62.70         59.84         3.06 o                         
   4  -1   3          0.00          0.30         1.41 o                         
   5  -1   3         11.31         12.14         2.75 o                         
   6  -1   3        202.45        225.91        11.05 o                         
   7  -1   3         10.20         10.71         3.21 o                         
   8  -1   3         45.71         52.43         6.38 o                         
  -8   0   3         33.60         40.91         5.07 o                         
  -7   0   3         76.64         87.47         6.49 o                         
  -6   0   3          3.68          4.65         2.67 o                         
  -5   0   3         29.81         27.96         2.75 o                         
  -4   0   3          4.04          5.03         1.20 o                         
  -3   0   3         25.41         27.44         1.64 o                         
  -2   0   3        612.56        619.46         6.64 o                         
  -1   0   3        318.08        287.03         5.48 o                         
   0   0   3        285.18        262.33         4.66 o                         
   1   0   3         12.17         13.73         1.54 o                         
   2   0   3        303.81        316.26         7.46 o                         
   3   0   3          5.77         19.19         3.58 o                         
   4   0   3         25.18         29.45         2.34 o                         
   5   0   3        537.07        536.79        14.66 o                         
   6   0   3          3.68          1.76         0.92 o                         
   7   0   3         75.56         67.04         4.97 o                         
   8   0   3         49.22         62.92         6.81 o                         
  -8   1   3          1.33         -0.03         3.32 o                         
  -7   1   3          0.07          1.86         2.24 o                         
  -6   1   3         24.73         26.93         3.22 o                         
  -5   1   3        346.02        340.61         7.52 o                         
  -4   1   3         37.47         39.91         1.91 o                         
  -3   1   3         23.07         25.98         1.58 o                         
  -2   1   3       1988.82       1992.18        14.27 o                         
  -1   1   3        130.64        115.35         3.29 o                         
   0   1   3       2000.91       1896.25         8.58 o                         
   1   1   3        278.97        267.24         3.61 o                         
   2   1   3          6.50          6.74         1.47 o                         
   3   1   3        935.04        989.72        11.70 o                         
   4   1   3        171.63        187.25         4.54 o                         
   5   1   3        607.16        595.31        11.31 o                         
   6   1   3         12.45         10.39         1.74 o                         
   7   1   3         12.97         12.82         2.63 o                         
   8   1   3         12.97         19.18         3.06 o                         
  -8   2   3        157.83        190.60        10.87 o                         
  -7   2   3         30.84         35.22         3.89 o                         
  -6   2   3          1.82          1.74         1.07 o                         
  -5   2   3          2.30          2.25         1.10 o                         
  -4   2   3         81.21         78.10         3.23 o                         
  -3   2   3         27.92         26.09         1.95 o                         
  -2   2   3         45.93         44.53         1.97 o                         
  -1   2   3        218.45        207.46         3.33 o                         
   0   2   3        247.93        273.11         3.06 o                         
   1   2   3       1270.74       1355.69         8.24 o                         
   2   2   3        180.82        206.89         3.54 o                         
   3   2   3         22.12         24.51         1.78 o                         
   4   2   3         33.31         28.04         1.67 o                         
   5   2   3        501.82        518.51         8.84 o                         
   6   2   3          3.48          1.52         0.94 o                         
   7   2   3         23.80         16.79         2.20 o                         
   8   2   3          3.68          3.89         1.92 o                         
  -7   3   3         20.75         23.30         5.45 o                         
  -6   3   3          6.66         10.17         2.35 o                         
  -5   3   3        954.13        929.49        21.08 o                         
  -4   3   3        123.79        118.32         4.15 o                         
  -3   3   3          9.74         15.88         1.41 o                         
  -2   3   3         61.82         67.15         2.09 o                         
  -1   3   3         23.90         31.93         1.20 o                         
   0   3   3       1836.53       1796.28         9.96 o                         
   1   3   3        514.75        473.08         4.58 o                         
   2   3   3         88.69         90.60         2.25 o                         
   3   3   3        856.02        966.36        11.53 o                         
   4   3   3         48.51         51.16         2.70 o                         
   5   3   3         42.12         38.02         2.50 o                         
   6   3   3        929.02        940.13        14.49 o                         
   7   3   3          0.37         -0.16         1.08 o                         
   8   3   3         24.38         17.95         3.67 o                         
  -7   4   3          0.83          1.38         2.37 o                         
  -6   4   3        171.54        187.07         9.47 o                         
  -5   4   3         81.95         82.58         3.70 o                         
  -4   4   3        503.33        477.30         8.93 o                         
  -3   4   3        981.00        955.90         8.58 o                         
  -2   4   3        274.22        268.53         5.24 o                         
  -1   4   3          3.59          1.62         0.51 o                         
   0   4   3        913.15        940.56         5.75 o                         
   1   4   3        176.29        172.53         3.01 o                         
   2   4   3         75.74         86.80         2.28 o                         
   3   4   3        130.18        152.28         3.10 o                         
   4   4   3         27.04         26.05         1.95 o                         
   5   4   3        170.78        166.33         5.10 o                         
   6   4   3         19.36         18.95         2.44 o                         
   7   4   3          0.00          0.95         1.29 o                         
   8   4   3          0.80         -1.30         1.67 o                         
  -7   5   3         86.48        110.58         7.27 o                         
  -6   5   3          7.38          8.23         2.47 o                         
  -5   5   3         36.60         39.74         3.68 o                         
  -4   5   3        704.96        697.34         6.57 o                         
  -3   5   3          0.27         -0.32         0.38 o                         
  -2   5   3         26.78         22.33         1.08 o                         
  -1   5   3         33.99         33.92         1.41 o                         
   0   5   3         25.08         18.54         0.85 o                         
   1   5   3        196.21        176.88         3.33 o                         
   2   5   3          2.80          3.80         0.58 o                         
   3   5   3        387.42        430.51         5.56 o                         
   4   5   3         98.15         95.61         3.32 o                         
   5   5   3         58.70         52.77         3.20 o                         
   6   5   3          2.01          2.90         1.29 o                         
   7   5   3         60.03         59.08         4.22 o                         
   8   5   3         43.54         42.56         4.57 o                         
  -7   6   3         41.36         42.88         4.32 o                         
  -6   6   3         13.74         15.02         2.81 o                         
  -5   6   3          6.21          5.20         1.62 o                         
  -4   6   3         38.05         36.75         1.47 o                         
  -3   6   3         68.63         68.75         3.28 o                         
  -2   6   3         83.30         81.93         2.91 o                         
  -1   6   3         28.09         32.02         1.29 o                         
   0   6   3        271.26        291.11         4.20 o                         
   1   6   3          0.00         -0.02         0.45 o                         
   2   6   3          6.32          3.95         0.84 o                         
   3   6   3         26.38         22.90         1.32 o                         
   4   6   3         48.97         52.69         2.53 o                         
   5   6   3          1.05          0.51         0.80 o                         
   6   6   3         40.86         36.04         3.16 o                         
   7   6   3          5.07          8.73         1.66 o                         
   8   6   3         11.50          7.83         2.47 o                         
  -6   7   3         15.92         18.37         2.94 o                         
  -5   7   3         69.22         78.88         4.67 o                         
  -4   7   3          8.78          7.59         1.44 o                         
  -3   7   3        191.28        193.04         5.76 o                         
  -2   7   3          0.87          0.31         0.70 o                         
  -1   7   3          8.87          7.10         0.96 o                         
   0   7   3         34.97         33.53         1.54 o                         
   1   7   3        149.99        148.73         3.85 o                         
   2   7   3        113.08         98.72         2.92 o                         
   3   7   3         37.25         39.81         2.02 o                         
   4   7   3          0.40          0.43         0.82 o                         
   5   7   3         39.45         36.87         3.21 o                         
   6   7   3          5.37          6.47         1.84 o                         
   7   7   3          6.20          6.69         2.12 o                         
  -6   8   3        100.10        105.98         6.80 o                         
  -5   8   3         50.17         57.55         4.79 o                         
  -4   8   3         15.90         14.03         1.76 o                         
  -3   8   3         47.80         40.82         3.36 o                         
  -2   8   3          7.93          4.72         1.29 o                         
  -1   8   3         18.11         15.10         1.25 o                         
   0   8   3        149.66        154.36         2.97 o                         
   1   8   3         13.38         12.61         1.30 o                         
   2   8   3        122.14        116.74         2.75 o                         
   3   8   3         22.16         22.54         1.60 o                         
   4   8   3         15.15         12.93         1.80 o                         
   5   8   3          5.46          3.81         1.48 o                         
   6   8   3         11.94          8.51         2.46 o                         
   7   8   3         11.78         11.77         2.43 o                         
  -5   9   3          4.03          0.81         1.06 o                         
  -4   9   3          0.30          0.63         1.02 o                         
  -3   9   3         13.31         18.19         2.21 o                         
  -2   9   3          2.14          2.60         1.27 o                         
  -1   9   3         56.49         57.78         5.64 o                         
   0   9   3          7.00          6.42         1.29 o                         
   1   9   3         17.45         20.37         1.73 o                         
   2   9   3        302.88        300.84         5.84 o                         
   3   9   3        117.81        123.87         3.72 o                         
   4   9   3         17.38         17.13         2.51 o                         
   5   9   3          8.28          7.05         1.95 o                         
   6   9   3          0.17          0.71         1.28 o                         
  -4  10   3         50.47         62.63         5.50 o                         
  -3  10   3         29.10         29.35         2.78 o                         
  -2  10   3         39.32         41.57         4.65 o                         
  -1  10   3         88.07         91.76         5.06 o                         
   0  10   3          9.25          6.06         1.89 o                         
   1  10   3          2.54          0.28         1.10 o                         
   2  10   3        698.46        747.69        12.22 o                         
   3  10   3         21.17         22.60         2.26 o                         
   4  10   3         30.01         28.96         4.11 o                         
   5  10   3         48.34         44.88         4.98 o                         
  -3  11   3          1.36          1.19         1.65 o                         
  -2  11   3         10.59         10.16         2.56 o                         
  -1  11   3        123.37        127.17         6.75 o                         
   0  11   3          0.01          0.40         1.53 o                         
   1  11   3         77.75         75.18         5.06 o                         
   2  11   3         27.56         22.47         3.45 o                         
   3  11   3         84.06         86.93         5.46 o                         
   4  11   3         16.06         10.23         3.79 o                         
  -1  12   3          7.12          2.90         1.71 o                         
   0  12   3         67.23         76.67         5.36 o                         
   1  12   3          5.89         11.80         3.17 o                         
   2  12   3          9.81         14.82         2.83 o                         
   3  12   3          0.02         -2.46         2.33 o                         
  -2 -11   4         10.48          7.85         2.25 o                         
  -1 -11   4          7.78         10.35         2.40 o                         
   0 -11   4          0.24         -0.43         1.54 o                         
   1 -11   4          7.69          7.69         7.25 o                         
   2 -11   4         19.22         22.33         4.43 o                         
  -4 -10   4         21.92         23.84         4.51 o                         
  -3 -10   4          4.66          4.13         3.70 o                         
  -2 -10   4          0.45          0.80         1.16 o                         
  -1 -10   4          3.98          1.91         1.28 o                         
   0 -10   4          6.54          4.99         1.48 o                         
   1 -10   4          0.98          0.87         1.11 o                         
   2 -10   4         12.52         12.73         2.15 o                         
   3 -10   4         38.78         33.44         4.38 o                         
  -5  -9   4         15.40         11.12         2.71 o                         
  -4  -9   4          4.36          0.21         2.03 o                         
  -3  -9   4          8.44          7.48         2.12 o                         
  -2  -9   4          3.10          1.81         1.24 o                         
  -1  -9   4          7.11          4.05         1.40 o                         
   0  -9   4          4.67          4.71         1.17 o                         
   1  -9   4         44.79         40.93         2.70 o                         
   2  -9   4          5.19          4.14         1.15 o                         
   3  -9   4         46.65         47.67         3.72 o                         
   4  -9   4          2.35          3.61         2.15 o                         
   5  -9   4          0.52         -0.44         1.75 o                         
  -5  -8   4         25.64         23.58         3.50 o                         
  -4  -8   4          0.04          2.78         1.57 o                         
  -3  -8   4          9.32          9.98         2.18 o                         
  -2  -8   4         44.04         41.82         3.16 o                         
  -1  -8   4        265.79        260.63         5.68 o                         
   0  -8   4          0.60          0.94         0.67 o                         
   1  -8   4          7.72          5.05         0.93 o                         
   2  -8   4          3.83          5.54         1.14 o                         
   3  -8   4         21.50         21.33         2.49 o                         
   4  -8   4         46.79         48.64         4.42 o                         
   5  -8   4         79.39         84.82         6.18 o                         
  -6  -7   4         58.06         71.52         6.12 o                         
  -5  -7   4          4.02          7.19         1.82 o                         
  -4  -7   4        139.40        138.83         7.22 o                         
  -3  -7   4         24.07         26.78         3.66 o                         
  -2  -7   4        521.99        530.90        12.64 o                         
  -1  -7   4        593.84        576.39        10.09 o                         
   0  -7   4         10.71         10.89         1.11 o                         
   1  -7   4         32.88         35.89         1.78 o                         
   2  -7   4        275.46        262.81         8.42 o                         
   3  -7   4          0.81          0.74         0.98 o                         
   4  -7   4         41.94         45.24         3.14 o                         
   5  -7   4          3.50          3.20         1.87 o                         
   6  -7   4          6.95          8.73         2.59 o                         
  -6  -6   4          5.77          6.58         3.51 o                         
  -5  -6   4        192.60        181.67         8.48 o                         
  -4  -6   4         92.32         98.32         6.11 o                         
  -3  -6   4         71.15         68.58         3.64 o                         
  -2  -6   4        169.72        172.29         6.91 o                         
  -1  -6   4        100.42         99.62         2.14 o                         
   0  -6   4         59.74         62.47         2.12 o                         
   1  -6   4        141.33        139.35         3.44 o                         
   2  -6   4         73.98         78.10         2.82 o                         
   3  -6   4         34.90         33.54         2.15 o                         
   4  -6   4         11.75          9.36         1.95 o                         
   5  -6   4         49.49         43.73         4.53 o                         
   6  -6   4         29.63         25.19         4.51 o                         
   7  -6   4         28.39         30.69         5.21 o                         
  -7  -5   4         20.25         15.89         5.12 o                         
  -6  -5   4          2.46         -0.07         1.87 o                         
  -5  -5   4          3.82          3.21         1.67 o                         
  -4  -5   4          0.04         -0.99         1.39 o                         
  -3  -5   4         33.83         35.27         2.39 o                         
  -2  -5   4         30.58         29.90         1.91 o                         
  -1  -5   4         34.89         35.50         1.33 o                         
   0  -5   4        379.17        391.08         4.75 o                         
   1  -5   4         10.20          9.96         1.11 o                         
   2  -5   4         51.84         55.02         2.48 o                         
   3  -5   4         60.31         62.46         3.05 o                         
   4  -5   4         61.28         60.11         2.99 o                         
   5  -5   4          0.00         -1.44         1.66 o                         
   6  -5   4         22.01         19.90         3.03 o                         
   7  -5   4          4.58          8.45         4.00 o                         
  -7  -4   4         35.48         45.47         7.56 o                         
  -6  -4   4          4.94          3.23         3.13 o                         
  -5  -4   4         47.20         45.29         2.34 o                         
  -4  -4   4         56.12         48.29         1.94 o                         
  -3  -4   4         50.54         52.68         1.94 o                         
  -2  -4   4         30.48         30.43         1.56 o                         
  -1  -4   4         52.40         53.93         1.76 o                         
   0  -4   4        563.08        617.48         5.89 o                         
   1  -4   4         19.71         19.63         1.26 o                         
   2  -4   4         47.07         52.27         2.69 o                         
   3  -4   4        201.51        218.49         4.54 o                         
   4  -4   4         99.15         96.47         4.03 o                         
   5  -4   4        195.32        188.52         6.42 o                         
   6  -4   4         88.91         86.05         6.92 o                         
   7  -4   4         10.46         17.99         3.58 o                         
   8  -4   4          0.00          2.39         2.73 o                         
  -7  -3   4         28.69         30.95         6.43 o                         
  -6  -3   4         15.29          9.91         6.44 o                         
  -5  -3   4          7.01         10.38         1.64 o                         
  -4  -3   4         86.63         88.40         3.08 o                         
  -3  -3   4        107.66        103.61         3.13 o                         
  -2  -3   4          8.45         11.76         0.92 o                         
  -1  -3   4        770.86        748.63         8.39 o                         
   0  -3   4          8.14         11.45         0.91 o                         
   1  -3   4        262.09        271.88         4.00 o                         
   2  -3   4        254.38        263.15         5.14 o                         
   3  -3   4         30.98         25.39         1.62 o                         
   4  -3   4         65.19         66.88         3.00 o                         
   5  -3   4          5.81          8.99         1.95 o                         
   6  -3   4         59.47         62.07         3.76 o                         
   7  -3   4          9.02         10.21         2.89 o                         
   8  -3   4         15.95         18.58         4.37 o                         
  -7  -2   4         91.04        101.58         7.56 o                         
  -6  -2   4          3.22          2.68         1.75 o                         
  -5  -2   4          0.33         -1.39         1.12 o                         
  -4  -2   4          0.37          0.48         0.67 o                         
  -3  -2   4        262.23        266.32         6.93 o                         
  -2  -2   4        276.42        261.80         6.19 o                         
  -1  -2   4        172.81        170.89         3.28 o                         
   0  -2   4        170.81        179.10         3.02 o                         
   1  -2   4        186.82        187.20         3.31 o                         
   2  -2   4        400.67        401.00         5.98 o                         
   3  -2   4         64.58         68.24         2.38 o                         
   4  -2   4         38.55         39.76         2.53 o                         
   5  -2   4          9.63          8.48         1.79 o                         
   6  -2   4          2.51         -0.70         1.26 o                         
   7  -2   4          7.21          4.44         2.68 o                         
   8  -2   4         16.91         18.22         3.94 o                         
  -8  -1   4          1.30         -1.14         2.37 o                         
  -7  -1   4          0.14          1.43         1.92 o                         
  -6  -1   4         77.93         71.11         5.39 o                         
  -5  -1   4        114.94        116.13         4.60 o                         
  -4  -1   4        160.40        156.99         6.91 o                         
  -3  -1   4         64.36         59.19         2.72 o                         
  -2  -1   4          2.00          0.73         0.59 o                         
  -1  -1   4         22.64         24.16         1.59 o                         
   0  -1   4        239.25        250.31         5.33 o                         
   1  -1   4          2.35          3.16         0.58 o                         
   2  -1   4         73.23         74.30         2.94 o                         
   3  -1   4        115.50        124.73         4.50 o                         
   4  -1   4        260.34        265.10         8.39 o                         
   5  -1   4         37.70         38.05         4.21 o                         
   6  -1   4         14.09         13.98         3.33 o                         
   7  -1   4          5.03          2.53         1.97 o                         
   8  -1   4         46.33         52.53         6.55 o                         
  -8   0   4         40.16         41.23         8.15 o                         
  -7   0   4         19.67         17.77         3.25 o                         
  -6   0   4         22.87         22.04         3.38 o                         
  -5   0   4          7.97          6.26         1.97 o                         
  -4   0   4         22.72         22.13         2.56 o                         
  -3   0   4         66.11         58.50         3.32 o                         
  -2   0   4        146.31        150.64         3.63 o                         
  -1   0   4          1.04          3.41         0.91 o                         
   0   0   4         11.51         21.45         2.07 o                         
   1   0   4          6.16          7.82         1.62 o                         
   2   0   4        352.80        364.81         8.62 o                         
   3   0   4        503.53        513.51         9.89 o                         
   4   0   4        144.85        149.55         4.56 o                         
   5   0   4        142.78        133.18         7.60 o                         
   6   0   4        206.09        180.96         9.73 o                         
   7   0   4         61.78         71.86         4.01 o                         
   8   0   4          0.00         -2.22         2.29 o                         
  -7   1   4        172.25        191.34        11.39 o                         
  -6   1   4        185.12        176.24        10.16 o                         
  -5   1   4        102.06         98.16         6.64 o                         
  -4   1   4        121.43        107.33         3.49 o                         
  -3   1   4          6.64          6.45         1.09 o                         
  -2   1   4        148.32        147.52         4.08 o                         
  -1   1   4       1670.20       1720.89        17.22 o                         
   0   1   4         24.65         31.79         1.65 o                         
   1   1   4         13.43         13.07         0.97 o                         
   2   1   4       1277.85       1390.17        16.58 o                         
   3   1   4          7.47         11.37         1.80 o                         
   4   1   4        146.35        153.68         4.97 o                         
   5   1   4        782.61        776.02        17.88 o                         
   6   1   4          9.14          9.05         2.09 o                         
   7   1   4         57.46         58.49         3.81 o                         
   8   1   4         42.38         44.38         4.71 o                         
  -7   2   4         94.28        113.52         8.93 o                         
  -6   2   4         38.46         41.69         5.26 o                         
  -5   2   4        216.10        213.56         5.12 o                         
  -4   2   4       1308.29       1274.89        21.19 o                         
  -3   2   4         82.17         76.74         2.97 o                         
  -2   2   4         22.47         23.91         1.73 o                         
  -1   2   4       1583.62       1676.90        19.13 o                         
   0   2   4        722.36        698.41         6.25 o                         
   1   2   4        123.41        109.21         2.43 o                         
   2   2   4         27.38         23.41         1.44 o                         
   3   2   4         35.81         30.05         1.81 o                         
   4   2   4        498.00        503.54         9.55 o                         
   5   2   4         16.53         15.70         2.42 o                         
   6   2   4        372.14        362.37        10.26 o                         
   7   2   4         36.74         38.35         3.21 o                         
   8   2   4         29.78         32.42         4.24 o                         
  -7   3   4          3.81          5.09         2.16 o                         
  -6   3   4          0.01          0.48         1.81 o                         
  -5   3   4        204.81        197.34         4.91 o                         
  -4   3   4        216.46        211.04         7.64 o                         
  -3   3   4          1.58          1.95         0.84 o                         
  -2   3   4         52.49         50.52         2.09 o                         
  -1   3   4        969.62       1072.82        10.57 o                         
   0   3   4         26.90         24.39         1.17 o                         
   1   3   4        354.17        376.51         4.30 o                         
   2   3   4       1528.90       1679.14        13.34 o                         
   3   3   4          1.16         -0.01         0.61 o                         
   4   3   4          2.64          7.41         1.16 o                         
   5   3   4        137.76        128.76         5.87 o                         
   6   3   4          3.43          0.28         1.56 o                         
   7   3   4        215.90        221.81        10.07 o                         
   8   3   4         52.25         60.98         5.66 o                         
  -7   4   4         31.80         43.29         5.97 o                         
  -6   4   4          7.11          8.59         2.05 o                         
  -5   4   4        135.96        119.04         4.03 o                         
  -4   4   4        230.15        230.16         5.40 o                         
  -3   4   4        126.44        127.34         3.83 o                         
  -2   4   4        227.32        234.09         4.07 o                         
  -1   4   4         25.64         26.80         1.26 o                         
   0   4   4          4.22          3.41         0.57 o                         
   1   4   4        314.25        312.12         4.78 o                         
   2   4   4          6.73          6.43         0.84 o                         
   3   4   4          0.45         -0.50         0.47 o                         
   4   4   4          0.10          3.20         0.81 o                         
   5   4   4          2.22          3.63         1.85 o                         
   6   4   4          3.17          0.84         1.39 o                         
   7   4   4        111.19        112.52         5.70 o                         
   8   4   4          5.26          9.75         2.50 o                         
  -7   5   4         20.31         21.83         3.70 o                         
  -6   5   4         28.43         27.21         3.41 o                         
  -5   5   4         14.06         11.68         1.79 o                         
  -4   5   4          2.29          3.23         0.90 o                         
  -3   5   4        185.98        173.40         3.96 o                         
  -2   5   4        281.31        272.29         4.23 o                         
  -1   5   4        350.99        339.16         3.81 o                         
   0   5   4          0.07          0.23         0.42 o                         
   1   5   4         46.39         52.56         1.69 o                         
   2   5   4         24.20         26.22         1.48 o                         
   3   5   4         57.69         59.37         2.28 o                         
   4   5   4          2.80          1.65         0.80 o                         
   5   5   4          8.60          6.12         1.55 o                         
   6   5   4         43.10         39.62         3.19 o                         
   7   5   4         21.83         20.58         2.61 o                         
   8   5   4          9.10         11.68         2.35 o                         
  -6   6   4          1.29         -1.80         1.63 o                         
  -5   6   4          1.40          0.97         1.45 o                         
  -4   6   4         77.85         78.21         2.90 o                         
  -3   6   4          0.40          0.80         0.59 o                         
  -2   6   4          0.02          0.28         0.45 o                         
  -1   6   4         96.85         95.11         2.61 o                         
   0   6   4         56.85         55.35         1.58 o                         
   1   6   4         75.52         68.14         2.00 o                         
   2   6   4          1.20          1.12         0.35 o                         
   3   6   4        155.08        155.68         3.50 o                         
   4   6   4         27.12         31.93         2.08 o                         
   5   6   4         67.76         64.09         4.56 o                         
   6   6   4          1.79          1.94         1.10 o                         
   7   6   4         39.33         35.82         3.13 o                         
   8   6   4         55.74         63.80         5.65 o                         
  -6   7   4          5.91          3.09         2.15 o                         
  -5   7   4         11.15         12.79         2.17 o                         
  -4   7   4          0.00         -0.79         1.04 o                         
  -3   7   4          1.29          1.01         1.09 o                         
  -2   7   4         11.08         10.74         1.47 o                         
  -1   7   4         25.78         20.92         2.40 o                         
   0   7   4        175.22        179.75         4.27 o                         
   1   7   4         10.96         11.84         1.20 o                         
   2   7   4        188.43        188.36         4.18 o                         
   3   7   4         41.46         43.54         2.27 o                         
   4   7   4          3.85          3.23         0.89 o                         
   5   7   4        116.50        107.35         4.79 o                         
   6   7   4         12.09         12.37         2.13 o                         
   7   7   4         23.95         18.71         2.60 o                         
  -5   8   4        105.70        125.84         7.53 o                         
  -4   8   4         16.98         17.77         2.46 o                         
  -3   8   4         28.60         28.45         3.07 o                         
  -2   8   4         42.15         33.55         1.96 o                         
  -1   8   4          2.98          2.43         0.80 o                         
   0   8   4          2.81          2.20         0.41 o                         
   1   8   4        542.63        533.28         9.91 o                         
   2   8   4         89.63         82.71         3.14 o                         
   3   8   4         31.00         28.95         1.91 o                         
   4   8   4        149.07        149.03         5.69 o                         
   5   8   4         19.84         22.22         2.69 o                         
   6   8   4          0.00         -1.80         1.52 o                         
   7   8   4          5.68          2.00         3.56 o                         
  -5   9   4        152.39        190.49        10.98 o                         
  -4   9   4          7.50         11.58         2.72 o                         
  -3   9   4         48.48         42.77         4.36 o                         
  -2   9   4         82.42         73.28         5.35 o                         
  -1   9   4         43.30         40.83         4.04 o                         
   0   9   4         17.68         20.66         2.42 o                         
   1   9   4         26.69         28.57         2.61 o                         
   2   9   4          5.20          4.99         1.19 o                         
   3   9   4        195.03        206.53         5.25 o                         
   4   9   4         50.27         51.26         3.73 o                         
   5   9   4          0.68          0.80         2.04 o                         
   6   9   4         19.20         15.37         2.96 o                         
  -4  10   4         77.92         98.09         8.00 o                         
  -3  10   4         17.51         18.36         2.68 o                         
  -2  10   4         65.75         64.45         5.29 o                         
  -1  10   4         93.67         86.49         7.02 o                         
   0  10   4          2.23          2.90         2.54 o                         
   1  10   4         17.48         17.06         2.37 o                         
   2  10   4         29.53         28.40         2.84 o                         
   3  10   4         24.54         24.43         2.43 o                         
   4  10   4         17.85         20.71         3.14 o                         
   5  10   4         58.60         51.68         7.19 o                         
  -3  11   4         32.74         31.27         3.77 o                         
  -2  11   4         48.27         50.83         4.99 o                         
  -1  11   4         15.85         18.67         3.66 o                         
   0  11   4         59.87         60.23         4.96 o                         
   1  11   4         44.16         42.90         3.99 o                         
   2  11   4         47.89         49.11         3.47 o                         
   3  11   4        353.60        383.68        11.66 o                         
   4  11   4          2.31          1.13         1.67 o                         
  -1  12   4         14.16         10.04         2.80 o                         
   0  12   4          9.77          5.78         2.08 o                         
   1  12   4          0.68         -2.60         1.85 o                         
   2  12   4         90.34        105.53         7.92 o                         
   3  12   4          0.43          3.03         1.85 o                         
  -3 -10   5         17.65         21.96         4.11 o                         
  -2 -10   5         70.37         72.13        10.07 o                         
  -1 -10   5          1.10          0.90         1.23 o                         
   0 -10   5          0.57          0.30         1.38 o                         
   1 -10   5         35.75         32.17         3.07 o                         
   2 -10   5         25.61         21.49         3.32 o                         
   3 -10   5          5.58          7.43         2.40 o                         
  -4  -9   5          4.57          2.55         1.84 o                         
  -3  -9   5         30.32         21.36         4.04 o                         
  -2  -9   5        255.92        249.56         9.95 o                         
  -1  -9   5         11.04         10.14         1.81 o                         
   0  -9   5         14.99         16.67         2.31 o                         
   1  -9   5         42.88         42.71         3.11 o                         
   2  -9   5          9.28          6.35         1.52 o                         
   3  -9   5         10.70         10.31         1.95 o                         
   4  -9   5          3.57          1.95         1.94 o                         
  -5  -8   5          0.12         -0.58         2.42 o                         
  -4  -8   5         42.24         37.10         4.27 o                         
  -3  -8   5          0.08          0.70         1.52 o                         
  -2  -8   5          0.06          0.28         1.07 o                         
  -1  -8   5         68.80         62.14         3.72 o                         
   0  -8   5         12.22          8.35         1.71 o                         
   1  -8   5        118.44        107.69         4.66 o                         
   2  -8   5         14.01          7.20         1.61 o                         
   3  -8   5         72.94         80.80         4.81 o                         
   4  -8   5         41.93         40.48         3.67 o                         
   5  -8   5          0.46         -0.66         1.65 o                         
  -5  -7   5         12.60         13.14         2.86 o                         
  -4  -7   5          0.28          0.71         1.69 o                         
  -3  -7   5          4.68          5.02         1.64 o                         
  -2  -7   5         42.61         35.17         3.61 o                         
  -1  -7   5         96.85         92.19         3.13 o                         
   0  -7   5        208.64        200.38         4.69 o                         
   1  -7   5         46.82         41.82         2.71 o                         
   2  -7   5        149.35        143.37         4.75 o                         
   3  -7   5         57.24         59.18         3.99 o                         
   4  -7   5         22.08         24.45         2.53 o                         
   5  -7   5         11.50          9.27         2.11 o                         
   6  -7   5         79.37         84.38         7.81 o                         
  -6  -6   5          6.71         11.54         4.69 o                         
  -5  -6   5         29.54         28.98         4.00 o                         
  -4  -6   5         74.22         81.97         6.18 o                         
  -3  -6   5         22.02         21.61         2.89 o                         
  -2  -6   5          6.68          5.71         1.44 o                         
  -1  -6   5       1632.33       1627.12        20.93 o                         
   0  -6   5         59.86         62.43         2.39 o                         
   1  -6   5          3.46          2.23         1.27 o                         
   2  -6   5        119.27        130.36         4.00 o                         
   3  -6   5         14.60         15.59         1.70 o                         
   4  -6   5          6.03          4.73         1.45 o                         
   5  -6   5        127.46        141.27         6.41 o                         
   6  -6   5          1.96         -0.24         1.83 o                         
  -6  -5   5          6.78          1.51         7.87 o                         
  -5  -5   5         23.17         18.94         4.38 o                         
  -4  -5   5        154.81        158.98         8.29 o                         
  -3  -5   5         73.82         71.04         4.70 o                         
  -2  -5   5        483.20        463.68        10.47 o                         
  -1  -5   5        240.35        244.78         4.03 o                         
   0  -5   5         43.73         51.03         2.08 o                         
   1  -5   5          3.43          4.52         1.19 o                         
   2  -5   5         13.32         12.43         1.34 o                         
   3  -5   5         17.27         19.25         2.25 o                         
   4  -5   5          1.69          3.69         1.29 o                         
   5  -5   5          0.06          0.22         1.69 o                         
   6  -5   5          0.00         -0.10         1.33 o                         
   7  -5   5         46.62         59.08         6.28 o                         
  -7  -4   5         11.20          7.62         5.85 o                         
  -6  -4   5         67.60         72.21         9.17 o                         
  -5  -4   5         13.78         15.97         4.24 o                         
  -4  -4   5         16.64         14.38         1.46 o                         
  -3  -4   5         27.78         26.10         1.75 o                         
  -2  -4   5          0.08          0.10         0.76 o                         
  -1  -4   5          2.50          3.66         0.76 o                         
   0  -4   5          0.03         -0.19         0.45 o                         
   1  -4   5         13.75         12.76         1.22 o                         
   2  -4   5         15.40         16.24         1.47 o                         
   3  -4   5         56.80         55.95         3.07 o                         
   4  -4   5        129.59        129.74         4.83 o                         
   5  -4   5         33.04         32.38         3.22 o                         
   6  -4   5          8.66          4.73         2.62 o                         
   7  -4   5         74.15         80.51         7.50 o                         
  -7  -3   5          3.14         -1.86         6.08 o                         
  -6  -3   5          1.43          0.20         4.21 o                         
  -5  -3   5         41.04         49.48         7.69 o                         
  -4  -3   5        219.08        200.70         9.00 o                         
  -3  -3   5         25.82         24.07         1.61 o                         
  -2  -3   5         38.26         37.63         1.68 o                         
  -1  -3   5         81.01         82.45         2.31 o                         
   0  -3   5        157.26        153.35         2.82 o                         
   1  -3   5        128.30        121.99         2.90 o                         
   2  -3   5        108.36        114.40         3.52 o                         
   3  -3   5         76.29         73.45         3.25 o                         
   4  -3   5        309.54        318.61         7.95 o                         
   5  -3   5         46.03         44.24         3.50 o                         
   6  -3   5        129.43        136.01         8.94 o                         
   7  -3   5          4.85          3.29         2.49 o                         
   8  -3   5         34.16         35.54         5.50 o                         
  -7  -2   5          3.86          2.28         4.45 o                         
  -6  -2   5         38.66         39.07         4.48 o                         
  -5  -2   5          1.40          1.50         1.09 o                         
  -4  -2   5          0.10          2.33         1.48 o                         
  -3  -2   5          8.91         10.44         0.99 o                         
  -2  -2   5          0.03         -0.34         0.35 o                         
  -1  -2   5        102.25        105.01         2.48 o                         
   0  -2   5         24.58         29.40         1.93 o                         
   1  -2   5        368.44        378.19         4.84 o                         
   2  -2   5         74.65         79.10         2.92 o                         
   3  -2   5         30.20         30.58         1.97 o                         
   4  -2   5         69.11         62.87         3.53 o                         
   5  -2   5        655.91        654.63        11.28 o                         
   6  -2   5         65.42         69.07         6.40 o                         
   7  -2   5         23.19         24.19         5.05 o                         
   8  -2   5         57.95         62.25         7.17 o                         
  -7  -1   5         25.75         28.24         4.32 o                         
  -6  -1   5         53.44         48.03         5.07 o                         
  -5  -1   5        146.60        151.36         8.05 o                         
  -4  -1   5         29.10         31.25         3.11 o                         
  -3  -1   5         65.05         63.59         3.53 o                         
  -2  -1   5       1219.70       1237.71        17.32 o                         
  -1  -1   5        305.12        303.16         6.87 o                         
   0  -1   5        526.96        544.49         8.78 o                         
   1  -1   5         50.52         64.16         2.09 o                         
   2  -1   5        105.32        110.93         6.57 o                         
   3  -1   5          8.83          9.50         1.17 o                         
   4  -1   5        515.34        498.24         9.15 o                         
   5  -1   5        469.05        465.58        14.52 o                         
   6  -1   5          9.01          6.75         2.82 o                         
   7  -1   5          6.42          4.63         2.67 o                         
   8  -1   5         58.48         76.67         7.81 o                         
  -7   0   5          0.89         -1.75         2.08 o                         
  -6   0   5         15.03         14.02         3.02 o                         
  -5   0   5        535.16        539.31        15.39 o                         
  -4   0   5        362.70        354.21         8.30 o                         
  -3   0   5          1.09          0.63         0.74 o                         
  -2   0   5          7.56         11.79         1.68 o                         
  -1   0   5         31.02         30.90         1.52 o                         
   0   0   5         53.82         65.19         3.30 o                         
   1   0   5        419.87        419.34         9.89 o                         
   2   0   5        323.58        380.60         9.46 o                         
   3   0   5         28.38         31.36         2.49 o                         
   4   0   5        190.33        196.64         7.51 o                         
   5   0   5        510.74        536.21        15.46 o                         
   6   0   5         32.76         27.75         4.31 o                         
   7   0   5          7.75          7.11         4.54 o                         
   8   0   5          0.99          4.14         3.08 o                         
  -7   1   5          1.05          2.11         2.16 o                         
  -6   1   5          0.81         -0.65         1.41 o                         
  -5   1   5        840.31        848.98        13.39 o                         
  -4   1   5         20.05         19.12         1.98 o                         
  -3   1   5         53.55         53.64         2.63 o                         
  -2   1   5        410.36        419.79         9.05 o                         
  -1   1   5          1.06          0.23         0.40 o                         
   0   1   5          0.04          1.29         0.64 o                         
   1   1   5        857.20        950.59         9.96 o                         
   2   1   5        447.79        463.87         7.96 o                         
   3   1   5          7.84         20.35         2.23 o                         
   4   1   5          0.34         -0.75         1.67 o                         
   5   1   5        143.14        146.89         8.29 o                         
   6   1   5        942.67        951.17        22.33 o                         
   7   1   5          6.38          7.08         2.06 o                         
   8   1   5          0.97          2.56         2.21 o                         
  -7   2   5         54.69         62.87         6.49 o                         
  -6   2   5          0.92         -1.25         2.00 o                         
  -5   2   5         11.90          8.92         1.76 o                         
  -4   2   5        360.45        348.53         6.14 o                         
  -3   2   5        190.39        175.21         7.63 o                         
  -2   2   5         20.21         18.30         1.27 o                         
  -1   2   5        203.23        205.01         3.53 o                         
   0   2   5        173.13        177.56         3.33 o                         
   1   2   5         23.46         24.37         1.28 o                         
   2   2   5        127.91        147.96         4.35 o                         
   3   2   5        367.89        389.10         6.04 o                         
   4   2   5         44.62         49.36         3.13 o                         
   5   2   5          1.97         -0.05         1.95 o                         
   6   2   5         37.54         33.10         3.51 o                         
   7   2   5         10.07         10.15         2.32 o                         
   8   2   5          0.85          1.04         1.91 o                         
  -7   3   5         85.92         99.75         7.77 o                         
  -6   3   5         14.57         17.00         3.25 o                         
  -5   3   5         19.27         21.63         2.43 o                         
  -4   3   5        404.57        386.57         8.75 o                         
  -3   3   5        160.97        151.32         4.95 o                         
  -2   3   5        139.10        149.57         3.55 o                         
  -1   3   5          1.52          2.56         0.57 o                         
   0   3   5        253.45        259.42         4.43 o                         
   1   3   5        676.66        640.44         8.35 o                         
   2   3   5         80.17         94.50         2.85 o                         
   3   3   5        200.10        209.71         4.50 o                         
   4   3   5        161.82        166.78         5.76 o                         
   5   3   5          7.61          4.66         1.87 o                         
   6   3   5          0.06          0.75         1.37 o                         
   7   3   5         18.93         16.78         2.85 o                         
   8   3   5          3.79         -0.50         1.54 o                         
  -7   4   5         28.67         36.54         6.79 o                         
  -6   4   5         21.76         18.70         2.79 o                         
  -5   4   5         79.82         85.66         4.18 o                         
  -4   4   5         61.86         59.63         3.46 o                         
  -3   4   5         12.25          9.17         1.25 o                         
  -2   4   5          5.03          3.80         0.74 o                         
  -1   4   5         24.32         21.41         1.28 o                         
   0   4   5          5.84          3.75         0.68 o                         
   1   4   5        394.56        407.76         4.96 o                         
   2   4   5        548.56        541.56         6.50 o                         
   3   4   5         27.20         26.04         1.51 o                         
   4   4   5         20.56         17.82         2.23 o                         
   5   4   5          3.02         -0.08         1.45 o                         
   6   4   5          0.18         -1.71         1.39 o                         
   7   4   5         24.01         29.68         3.03 o                         
   8   4   5          0.34         -0.25         1.09 o                         
  -6   5   5          6.21          8.54         2.45 o                         
  -5   5   5          2.58          3.91         1.49 o                         
  -4   5   5          1.42          0.34         0.60 o                         
  -3   5   5          2.34          1.19         0.73 o                         
  -2   5   5         28.31         32.40         1.75 o                         
  -1   5   5          3.83          2.55         0.55 o                         
   0   5   5          1.10          1.89         0.50 o                         
   1   5   5        587.33        547.56         6.07 o                         
   2   5   5          0.68          0.48         0.47 o                         
   3   5   5        146.79        143.54         4.17 o                         
   4   5   5        121.77         90.74         8.30 o                         
   5   5   5          0.49          2.12         1.24 o                         
   6   5   5        134.59        141.50         6.12 o                         
   7   5   5        112.85        129.17         5.75 o                         
   8   5   5         19.43         17.52         2.74 o                         
  -6   6   5        169.86        177.33        13.51 o                         
  -5   6   5         26.30         29.50         4.05 o                         
  -4   6   5         60.59         61.07         4.52 o                         
  -3   6   5         31.44         26.37         2.39 o                         
  -2   6   5        171.87        168.82         3.42 o                         
  -1   6   5         17.28         17.01         1.51 o                         
   0   6   5         48.16         43.11         1.67 o                         
   1   6   5         35.53         34.05         1.57 o                         
   2   6   5        197.48        190.94         4.71 o                         
   3   6   5         13.63         12.16         1.50 o                         
   4   6   5          5.79          5.37         1.23 o                         
   5   6   5         28.99         23.19         3.08 o                         
   6   6   5         35.20         26.22         2.75 o                         
   7   6   5         80.14         93.06         5.04 o                         
  -6   7   5         13.93         17.26         3.44 o                         
  -5   7   5          0.35          1.03         1.43 o                         
  -4   7   5          0.55          3.23         1.45 o                         
  -3   7   5          0.08         -0.54         1.20 o                         
  -2   7   5          7.55          6.20         0.78 o                         
  -1   7   5         41.91         30.56         1.95 o                         
   0   7   5         72.75         69.41         2.33 o                         
   1   7   5          5.70          6.08         0.88 o                         
   2   7   5        476.95        467.85         7.67 o                         
   3   7   5         34.54         29.75         1.77 o                         
   4   7   5         75.05         80.26         3.23 o                         
   5   7   5          0.33         -1.09         1.11 o                         
   6   7   5         23.56         18.74         3.18 o                         
   7   7   5         20.80         19.74         2.73 o                         
  -5   8   5        130.13        147.64        14.13 o                         
  -4   8   5          1.43         -0.34         1.08 o                         
  -3   8   5         58.90         50.24         4.34 o                         
  -2   8   5         99.04         83.21         3.80 o                         
  -1   8   5         94.12         86.83         4.11 o                         
   0   8   5         71.95         71.95         2.77 o                         
   1   8   5         20.91         17.51         1.44 o                         
   2   8   5       1067.72       1053.00        13.75 o                         
   3   8   5          3.52          3.80         1.11 o                         
   4   8   5         40.24         33.67         2.90 o                         
   5   8   5         98.14         94.06         5.89 o                         
   6   8   5          1.37          2.09         1.26 o                         
   7   8   5         63.77         58.09         5.42 o                         
  -4   9   5         73.68         97.17         6.56 o                         
  -3   9   5         21.46         22.04         2.78 o                         
  -2   9   5        115.14        107.35         7.12 o                         
  -1   9   5        166.44        152.94         8.71 o                         
   0   9   5          0.47         -0.50         0.86 o                         
   1   9   5         88.52         94.24         5.21 o                         
   2   9   5        368.95        372.88        10.25 o                         
   3   9   5         32.32         31.34         2.52 o                         
   4   9   5         27.49         27.61         2.70 o                         
   5   9   5          4.52         -0.50         2.12 o                         
   6   9   5         36.57         42.71         4.90 o                         
  -3  10   5        179.54        192.11         8.32 o                         
  -2  10   5          3.51          4.32         1.50 o                         
  -1  10   5         23.56         25.20         3.90 o                         
   0  10   5         69.94         67.49         5.81 o                         
   1  10   5         45.51         45.99         4.52 o                         
   2  10   5          2.87          0.86         0.99 o                         
   3  10   5         55.46         56.82         3.63 o                         
   4  10   5         20.50         19.14         2.94 o                         
   5  10   5          7.55          3.48         1.89 o                         
  -2  11   5         40.89         48.93         5.01 o                         
  -1  11   5          6.73          8.52         2.49 o                         
   0  11   5          6.87          9.82         4.22 o                         
   1  11   5          0.05          2.83         2.43 o                         
   2  11   5         14.41         13.95         2.33 o                         
   3  11   5         14.83         20.40         2.77 o                         
   4  11   5         20.14         13.46         2.86 o                         
   0  12   5          6.28          5.54         2.14 o                         
   1  12   5         12.30         11.14         2.41 o                         
   2  12   5         11.08          5.92         1.91 o                         
  -1 -10   6          0.01         -3.24         2.16 o                         
   0 -10   6         13.73         18.47         3.44 o                         
   1 -10   6          4.27          4.82         2.10 o                         
   2 -10   6          1.40         -0.82         1.38 o                         
  -3  -9   6          5.89          4.65         1.90 o                         
  -2  -9   6        109.84        101.30         6.64 o                         
  -1  -9   6        421.52        391.00        12.51 o                         
   0  -9   6          2.46          4.03         2.34 o                         
   1  -9   6        103.69         92.86         5.13 o                         
   2  -9   6         79.87         69.67         5.26 o                         
   3  -9   6          0.87          3.47         1.64 o                         
   4  -9   6         16.56         11.59         3.03 o                         
  -4  -8   6          2.64          5.35         2.52 o                         
  -3  -8   6          6.16          3.17         1.67 o                         
  -2  -8   6        349.04        298.58        13.93 o                         
  -1  -8   6          1.46         -0.41         1.66 o                         
   0  -8   6         38.17         37.58         3.31 o                         
   1  -8   6         18.88         10.94         2.89 o                         
   2  -8   6         10.00          9.78         1.69 o                         
   3  -8   6          2.55          1.48         2.06 o                         
   4  -8   6         15.56         22.73         2.85 o                         
   5  -8   6         37.26         33.84         4.15 o                         
  -5  -7   6          1.91          3.67         2.75 o                         
  -4  -7   6          3.96          0.18         2.14 o                         
  -3  -7   6         14.28         13.62         3.43 o                         
  -2  -7   6        176.84        181.76        13.10 o                         
  -1  -7   6         22.24         19.85         1.78 o                         
   0  -7   6         10.00         12.19         1.67 o                         
   1  -7   6          3.86          3.02         1.35 o                         
   2  -7   6          0.11          0.81         1.09 o                         
   3  -7   6         56.01         55.01         3.67 o                         
   4  -7   6          7.28          4.51         1.76 o                         
   5  -7   6          6.19          8.23         2.59 o                         
  -5  -6   6          0.24          2.09         2.28 o                         
  -4  -6   6         74.94         73.07         8.78 o                         
  -3  -6   6         47.73         49.06         5.34 o                         
  -2  -6   6          3.44          3.85         1.27 o                         
  -1  -6   6          4.21          5.75         0.92 o                         
   0  -6   6         19.23         39.55         4.86 o                         
   1  -6   6         80.20         75.25         3.42 o                         
   2  -6   6        124.27        121.94         5.23 o                         
   3  -6   6         39.73         35.48         2.87 o                         
   4  -6   6          0.04         -1.48         1.26 o                         
   5  -6   6          9.82          8.05         2.41 o                         
   6  -6   6          1.91          2.12         2.12 o                         
  -6  -5   6          6.15          7.21         3.96 o                         
  -5  -5   6         56.77         58.95         8.17 o                         
  -4  -5   6         81.30         78.85         8.94 o                         
  -3  -5   6          0.70         -1.90         1.85 o                         
  -2  -5   6         25.92         24.09         1.73 o                         
  -1  -5   6         13.36         11.61         1.33 o                         
   0  -5   6          4.35          2.68         0.79 o                         
   1  -5   6          0.23         -0.20         1.14 o                         
   2  -5   6         39.73         41.72         2.94 o                         
   3  -5   6        130.87        128.74         4.44 o                         
   4  -5   6          3.02          0.85         0.90 o                         
   5  -5   6        188.49        193.26         7.64 o                         
   6  -5   6          1.55          2.79         1.76 o                         
   7  -5   6         98.14        104.65         8.61 o                         
  -6  -4   6          2.43          1.49         2.72 o                         
  -5  -4   6          0.01          2.79         2.45 o                         
  -4  -4   6         19.85         20.14         2.32 o                         
  -3  -4   6         94.34         97.34         4.57 o                         
  -2  -4   6         95.81         94.15         3.47 o                         
  -1  -4   6        247.48        240.86         5.13 o                         
   0  -4   6         78.09         81.30         2.82 o                         
   1  -4   6         82.22         84.48         3.64 o                         
   2  -4   6         16.84         16.39         4.21 o                         
   3  -4   6         76.93         71.85         3.42 o                         
   4  -4   6         82.89         84.98         3.95 o                         
   5  -4   6         15.90         14.23         2.31 o                         
   6  -4   6          7.98          3.96         1.96 o                         
   7  -4   6          4.48          2.30         2.07 o                         
  -6  -3   6        171.50        173.07        17.72 o                         
  -5  -3   6          2.08          0.42         2.35 o                         
  -4  -3   6          5.10          5.72         3.15 o                         
  -3  -3   6          7.77          7.63         1.03 o                         
  -2  -3   6         10.92          9.07         1.16 o                         
  -1  -3   6         22.46         26.13         1.55 o                         
   0  -3   6         36.16         42.55         3.29 o                         
   1  -3   6          8.59          4.60         0.97 o                         
   2  -3   6          6.67          5.22         1.09 o                         
   3  -3   6         10.08         12.35         2.42 o                         
   4  -3   6        968.11        973.52        13.86 o                         
   5  -3   6          0.32          0.64         1.65 o                         
   6  -3   6          0.01          0.79         2.50 o                         
   7  -3   6         24.23         28.08         4.76 o                         
  -7  -2   6          4.99          6.08         5.41 o                         
  -6  -2   6          1.16          1.12         1.59 o                         
  -5  -2   6         89.06        102.68         6.43 o                         
  -4  -2   6        143.92        141.07        10.76 o                         
  -3  -2   6         21.93         26.90         2.13 o                         
  -2  -2   6          6.27          3.59         1.04 o                         
  -1  -2   6         30.38         29.75         1.48 o                         
   0  -2   6        181.52        189.43         5.91 o                         
   1  -2   6         84.61        100.16         2.52 o                         
   2  -2   6         81.30         78.36         3.92 o                         
   3  -2   6         74.23         68.01         5.32 o                         
   4  -2   6          9.04         11.15         1.57 o                         
   5  -2   6        306.54        304.79         8.30 o                         
   6  -2   6         71.81         83.17         7.10 o                         
   7  -2   6          0.54         -0.04         3.47 o                         
   8  -2   6          0.00          1.16         2.38 o                         
  -7  -1   6          2.15         -2.26         2.81 o                         
  -6  -1   6        124.60        104.45         7.45 o                         
  -5  -1   6          0.00         -0.84         1.30 o                         
  -4  -1   6        116.29        114.93         6.98 o                         
  -3  -1   6         20.55         20.21         1.94 o                         
  -2  -1   6         27.41         28.23         1.52 o                         
  -1  -1   6         29.62         27.43         2.47 o                         
   0  -1   6        117.19        127.24         5.80 o                         
   1  -1   6        113.30        119.94         2.13 o                         
   2  -1   6       1025.65       1129.74        17.92 o                         
   3  -1   6          3.61          3.01         1.46 o                         
   4  -1   6        175.16        164.60         8.54 o                         
   5  -1   6        714.22        718.51        12.06 o                         
   6  -1   6          9.59          8.98         3.80 o                         
   7  -1   6         50.89         62.73         6.80 o                         
   8  -1   6         30.40         29.52         5.50 o                         
  -7   0   6         67.24         81.28         7.22 o                         
  -6   0   6          4.79          4.46         1.96 o                         
  -5   0   6        543.03        556.09        15.99 o                         
  -4   0   6        468.64        458.07        18.58 o                         
  -3   0   6          1.14          1.75         0.84 o                         
  -2   0   6         30.69         31.54         2.10 o                         
  -1   0   6        154.18        172.13         5.58 o                         
   0   0   6        512.22        491.79        11.33 o                         
   1   0   6        114.69        119.52         3.49 o                         
   2   0   6          1.24          1.26         0.83 o                         
   3   0   6         20.45         20.46         3.35 o                         
   4   0   6          4.26         -0.71         1.79 o                         
   5   0   6         91.39         88.13         6.70 o                         
   6   0   6         57.00         54.87         5.83 o                         
   7   0   6          0.77          1.18         3.01 o                         
   8   0   6          0.15          2.37         3.87 o                         
  -7   1   6         25.58         26.21         4.06 o                         
  -6   1   6          9.47         10.08         2.97 o                         
  -5   1   6         85.26         80.33         6.26 o                         
  -4   1   6         39.25         31.05         2.62 o                         
  -3   1   6          0.48          1.52         0.90 o                         
  -2   1   6        267.61        275.84         5.54 o                         
  -1   1   6        273.55        304.96         3.58 o                         
   0   1   6         13.20          9.66         1.44 o                         
   1   1   6         70.87         68.29         2.11 o                         
   2   1   6        184.45        203.12         5.25 o                         
   3   1   6          1.28          2.65         1.49 o                         
   4   1   6         35.21         40.72         3.81 o                         
   5   1   6         69.53         75.46         6.16 o                         
   6   1   6          6.75          5.50         2.73 o                         
   7   1   6         62.48         62.44         5.33 o                         
   8   1   6         31.96         27.86         3.86 o                         
  -7   2   6          0.07          0.87         1.71 o                         
  -6   2   6         24.44         27.76         4.03 o                         
  -5   2   6         75.18         74.09         4.55 o                         
  -4   2   6         67.53         61.81         3.49 o                         
  -3   2   6         51.21         48.59         3.48 o                         
  -2   2   6         52.13         57.30         3.02 o                         
  -1   2   6          0.03          0.54         0.41 o                         
   0   2   6        221.01        240.67         5.43 o                         
   1   2   6        358.51        341.32         6.36 o                         
   2   2   6        269.01        286.34         8.51 o                         
   3   2   6        134.08        135.00         4.19 o                         
   4   2   6         33.20         29.71         2.33 o                         
   5   2   6         59.95         54.73         4.89 o                         
   6   2   6         36.81         32.74         3.61 o                         
   7   2   6         16.35         17.17         2.93 o                         
   8   2   6          0.53          1.61         2.57 o                         
  -6   3   6          9.59          9.25         2.70 o                         
  -5   3   6         77.59         75.80         4.67 o                         
  -4   3   6         60.10         55.46         3.39 o                         
  -3   3   6         16.97         18.72         2.41 o                         
  -2   3   6          0.03         -0.15         1.12 o                         
  -1   3   6         13.60         11.38         1.14 o                         
   0   3   6         16.09         15.26         1.30 o                         
   1   3   6          1.42          0.63         0.46 o                         
   2   3   6          5.44          4.77         0.82 o                         
   3   3   6          0.21          2.16         0.93 o                         
   4   3   6        100.04         94.10         4.47 o                         
   5   3   6         97.80        114.17         4.86 o                         
   6   3   6          8.39          8.90         2.28 o                         
   7   3   6          8.99          8.51         1.76 o                         
   8   3   6         55.66         60.62         9.53 o                         
  -6   4   6          2.00          0.87         2.32 o                         
  -5   4   6          3.40         -0.77         1.25 o                         
  -4   4   6         15.54         14.88         1.80 o                         
  -3   4   6         77.58         81.87         3.56 o                         
  -2   4   6          8.18          8.46         1.19 o                         
  -1   4   6        108.96        109.26         4.02 o                         
   0   4   6        101.93         94.04         3.01 o                         
   1   4   6        984.82        948.63        13.93 o                         
   2   4   6         30.90         29.57         1.64 o                         
   3   4   6         28.68         35.16         2.60 o                         
   4   4   6          2.73         -0.15         1.14 o                         
   5   4   6         36.73         35.01         3.60 o                         
   6   4   6          3.88          4.56         1.29 o                         
   7   4   6          6.80          9.83         1.94 o                         
   8   4   6         49.30         49.94         5.19 o                         
  -6   5   6         11.84         10.73         2.84 o                         
  -5   5   6          1.43          1.64         2.12 o                         
  -4   5   6         33.45         33.01         2.87 o                         
  -3   5   6          4.42          2.42         0.93 o                         
  -2   5   6         36.67         27.63         1.93 o                         
  -1   5   6        151.22        147.57         3.55 o                         
   0   5   6         22.21         22.67         1.36 o                         
   1   5   6         66.29         67.83         2.28 o                         
   2   5   6          2.09          1.02         0.81 o                         
   3   5   6        112.13        119.08         4.82 o                         
   4   5   6          3.29          1.36         1.40 o                         
   5   5   6         88.03         61.41         3.87 o                         
   6   5   6          1.84          1.52         1.52 o                         
   7   5   6          1.26          1.03         1.32 o                         
   8   5   6        167.30        191.27         9.91 o                         
  -6   6   6         25.77         23.40         5.45 o                         
  -5   6   6          7.60          9.38         2.41 o                         
  -4   6   6         17.26         17.30         2.89 o                         
  -3   6   6          3.10          2.30         1.42 o                         
  -2   6   6        410.53        379.02         6.17 o                         
  -1   6   6          0.09         -0.57         0.51 o                         
   0   6   6         19.06         21.76         1.53 o                         
   1   6   6       1497.01       1401.90        19.42 o                         
   2   6   6        132.52        128.40         4.04 o                         
   3   6   6        122.16        135.53         4.65 o                         
   4   6   6        145.57        124.34         5.34 o                         
   5   6   6         28.29         24.70         2.72 o                         
   6   6   6        204.96        202.02         7.50 o                         
   7   6   6         25.13         23.84         3.46 o                         
  -5   7   6        133.23        164.72         9.49 o                         
  -4   7   6         13.66         12.81         2.29 o                         
  -3   7   6          1.56          0.77         1.58 o                         
  -2   7   6          4.40          0.06         1.35 o                         
  -1   7   6         34.01         28.58         2.13 o                         
   0   7   6          0.17         -0.18         0.60 o                         
   1   7   6        198.31        196.11         4.69 o                         
   2   7   6          2.89          2.80         0.62 o                         
   3   7   6        112.27        114.01         4.12 o                         
   4   7   6          0.38         -0.57         0.93 o                         
   5   7   6          5.34          3.34         1.66 o                         
   6   7   6         19.64         12.01         2.43 o                         
   7   7   6         12.39         13.29         3.07 o                         
  -5   8   6          4.12          2.50         2.60 o                         
  -4   8   6         90.33        107.65         6.55 o                         
  -3   8   6          5.02          5.28         1.63 o                         
  -2   8   6         32.17         27.37         3.21 o                         
  -1   8   6         81.92         75.22         3.62 o                         
   0   8   6          1.60          0.76         1.16 o                         
   1   8   6         70.32         72.72         3.77 o                         
   2   8   6         87.71         77.64         4.12 o                         
   3   8   6         57.39         61.18         4.94 o                         
   4   8   6        112.53        110.53         5.34 o                         
   5   8   6         27.33         29.59         3.57 o                         
   6   8   6         28.50         29.91         3.76 o                         
  -4   9   6          1.82          1.05         1.03 o                         
  -3   9   6         53.21         59.32         4.54 o                         
  -2   9   6          8.46          5.48         2.02 o                         
  -1   9   6          6.94          6.40         2.11 o                         
   0   9   6          0.32          2.50         1.86 o                         
   1   9   6         41.17         37.94         3.44 o                         
   2   9   6          0.79          0.49         1.24 o                         
   3   9   6        186.76        192.84         7.11 o                         
   4   9   6          0.89          2.15         0.97 o                         
   5   9   6         14.97         16.18         2.82 o                         
   6   9   6         17.19         17.16         3.60 o                         
  -3  10   6          7.86         16.51         3.16 o                         
  -2  10   6          3.07          1.85         1.33 o                         
  -1  10   6         22.31         16.78         3.46 o                         
   0  10   6         18.38         17.91         3.45 o                         
   1  10   6         17.70         16.07         2.35 o                         
   2  10   6          0.09          2.40         1.76 o                         
   3  10   6         36.60         40.39         3.79 o                         
   4  10   6         20.66         22.52         3.21 o                         
   5  10   6          1.05          0.38         2.98 o                         
  -1  11   6         10.88         14.26         3.10 o                         
   0  11   6          1.96          2.45         1.73 o                         
   1  11   6         13.73         12.58         2.79 o                         
   2  11   6         30.88         29.36         3.89 o                         
   3  11   6          0.02         -0.10         1.35 o                         
  -2  -9   7          2.33         -0.08         3.16 o                         
  -1  -9   7          7.30          5.18         2.64 o                         
   0  -9   7         17.81         27.65         4.33 o                         
   1  -9   7         33.78         30.95         3.95 o                         
   2  -9   7         18.88         13.68         3.10 o                         
  -3  -8   7          4.37          7.23         2.82 o                         
  -2  -8   7         24.78         16.50         6.08 o                         
  -1  -8   7        245.51        223.68        11.58 o                         
   0  -8   7          0.02         -0.40         1.85 o                         
   1  -8   7         33.22         27.96         4.29 o                         
   2  -8   7         72.54         69.35         4.86 o                         
   3  -8   7          4.87          5.15         1.81 o                         
   4  -8   7          4.48          1.59         1.44 o                         
  -4  -7   7         21.55         22.75         4.47 o                         
  -3  -7   7          8.18         10.89         3.25 o                         
  -2  -7   7        127.12        111.38         8.24 o                         
  -1  -7   7          3.16          3.37         1.76 o                         
   0  -7   7         19.20         43.80         5.15 o                         
   1  -7   7         47.12         43.83         3.21 o                         
   2  -7   7        100.20         93.98         5.20 o                         
   3  -7   7          0.06         -0.31         1.06 o                         
   4  -7   7          9.58          4.26         2.84 o                         
   5  -7   7          2.35          0.65         1.08 o                         
  -5  -6   7          1.17          9.14         4.06 o                         
  -4  -6   7          0.01          0.79         1.89 o                         
  -3  -6   7         15.30         20.03         3.82 o                         
  -2  -6   7         70.42         69.62         6.29 o                         
  -1  -6   7         69.17         74.01         6.27 o                         
   0  -6   7         22.72         20.02         2.05 o                         
   1  -6   7          5.14          4.45         1.29 o                         
   2  -6   7          0.24          0.00         1.32 o                         
   3  -6   7         45.09         47.17         3.36 o                         
   4  -6   7          0.51          0.80         1.34 o                         
   5  -6   7          0.05          1.39         1.15 o                         
   6  -6   7          3.63          3.26         3.58 o                         
  -5  -5   7          3.64         10.90         4.05 o                         
  -4  -5   7          8.38          8.26         3.28 o                         
  -3  -5   7         32.60         42.44         6.45 o                         
  -2  -5   7          0.90         -0.66         1.59 o                         
  -1  -5   7        153.12        148.11         5.01 o                         
   0  -5   7          3.55          4.31         1.03 o                         
   1  -5   7         12.54         12.74         1.57 o                         
   2  -5   7        100.36        106.36         5.97 o                         
   3  -5   7        196.42        205.52         6.46 o                         
   4  -5   7         55.89         58.09         4.07 o                         
   5  -5   7         21.55         23.47         2.92 o                         
   6  -5   7          4.53         11.20         2.28 o                         
  -6  -4   7         22.15         37.26        11.39 o                         
  -5  -4   7          5.21          4.76         4.49 o                         
  -4  -4   7          4.47          4.40         2.83 o                         
  -3  -4   7         68.35         63.58         6.20 o                         
  -2  -4   7          4.42          3.64         1.34 o                         
  -1  -4   7          3.07          1.82         0.85 o                         
   0  -4   7        139.53        148.47         8.83 o                         
   1  -4   7         24.90         23.46         2.64 o                         
   2  -4   7        143.11        151.47         8.04 o                         
   3  -4   7         22.40         21.04         2.13 o                         
   4  -4   7        177.88        185.02         7.22 o                         
   5  -4   7        309.30        309.03         9.67 o                         
   6  -4   7         48.78         50.89         5.20 o                         
   7  -4   7          8.37          7.81         2.99 o                         
  -6  -3   7         71.52         72.06        12.95 o                         
  -5  -3   7        237.07        244.42        16.12 o                         
  -4  -3   7          0.06          4.31         2.62 o                         
  -3  -3   7         15.98         15.94         3.70 o                         
  -2  -3   7        133.34        121.31         3.82 o                         
  -1  -3   7        523.96        534.32        11.00 o                         
   0  -3   7         78.31         82.02         4.23 o                         
   1  -3   7        237.12        239.28         6.35 o                         
   2  -3   7         12.57         11.22         1.99 o                         
   3  -3   7        151.72        150.05         8.33 o                         
   4  -3   7        387.35        415.13         9.47 o                         
   5  -3   7          0.03         -1.76         1.51 o                         
   6  -3   7          0.27          0.98         2.42 o                         
   7  -3   7         80.49         82.44         7.95 o                         
  -6  -2   7         72.51         83.17        10.03 o                         
  -5  -2   7        393.88        414.25        13.24 o                         
  -4  -2   7          2.85          2.45         1.55 o                         
  -3  -2   7        178.44        170.24         7.45 o                         
  -2  -2   7          6.26          7.97         1.15 o                         
  -1  -2   7          5.28          4.40         1.22 o                         
   0  -2   7         22.31         20.99         2.24 o                         
   1  -2   7         22.66         24.43         1.96 o                         
   2  -2   7        172.98        174.52         4.69 o                         
   3  -2   7          0.23          1.87         1.27 o                         
   4  -2   7          9.19          7.53         2.73 o                         
   5  -2   7        562.49        577.45        15.55 o                         
   6  -2   7          0.66          0.97         3.62 o                         
   7  -2   7          0.70         -3.61         2.71 o                         
  -6  -1   7         10.12          8.47         2.56 o                         
  -5  -1   7        192.99        204.30         9.74 o                         
  -4  -1   7          5.95          4.70         1.79 o                         
  -3  -1   7          4.27          1.71         1.62 o                         
  -2  -1   7        526.80        541.30        16.08 o                         
  -1  -1   7          0.00          0.69         0.90 o                         
   0  -1   7         35.65         31.89         2.77 o                         
   1  -1   7        135.32        146.96         3.31 o                         
   2  -1   7         32.92         32.70         2.53 o                         
   3  -1   7         41.28         37.18         4.09 o                         
   4  -1   7        168.04        167.79         7.03 o                         
   5  -1   7        241.45        240.49         9.99 o                         
   6  -1   7        301.68        308.21        15.81 o                         
   7  -1   7          0.58         -0.17         4.22 o                         
  -6   0   7        114.24        117.11         8.15 o                         
  -5   0   7          7.62          6.31         1.79 o                         
  -4   0   7          0.12          0.30         1.41 o                         
  -3   0   7          0.85          0.20         1.44 o                         
  -2   0   7         44.70         44.58         1.69 o                         
  -1   0   7        299.00        305.48         8.26 o                         
   0   0   7          6.94         10.44         1.68 o                         
   1   0   7          0.61          0.98         0.74 o                         
   2   0   7          4.29          3.60         1.12 o                         
   3   0   7        168.64        178.87         8.57 o                         
   4   0   7         38.53         39.57         3.52 o                         
   5   0   7          8.42          7.34         2.64 o                         
   6   0   7          8.51          6.29         2.95 o                         
   7   0   7          7.42          7.68         3.32 o                         
   8   0   7         22.70         22.24         4.73 o                         
  -6   1   7          2.13          3.63         2.05 o                         
  -5   1   7         67.44         58.55         5.58 o                         
  -4   1   7        275.24        274.86        11.33 o                         
  -3   1   7          1.70          0.84         1.10 o                         
  -2   1   7          4.27          4.99         1.04 o                         
  -1   1   7         64.38         67.96         2.93 o                         
   0   1   7        314.76        310.61         8.34 o                         
   1   1   7          6.49          5.98         1.18 o                         
   2   1   7         84.31         94.79         4.23 o                         
   3   1   7         34.58         28.59         2.45 o                         
   4   1   7         43.35         50.02         4.38 o                         
   5   1   7         48.51         50.52         5.25 o                         
   6   1   7          3.55          2.03         1.79 o                         
   7   1   7          0.00          0.57         2.74 o                         
   8   1   7         23.87         25.79         5.15 o                         
  -6   2   7         11.21          8.55         4.46 o                         
  -5   2   7        192.44        191.50         9.88 o                         
  -4   2   7        133.49        134.14         5.99 o                         
  -3   2   7          1.34          1.94         1.47 o                         
  -2   2   7         16.98         14.75         1.31 o                         
  -1   2   7         65.20         68.96         3.21 o                         
   0   2   7         29.29         28.88         1.91 o                         
   1   2   7         21.71         23.43         1.16 o                         
   2   2   7         15.77         14.44         1.95 o                         
   3   2   7         52.80         51.05         2.94 o                         
   4   2   7          8.72         11.05         2.53 o                         
   5   2   7         24.46         19.54         2.00 o                         
   6   2   7          8.80          4.86         2.70 o                         
   7   2   7         77.33         88.06         6.21 o                         
   8   2   7         23.44         26.37         4.79 o                         
  -6   3   7          8.07          9.18         2.18 o                         
  -5   3   7          2.43          1.85         1.01 o                         
  -4   3   7         35.72         40.06         3.00 o                         
  -3   3   7          0.02         -1.18         1.09 o                         
  -2   3   7         45.47         42.16         2.53 o                         
  -1   3   7         13.69          8.58         3.37 o                         
   0   3   7        274.05        258.83         6.85 o                         
   1   3   7        144.40        125.22         3.16 o                         
   2   3   7        240.38        244.87         5.31 o                         
   3   3   7          8.01          7.27         1.54 o                         
   4   3   7        399.75        353.03        12.20 o                         
   5   3   7         32.31         30.76         2.75 o                         
   6   3   7         62.51         64.88         5.05 o                         
   7   3   7        102.01        117.16         7.21 o                         
   8   3   7          0.09         -0.91         2.42 o                         
  -6   4   7         82.22         89.21         7.03 o                         
  -5   4   7         38.15         39.91         3.72 o                         
  -4   4   7         82.70         84.53         4.41 o                         
  -3   4   7        127.61        111.92         4.82 o                         
  -2   4   7          7.93          6.02         1.14 o                         
  -1   4   7        155.46        151.23         4.54 o                         
   0   4   7        804.67        731.89        17.51 o                         
   1   4   7         67.49         63.52         2.23 o                         
   2   4   7         28.39         25.15         1.67 o                         
   3   4   7         44.16         35.23         3.43 o                         
   4   4   7        102.96         96.56         5.56 o                         
   5   4   7        255.62        255.67         7.50 o                         
   6   4   7          0.41         -0.22         1.33 o                         
   7   4   7         12.96         15.19         2.87 o                         
  -5   5   7          4.51          3.06         1.44 o                         
  -4   5   7          1.99          2.95         1.02 o                         
  -3   5   7          0.11         -0.26         1.00 o                         
  -2   5   7         25.78         21.09         1.97 o                         
  -1   5   7         35.18         23.75         1.88 o                         
   0   5   7          2.13          1.73         0.67 o                         
   1   5   7        248.57        248.99         4.34 o                         
   2   5   7        781.01        718.91        10.45 o                         
   3   5   7         30.15         23.34         3.28 o                         
   4   5   7          1.30          2.04         1.23 o                         
   5   5   7         16.89          9.30         2.22 o                         
   6   5   7          5.17          7.13         2.30 o                         
   7   5   7          5.93          7.27         2.08 o                         
  -5   6   7        135.93        152.86         8.33 o                         
  -4   6   7         61.34         68.03         4.31 o                         
  -3   6   7         50.17         38.75         2.84 o                         
  -2   6   7         34.77         28.22         1.91 o                         
  -1   6   7         25.14         25.74         1.75 o                         
   0   6   7          1.80          0.94         0.69 o                         
   1   6   7        511.77        493.59        10.21 o                         
   2   6   7        886.46        888.50        19.14 o                         
   3   6   7         15.12         16.80         2.96 o                         
   4   6   7         16.53         14.41         2.17 o                         
   5   6   7         96.24         86.17         4.77 o                         
   6   6   7          4.39          3.92         1.80 o                         
   7   6   7          0.19         -0.18         1.65 o                         
  -5   7   7          9.93         11.72         2.92 o                         
  -4   7   7          0.71          0.60         1.17 o                         
  -3   7   7          1.01          1.09         1.18 o                         
  -2   7   7          0.87          1.44         1.21 o                         
  -1   7   7        244.02        230.31         8.03 o                         
   0   7   7          0.75          2.61         0.95 o                         
   1   7   7         37.15         36.97         2.12 o                         
   2   7   7        372.37        381.64         8.95 o                         
   3   7   7         19.81         17.26         2.39 o                         
   4   7   7          0.62          1.44         0.91 o                         
   5   7   7          3.56          0.71         3.49 o                         
   6   7   7         18.34         26.42         4.18 o                         
  -4   8   7          0.03          1.91         1.40 o                         
  -3   8   7         84.85         96.86         5.57 o                         
  -2   8   7         65.95         52.02         4.48 o                         
  -1   8   7          5.32          1.94         1.24 o                         
   0   8   7          9.81          7.72         1.64 o                         
   1   8   7          0.81          0.89         0.79 o                         
   2   8   7         40.75         47.45         3.85 o                         
   3   8   7         15.46         13.62         2.75 o                         
   4   8   7          0.13          1.60         1.23 o                         
   5   8   7         24.85         27.33         3.32 o                         
   6   8   7          9.87         18.50         3.66 o                         
  -3   9   7          1.61          0.56         1.99 o                         
  -2   9   7          4.26          8.54         2.20 o                         
  -1   9   7          6.39          8.12         2.30 o                         
   0   9   7          6.82          8.29         1.81 o                         
   1   9   7         21.88         21.16         2.85 o                         
   2   9   7         13.47         15.03         2.51 o                         
   3   9   7          4.23          1.57         1.86 o                         
   4   9   7         38.01         38.35         3.95 o                         
   5   9   7          0.00          0.68         0.98 o                         
  -2  10   7         27.09         17.62         4.44 o                         
  -1  10   7         11.89         10.36         2.80 o                         
   0  10   7         26.11         26.80         3.85 o                         
   1  10   7         28.90         29.21         3.94 o                         
   2  10   7         45.60         51.26         4.36 o                         
   3  10   7        102.56         95.68         7.06 o                         
   4  10   7         10.38         13.75         2.91 o                         
   0  11   7         20.28         15.47         3.20 o                         
   1  11   7         55.82         66.37         6.07 o                         
   2  11   7          5.25          8.70         2.40 o                         
   3  11   7          3.78          1.85         3.64 o                         
  -2  -8   8          0.36         -1.10         2.33 o                         
  -1  -8   8         38.30         36.35         5.02 o                         
   0  -8   8         76.25         75.15         6.93 o                         
   1  -8   8         44.02         45.26         6.11 o                         
   2  -8   8         34.34         34.42         5.04 o                         
   3  -8   8          1.25          0.67         2.25 o                         
  -3  -7   8          0.30         -0.07         2.85 o                         
  -2  -7   8          8.73          7.98         3.58 o                         
  -1  -7   8          0.06          2.38         1.93 o                         
   0  -7   8          9.50          8.12         2.50 o                         
   1  -7   8         67.17         59.47         4.74 o                         
   2  -7   8          6.15          7.15         2.31 o                         
   3  -7   8         32.39         33.82         3.44 o                         
   4  -7   8         73.81         71.06         5.00 o                         
  -4  -6   8          1.35          3.93         2.87 o                         
  -3  -6   8          4.39          2.08         3.70 o                         
  -2  -6   8         24.43         24.56         4.20 o                         
  -1  -6   8         42.02         38.96         5.40 o                         
   0  -6   8          1.11          1.17         1.16 o                         
   1  -6   8         66.15         63.16         4.72 o                         
   2  -6   8         80.65         77.15         5.13 o                         
   3  -6   8         64.70         68.76         4.12 o                         
   4  -6   8        292.94        305.23         9.61 o                         
   5  -6   8          3.60          4.00         1.66 o                         
  -4  -5   8          0.87          1.24         6.14 o                         
  -3  -5   8         83.92         85.74        24.54 o                         
  -2  -5   8        101.67        108.40         8.98 o                         
  -1  -5   8         86.60         90.82         9.32 o                         
   0  -5   8         67.48         65.25         4.63 o                         
   1  -5   8         55.63         53.53         2.88 o                         
   2  -5   8          1.36          2.08         1.30 o                         
   3  -5   8         58.38         66.24         3.86 o                         
   4  -5   8        304.42        326.06         8.90 o                         
   5  -5   8         12.88         10.11         1.93 o                         
   6  -5   8          5.40          5.37         2.27 o                         
  -5  -4   8          6.55          1.96         2.11 o                         
  -4  -4   8         23.75         22.96         8.13 o                         
  -3  -4   8        168.24        173.43        13.11 o                         
  -2  -4   8         10.19         14.18         4.00 o                         
  -1  -4   8         85.37         83.76         4.89 o                         
   0  -4   8         52.72         53.46         4.89 o                         
   1  -4   8        239.81        246.73         5.34 o                         
   2  -4   8        133.33        129.01         7.90 o                         
   3  -4   8          0.72         -1.18         1.51 o                         
   4  -4   8        144.17        142.16         5.75 o                         
   5  -4   8          0.08          0.08         1.96 o                         
   6  -4   8         88.94         91.50         5.96 o                         
  -5  -3   8         14.53         11.33         5.07 o                         
  -4  -3   8          0.72          1.67         2.86 o                         
  -3  -3   8         22.92         24.02         3.08 o                         
  -2  -3   8          9.16          8.57         1.57 o                         
  -1  -3   8         74.99         71.67         4.34 o                         
   0  -3   8          9.74          9.22         2.29 o                         
   1  -3   8          3.81          3.66         1.41 o                         
   2  -3   8         71.72         80.95         3.56 o                         
   3  -3   8         13.56         11.15         2.89 o                         
   4  -3   8        203.78        214.40         7.72 o                         
   5  -3   8        451.01        479.75        12.08 o                         
   6  -3   8          0.39          0.45         2.09 o                         
   7  -3   8          0.26          0.84         1.34 o                         
  -5  -2   8         88.69         90.66        10.22 o                         
  -4  -2   8        241.58        255.17        10.22 o                         
  -3  -2   8          0.61          1.60         1.53 o                         
  -2  -2   8        105.70         99.22         3.19 o                         
  -1  -2   8          9.77         10.52         3.26 o                         
   0  -2   8         57.70         58.25         4.86 o                         
   1  -2   8         33.99         30.01         3.09 o                         
   2  -2   8        220.28        233.33         5.85 o                         
   3  -2   8         87.36         93.36         6.87 o                         
   4  -2   8         12.56          9.04         2.23 o                         
   5  -2   8          3.01          5.08         2.14 o                         
   6  -2   8          0.94         -0.90         1.73 o                         
   7  -2   8          4.76          6.83         2.86 o                         
  -6  -1   8          4.42          9.42         3.78 o                         
  -5  -1   8        157.19        166.73         9.82 o                         
  -4  -1   8         17.97         21.82         3.19 o                         
  -3  -1   8        101.07         92.66         6.16 o                         
  -2  -1   8        173.35        185.78         8.32 o                         
  -1  -1   8         61.87         55.95         4.68 o                         
   0  -1   8         22.54         22.06         3.06 o                         
   1  -1   8         10.57         10.17         1.08 o                         
   2  -1   8          1.22          0.64         0.60 o                         
   3  -1   8          0.00         -1.59         2.01 o                         
   4  -1   8         12.49          7.32         2.21 o                         
   5  -1   8         47.29         49.80         5.11 o                         
   6  -1   8          0.00          1.39         1.85 o                         
   7  -1   8          8.82         10.96         3.47 o                         
  -6   0   8         54.36         59.83         9.19 o                         
  -5   0   8         37.67         35.67         4.42 o                         
  -4   0   8          0.04          0.93         2.37 o                         
  -3   0   8          0.63          0.87         0.98 o                         
  -2   0   8         29.87         32.05         3.63 o                         
  -1   0   8          0.13         -1.01         1.48 o                         
   0   0   8         24.43         31.62         3.52 o                         
   1   0   8         23.87         23.65         2.03 o                         
   2   0   8         69.79         70.94         2.63 o                         
   3   0   8        234.97        229.18         7.36 o                         
   4   0   8         15.41         12.92         2.60 o                         
   5   0   8         72.38         72.66         5.90 o                         
   6   0   8         41.07         44.73         5.59 o                         
   7   0   8         28.57         31.56         5.11 o                         
  -6   1   8          6.75          8.66         2.85 o                         
  -5   1   8          0.42          0.53         1.85 o                         
  -4   1   8         14.02         14.09         4.41 o                         
  -3   1   8         26.55         27.00         2.05 o                         
  -2   1   8         47.15         51.62         2.58 o                         
  -1   1   8        212.40        207.88         8.62 o                         
   0   1   8        155.08        159.05         7.50 o                         
   1   1   8          7.04          5.51         1.43 o                         
   2   1   8         47.56         45.71         3.81 o                         
   3   1   8          0.31         -0.16         0.89 o                         
   4   1   8         48.32         43.40         3.78 o                         
   5   1   8         17.93         19.73         3.28 o                         
   6   1   8          2.11          4.04         2.73 o                         
   7   1   8          4.98          0.10         1.76 o                         
  -6   2   8          3.43          2.40         2.30 o                         
  -5   2   8         68.70         71.45         6.31 o                         
  -4   2   8         74.69         84.15         5.77 o                         
  -3   2   8          3.98          3.50         1.64 o                         
  -2   2   8         88.33         87.84         2.86 o                         
  -1   2   8         33.53         30.75         2.41 o                         
   0   2   8         93.30         93.88         5.84 o                         
   1   2   8        382.20        363.72        16.11 o                         
   2   2   8        135.85        134.60         4.31 o                         
   3   2   8         96.51         77.17         4.18 o                         
   4   2   8        256.70        239.52         8.51 o                         
   5   2   8          1.12          2.31         2.28 o                         
   6   2   8          6.03         12.92         3.30 o                         
   7   2   8          5.88          9.28         3.24 o                         
  -5   3   8         58.55         67.12         4.86 o                         
  -4   3   8         47.18         46.60         3.49 o                         
  -3   3   8          1.47          2.83         0.99 o                         
  -2   3   8        246.69        234.92         5.83 o                         
  -1   3   8         59.17         60.83         4.76 o                         
   0   3   8         25.56         26.92         3.27 o                         
   1   3   8        259.81        251.19         8.40 o                         
   2   3   8        105.88        101.41         3.23 o                         
   3   3   8          6.00          5.58         1.92 o                         
   4   3   8          2.29          1.99         1.57 o                         
   5   3   8         15.20         12.62         3.06 o                         
   6   3   8          0.20         -0.26         1.64 o                         
   7   3   8          0.04         -0.17         1.44 o                         
  -5   4   8          5.16          4.60         1.90 o                         
  -4   4   8          0.01         -0.40         0.73 o                         
  -3   4   8          0.70          1.16         0.87 o                         
  -2   4   8         92.17         86.96         3.75 o                         
  -1   4   8         34.01         30.98         2.51 o                         
   0   4   8        200.88        191.55         5.30 o                         
   1   4   8       2096.54       2053.07        35.51 o                         
   2   4   8         12.23          9.48         1.20 o                         
   3   4   8         56.50         56.60         4.51 o                         
   4   4   8         38.30         29.10         3.30 o                         
   5   4   8         18.03         11.61         2.49 o                         
   6   4   8        125.16        120.30         7.24 o                         
   7   4   8          4.49          6.82         2.25 o                         
  -5   5   8         13.52         27.63         3.52 o                         
  -4   5   8         45.35         44.21         3.44 o                         
  -3   5   8         14.15         11.24         1.47 o                         
  -2   5   8        153.53        137.85         4.87 o                         
  -1   5   8         77.52         81.14         3.70 o                         
   0   5   8          0.22          0.01         0.84 o                         
   1   5   8        174.27        162.31         3.96 o                         
   2   5   8        115.10        106.83         3.54 o                         
   3   5   8         35.32         31.09         3.09 o                         
   4   5   8        102.14         99.43         5.22 o                         
   5   5   8         49.73         45.34         4.42 o                         
   6   5   8         80.43         81.57         7.61 o                         
   7   5   8          0.12          1.99         1.59 o                         
  -4   6   8         80.80         94.11         4.71 o                         
  -3   6   8         12.33          7.27         1.58 o                         
  -2   6   8         24.02         22.08         2.48 o                         
  -1   6   8         21.79         19.34         2.64 o                         
   0   6   8          4.00          3.89         0.86 o                         
   1   6   8         30.68         29.32         1.79 o                         
   2   6   8          2.49          0.62         1.41 o                         
   3   6   8          0.32          0.20         1.88 o                         
   4   6   8          0.00         -0.98         1.39 o                         
   5   6   8          0.77          0.60         1.88 o                         
   6   6   8         14.61          8.46         2.94 o                         
  -4   7   8          6.85          4.90         2.17 o                         
  -3   7   8         27.26         28.54         2.60 o                         
  -2   7   8         28.15         24.20         2.29 o                         
  -1   7   8         25.89         25.49         2.25 o                         
   0   7   8         11.90         12.65         1.98 o                         
   1   7   8          6.95          7.93         1.56 o                         
   2   7   8         65.74         69.67         4.65 o                         
   3   7   8         34.02         35.38         4.30 o                         
   4   7   8          1.64          2.63         1.68 o                         
   5   7   8          2.84         -3.37         2.41 o                         
   6   7   8          0.63         -4.33         2.89 o                         
  -3   8   8          1.47          0.32         1.78 o                         
  -2   8   8          3.99          0.00         1.06 o                         
  -1   8   8          4.10          5.20         1.62 o                         
   0   8   8          8.48          6.73         1.55 o                         
   1   8   8         35.98         40.21         3.64 o                         
   2   8   8         27.92         32.61         3.31 o                         
   3   8   8          1.91          0.33         1.91 o                         
   4   8   8         65.15         65.92         5.05 o                         
   5   8   8          4.34          0.19         1.91 o                         
  -2   9   8         21.72         35.03         4.58 o                         
  -1   9   8          4.50          2.24         2.22 o                         
   0   9   8        149.68        179.52        10.19 o                         
   1   9   8          5.46          7.31         2.12 o                         
   2   9   8          0.01         -0.66         1.45 o                         
   3   9   8          5.85         10.85         2.78 o                         
   4   9   8         17.20         15.55         2.60 o                         
   5   9   8          4.16          0.46         2.14 o                         
  -1  10   8          0.80          0.49         1.65 o                         
   0  10   8         32.24         40.22         4.83 o                         
   1  10   8          0.01          0.50         1.72 o                         
   2  10   8          0.15         -2.16         1.71 o                         
   3  10   8          0.16         -2.03         2.02 o                         
  -2  -7   9          0.14         -0.73         2.29 o                         
  -1  -7   9          0.00          0.62         2.42 o                         
   0  -7   9         93.22         97.63         7.88 o                         
   1  -7   9         24.49         37.63         6.41 o                         
   2  -7   9          1.62         -0.04         6.01 o                         
   3  -7   9        139.84        135.32         8.41 o                         
  -3  -6   9         17.28         15.27         3.36 o                         
  -2  -6   9          0.17         -0.66         1.30 o                         
  -1  -6   9          0.52          0.66         3.27 o                         
   0  -6   9         45.74         45.15         6.66 o                         
   1  -6   9         16.17         16.02         2.55 o                         
   2  -6   9         82.30         84.97         7.26 o                         
   3  -6   9          7.88          2.87         1.87 o                         
   4  -6   9          5.23          6.23         2.18 o                         
  -4  -5   9          0.63          2.35         4.98 o                         
  -3  -5   9          0.28         -3.78         2.52 o                         
  -2  -5   9         81.50         64.07         6.35 o                         
  -1  -5   9          0.76         -0.94         2.80 o                         
   0  -5   9         24.83         26.76         3.21 o                         
   1  -5   9        136.81        138.47         6.88 o                         
   2  -5   9         17.97         14.99         3.38 o                         
   3  -5   9         88.00         97.58         7.88 o                         
   4  -5   9        183.38        200.52        10.28 o                         
   5  -5   9          7.65          1.39         2.26 o                         
  -4  -4   9          9.10          2.99         5.83 o                         
  -3  -4   9         29.58         40.47         6.65 o                         
  -2  -4   9          9.21          5.47         6.73 o                         
  -1  -4   9         73.82         79.81         6.42 o                         
   0  -4   9          0.98          0.09         2.02 o                         
   1  -4   9         59.00         61.40         4.43 o                         
   2  -4   9         38.87         45.45         6.88 o                         
   3  -4   9         13.62         14.64         1.98 o                         
   4  -4   9          2.23          0.26         1.64 o                         
   5  -4   9         43.36         40.87         4.40 o                         
  -4  -3   9         55.64         50.10         8.20 o                         
  -3  -3   9        200.85        211.84         9.41 o                         
  -2  -3   9        170.35        173.98         8.69 o                         
  -1  -3   9          9.05          3.46         1.52 o                         
   0  -3   9         12.99         15.44         2.88 o                         
   1  -3   9          0.00         -0.51         1.14 o                         
   2  -3   9         47.51         42.76         4.40 o                         
   3  -3   9         10.79          9.26         2.64 o                         
   4  -3   9         15.90         17.84         2.41 o                         
   5  -3   9          2.86          1.47         1.53 o                         
   6  -3   9          2.03          0.36         1.52 o                         
  -5  -2   9         32.35         43.15         7.62 o                         
  -4  -2   9          0.02         -1.00         1.08 o                         
  -3  -2   9         31.31         31.78         3.81 o                         
  -2  -2   9         21.41         27.04         3.53 o                         
  -1  -2   9          2.78          5.41         1.87 o                         
   0  -2   9         47.08         46.86         3.57 o                         
   1  -2   9         40.10         42.59         3.76 o                         
   2  -2   9         36.34         35.73         2.84 o                         
   3  -2   9          8.94          7.90         1.85 o                         
   4  -2   9         37.28         37.57         3.37 o                         
   5  -2   9          1.18          3.66         1.95 o                         
   6  -2   9          0.03          0.99         2.53 o                         
  -5  -1   9         16.74         26.59         7.44 o                         
  -4  -1   9          0.11          1.87         2.01 o                         
  -3  -1   9          1.27          1.50         1.87 o                         
  -2  -1   9          7.90          5.79         1.99 o                         
  -1  -1   9          4.93          9.19         2.47 o                         
   0  -1   9        111.84        111.69         7.55 o                         
   1  -1   9          9.53          7.98         1.66 o                         
   2  -1   9         18.63         20.64         2.28 o                         
   3  -1   9        137.37        138.47         6.00 o                         
   4  -1   9          0.09         -0.37         1.64 o                         
   5  -1   9         20.44         22.78         3.72 o                         
   6  -1   9          8.12          3.39         2.34 o                         
   7  -1   9         31.80         39.94         5.81 o                         
  -5   0   9         13.41         19.41         3.46 o                         
  -4   0   9          1.16          0.94         1.16 o                         
  -3   0   9        176.68        179.59         9.08 o                         
  -2   0   9          9.97          9.08         2.28 o                         
  -1   0   9         14.84         15.31         3.14 o                         
   0   0   9        173.71        163.88         8.28 o                         
   1   0   9         24.31         28.06         2.41 o                         
   2   0   9         17.22         11.62         1.94 o                         
   3   0   9         78.45         81.51         4.58 o                         
   4   0   9          1.80          1.17         2.15 o                         
   5   0   9         17.23         17.71         3.65 o                         
   6   0   9         43.32         45.53         6.00 o                         
   7   0   9         13.00         13.68         4.03 o                         
  -5   1   9          2.93          2.53         1.94 o                         
  -4   1   9         11.38          8.35         3.52 o                         
  -3   1   9         14.81         18.49         3.30 o                         
  -2   1   9        159.34        172.24         8.72 o                         
  -1   1   9         43.26         48.98         4.62 o                         
   0   1   9         26.83         24.88         3.57 o                         
   1   1   9        466.50        444.89        13.64 o                         
   2   1   9          4.90          2.12         1.04 o                         
   3   1   9         51.45         48.81         4.25 o                         
   4   1   9        171.95        151.39         7.27 o                         
   5   1   9         92.92         95.69         6.74 o                         
   6   1   9          2.37         -1.17         2.07 o                         
   7   1   9         54.17         79.74         8.23 o                         
  -5   2   9          3.33          4.88         2.99 o                         
  -4   2   9         32.10         27.04         4.61 o                         
  -3   2   9         53.17         48.85         6.24 o                         
  -2   2   9          0.40          0.38         0.85 o                         
  -1   2   9        160.80        165.81         5.23 o                         
   0   2   9       1034.64       1073.95        20.78 o                         
   1   2   9        161.33        158.06         5.85 o                         
   2   2   9        102.88         98.17         2.90 o                         
   3   2   9        179.73        159.15         6.20 o                         
   4   2   9          2.81          1.70         1.78 o                         
   5   2   9         93.52         86.80         7.32 o                         
   6   2   9         30.49         31.70         4.91 o                         
   7   2   9         14.32         18.92         4.36 o                         
  -5   3   9         38.88         52.92         6.45 o                         
  -4   3   9         13.01          7.03         4.26 o                         
  -3   3   9         67.03         66.28         4.90 o                         
  -2   3   9         29.50         30.75         3.83 o                         
  -1   3   9         45.97         34.38         4.00 o                         
   0   3   9         31.52         34.71         3.89 o                         
   1   3   9         16.44         17.13         3.98 o                         
   2   3   9        180.91        166.52         3.54 o                         
   3   3   9          3.28          4.12         1.98 o                         
   4   3   9        111.59        107.61         6.07 o                         
   5   3   9         88.16         83.68         7.19 o                         
   6   3   9          2.59          0.25         2.61 o                         
   7   3   9          2.44         -0.86         2.81 o                         
  -4   4   9         77.51         84.94         5.61 o                         
  -3   4   9         10.54          5.10         1.31 o                         
  -2   4   9          2.24          1.04         1.12 o                         
  -1   4   9         59.99         59.83         3.90 o                         
   0   4   9          1.43          3.00         1.06 o                         
   1   4   9        111.42        111.58         4.10 o                         
   2   4   9          2.28          0.09         0.63 o                         
   3   4   9          6.76          7.56         2.15 o                         
   4   4   9         11.18          8.50         2.16 o                         
   5   4   9        108.61        103.88         6.66 o                         
   6   4   9          1.96          3.36         1.83 o                         
   7   4   9          2.17          4.25         2.19 o                         
  -4   5   9          0.93          0.83         1.17 o                         
  -3   5   9         80.51         83.75         4.76 o                         
  -2   5   9         16.58         15.21         2.08 o                         
  -1   5   9          8.75          5.20         1.36 o                         
   0   5   9          0.12         -0.79         0.94 o                         
   1   5   9         21.08         21.28         1.97 o                         
   2   5   9        182.32        171.58         6.92 o                         
   3   5   9          1.89          4.72         1.66 o                         
   4   5   9         60.11         60.73         4.32 o                         
   5   5   9          1.81          0.21         2.23 o                         
   6   5   9         17.63         25.31         4.32 o                         
  -4   6   9         13.34         10.27         3.15 o                         
  -3   6   9         16.65         13.14         2.36 o                         
  -2   6   9          2.02          0.10         1.55 o                         
  -1   6   9        116.25        107.62         5.11 o                         
   0   6   9         72.81         72.13         3.88 o                         
   1   6   9          8.57          8.23         1.54 o                         
   2   6   9         12.31         10.25         2.18 o                         
   3   6   9          0.84         -1.02         3.21 o                         
   4   6   9         15.64         14.56         2.46 o                         
   5   6   9         69.04         71.65         5.69 o                         
   6   6   9        145.70        177.74        10.90 o                         
  -3   7   9          1.17          5.15         2.04 o                         
  -2   7   9          1.97          0.15         0.91 o                         
  -1   7   9         51.70         59.65         3.99 o                         
   0   7   9          0.47          0.54         0.98 o                         
   1   7   9          1.95          2.66         1.88 o                         
   2   7   9        107.68        108.82         6.41 o                         
   3   7   9          7.96          4.25         2.37 o                         
   4   7   9          2.09         -0.06         1.71 o                         
   5   7   9         15.83         15.94         3.50 o                         
  -2   8   9         18.25         26.33         3.87 o                         
  -1   8   9         28.64         32.14         4.43 o                         
   0   8   9         59.33         68.48         4.91 o                         
   1   8   9          0.59          0.67         0.99 o                         
   2   8   9         64.30         53.75         5.18 o                         
   3   8   9         96.29        106.82        14.61 o                         
   4   8   9          4.47          3.18         5.36 o                         
   5   8   9          5.67          5.38         2.46 o                         
  -1   9   9         29.14         33.21         4.53 o                         
   0   9   9         38.05         40.96         4.67 o                         
   1   9   9         32.62         41.72         4.15 o                         
   2   9   9          0.12          0.58         1.05 o                         
   3   9   9          0.33          1.55         1.88 o                         
   4   9   9         55.62         58.82         5.18 o                         
   1  10   9        290.18        355.74        13.65 o                         
   2  10   9          0.22          2.55         2.05 o                         
  -1  -6  10          1.83          0.35         2.42 o                         
   0  -6  10         21.37         29.11         6.35 o                         
   1  -6  10        126.67        134.96         9.92 o                         
   2  -6  10          1.07         -0.36         2.10 o                         
   3  -6  10         15.89         14.18         3.52 o                         
  -2  -5  10          1.23          0.09         2.49 o                         
  -1  -5  10         20.42         19.46         3.59 o                         
   0  -5  10          1.73         -2.41         1.61 o                         
   1  -5  10          0.04          0.59         2.69 o                         
   2  -5  10          2.70          5.68         2.25 o                         
   3  -5  10          4.43          1.57         4.47 o                         
   4  -5  10         25.30         31.03         4.41 o                         
  -3  -4  10         14.44         13.34         4.33 o                         
  -2  -4  10          2.02          1.73         2.38 o                         
  -1  -4  10         41.31         39.18         4.76 o                         
   0  -4  10         96.82         95.36         9.13 o                         
   1  -4  10         21.13         24.37         5.02 o                         
   2  -4  10        101.73        106.61         8.09 o                         
   3  -4  10          9.36         10.10         3.15 o                         
   4  -4  10         36.88         38.48         5.43 o                         
   5  -4  10          3.38          5.13         2.49 o                         
  -3  -3  10          0.11          0.55         3.47 o                         
  -2  -3  10          9.05          9.48         2.76 o                         
  -1  -3  10        117.75        114.88         7.63 o                         
   0  -3  10         17.50         11.76         2.64 o                         
   1  -3  10         16.88         15.89         3.21 o                         
   2  -3  10         16.04         20.70         3.85 o                         
   3  -3  10         27.22         25.53         4.54 o                         
   4  -3  10          0.27          4.21         2.01 o                         
   5  -3  10          1.12          0.31         1.76 o                         
  -4  -2  10         57.66         55.79         8.49 o                         
  -3  -2  10         55.57         56.76         5.50 o                         
  -2  -2  10         46.42         44.92         4.75 o                         
  -1  -2  10          1.36          2.44         1.67 o                         
   0  -2  10          4.70          4.32         2.80 o                         
   1  -2  10          0.26         -2.10         6.35 o                         
   2  -2  10         87.20         85.65         7.21 o                         
   3  -2  10         41.35         41.99         5.18 o                         
   4  -2  10          3.40          1.93         2.17 o                         
   5  -2  10         33.67         36.95         4.78 o                         
   6  -2  10          0.00          6.64         2.98 o                         
  -4  -1  10          2.12          0.69         1.66 o                         
  -3  -1  10         10.07         10.45         2.92 o                         
  -2  -1  10          5.47          5.79         2.71 o                         
  -1  -1  10         25.14         24.92         3.88 o                         
   0  -1  10        776.67        834.45        20.04 o                         
   1  -1  10          7.52          5.47         2.28 o                         
   2  -1  10          0.37         -0.58         1.49 o                         
   3  -1  10        126.11        135.25         9.18 o                         
   4  -1  10         43.33         44.55         4.87 o                         
   5  -1  10          7.53          7.62         2.82 o                         
   6  -1  10         22.59         16.52         3.38 o                         
  -4   0  10         10.44         10.66         2.65 o                         
  -3   0  10         15.90         12.60         2.96 o                         
  -2   0  10         59.58         52.71         5.27 o                         
  -1   0  10        152.12        154.84         8.64 o                         
   0   0  10          1.14         -0.50         2.14 o                         
   1   0  10        136.77        134.09         6.20 o                         
   2   0  10          0.05          2.10         2.20 o                         
   3   0  10        172.69        180.82        10.47 o                         
   4   0  10         71.73         66.41         5.88 o                         
   5   0  10        105.64        103.47         7.64 o                         
   6   0  10         76.38         77.76         7.77 o                         
  -4   1  10         30.73         24.82         4.24 o                         
  -3   1  10         70.71         77.06         6.33 o                         
  -2   1  10        214.02        212.36        10.18 o                         
  -1   1  10          3.39          0.08         1.73 o                         
   0   1  10         17.78         11.09         3.06 o                         
   1   1  10        421.96        428.93        14.33 o                         
   2   1  10          7.54          3.01         1.94 o                         
   3   1  10         14.18          9.84         3.16 o                         
   4   1  10          5.61          4.97         1.88 o                         
   5   1  10         58.65         62.56         5.71 o                         
   6   1  10         39.05         39.38         5.41 o                         
  -4   2  10          0.88          3.24         3.02 o                         
  -3   2  10          7.17          6.61         3.83 o                         
  -2   2  10          0.20         -0.87         1.90 o                         
  -1   2  10         43.00         35.62         4.28 o                         
   0   2  10        143.10        141.74         8.22 o                         
   1   2  10        323.40        315.29        17.03 o                         
   2   2  10        120.02        116.96         7.75 o                         
   3   2  10          2.35          1.88         1.73 o                         
   4   2  10         47.54         43.19         4.65 o                         
   5   2  10          3.94          4.65         1.95 o                         
   6   2  10         15.52         11.48         5.49 o                         
  -4   3  10         55.43         54.55         4.71 o                         
  -3   3  10         92.74        102.07         7.36 o                         
  -2   3  10        122.91        116.33         7.56 o                         
  -1   3  10         34.59         36.48         4.39 o                         
   0   3  10         16.24         23.14         3.42 o                         
   1   3  10         67.02         63.62         5.68 o                         
   2   3  10         16.28         20.19         3.41 o                         
   3   3  10         13.98         11.26         2.58 o                         
   4   3  10         16.77         17.37         3.38 o                         
   5   3  10          0.68         -1.47         1.17 o                         
   6   3  10          1.28          1.69         2.42 o                         
  -4   4  10        111.94        121.95        10.58 o                         
  -3   4  10          4.52          4.25         2.34 o                         
  -2   4  10         22.92         23.40         3.74 o                         
  -1   4  10          4.96          4.96         1.49 o                         
   0   4  10          2.80         -0.02         2.22 o                         
   1   4  10          2.09          3.04         1.66 o                         
   2   4  10         30.42         32.69         3.73 o                         
   3   4  10          0.17         -0.37         1.21 o                         
   4   4  10         83.18         86.99         5.57 o                         
   5   4  10         16.60         21.98         4.16 o                         
   6   4  10          0.85          5.82         2.95 o                         
  -3   5  10          0.11         -0.92         1.92 o                         
  -2   5  10         64.95         67.84         4.19 o                         
  -1   5  10         13.05         11.15         1.79 o                         
   0   5  10          3.58          5.50         1.36 o                         
   1   5  10         43.63         40.38         4.03 o                         
   2   5  10         35.01         29.81         3.59 o                         
   3   5  10         37.88         36.14         3.62 o                         
   4   5  10          8.09          7.48         2.01 o                         
   5   5  10         41.54         53.52         5.10 o                         
   6   5  10          0.78          1.57         1.93 o                         
  -3   6  10         56.38         67.00         6.30 o                         
  -2   6  10         10.95          9.30         2.23 o                         
  -1   6  10         19.67         24.75         2.64 o                         
   0   6  10          4.09          5.00         1.48 o                         
   1   6  10         81.88         77.09         4.92 o                         
   2   6  10        112.74        121.65         6.22 o                         
   3   6  10          0.00          2.26         2.75 o                         
   4   6  10         42.61         50.54         4.24 o                         
   5   6  10          5.95          7.55         2.94 o                         
  -2   7  10          5.91         10.77         2.67 o                         
  -1   7  10         94.50         94.97         5.23 o                         
   0   7  10        252.70        308.99         9.16 o                         
   1   7  10         25.30         31.94         3.10 o                         
   2   7  10         39.44         35.26         3.92 o                         
   3   7  10        103.76        115.91         8.38 o                         
   4   7  10         85.21        108.49         7.02 o                         
   5   7  10          1.87          3.47         4.07 o                         
  -1   8  10          0.11          3.15         1.82 o                         
   0   8  10        121.61        149.65         7.42 o                         
   1   8  10          0.64          2.33         1.63 o                         
   2   8  10         62.63         75.23         8.41 o                         
   3   8  10          4.04          7.53         2.89 o                         
   4   8  10          5.52          9.06         2.54 o                         
   1   9  10         10.28          7.49         2.19 o                         
   2   9  10         19.57         23.03         5.69 o                         
   0  -5  11         17.39         15.01         5.15 o                         
   1  -5  11         10.16         22.56         4.01 o                         
   2  -5  11          5.44          4.37         2.38 o                         
  -1  -4  11         25.67         21.43         8.62 o                         
   0  -4  11          1.06          1.78         2.36 o                         
   1  -4  11          5.83          5.07         2.62 o                         
   2  -4  11         72.05         67.58         6.77 o                         
   3  -4  11          0.09          2.75         3.28 o                         
  -2  -3  11          3.39          0.94         3.02 o                         
  -1  -3  11        216.74        234.99        16.33 o                         
   0  -3  11         11.58         12.55         4.27 o                         
   1  -3  11         33.45         39.32         5.17 o                         
   2  -3  11          2.00          1.51         2.84 o                         
   3  -3  11         29.37         33.62         6.21 o                         
   4  -3  11         13.15         13.33         3.18 o                         
  -3  -2  11         23.67         32.23         6.57 o                         
  -2  -2  11         13.82         14.86         3.08 o                         
  -1  -2  11         24.92         27.98         4.13 o                         
   0  -2  11        313.45        323.74        38.95 o                         
   1  -2  11         14.44         17.83         4.47 o                         
   2  -2  11         55.09         60.83         6.36 o                         
   3  -2  11          8.21         10.97         3.64 o                         
   4  -2  11         47.96         55.73         5.98 o                         
   5  -2  11          4.41          3.05         2.45 o                         
  -3  -1  11        152.11        167.25        11.02 o                         
  -2  -1  11         76.63         77.90         6.55 o                         
  -1  -1  11          0.46          2.76         1.83 o                         
   0  -1  11         12.89          7.41         2.63 o                         
   1  -1  11        167.81        176.50        13.46 o                         
   2  -1  11          2.98          3.15         2.00 o                         
   3  -1  11          4.56          3.21         3.49 o                         
   4  -1  11         78.21         67.68         6.07 o                         
   5  -1  11          4.98          6.24         2.38 o                         
  -3   0  11         98.11        108.09         7.88 o                         
  -2   0  11          0.42          3.34         3.23 o                         
  -1   0  11         15.44         14.42         2.95 o                         
   0   0  11        263.16        274.70        12.16 o                         
   1   0  11        246.73        261.13        12.09 o                         
   2   0  11         14.86         14.60         6.52 o                         
   3   0  11         38.84         46.41         5.94 o                         
   4   0  11          3.15          5.04         2.60 o                         
   5   0  11         58.56         53.29         6.22 o                         
  -3   1  11         14.50         11.52         2.93 o                         
  -2   1  11         11.75         16.78         3.46 o                         
  -1   1  11          3.54          1.05         1.75 o                         
   0   1  11         23.03         24.57         4.81 o                         
   1   1  11          0.18          1.18         1.68 o                         
   2   1  11         71.53         66.68         8.96 o                         
   3   1  11         55.95         56.73         6.35 o                         
   4   1  11          8.69          7.71         2.75 o                         
   5   1  11          7.65         13.37         3.35 o                         
  -3   2  11         30.58         33.49         4.58 o                         
  -2   2  11          0.31          1.12         1.37 o                         
  -1   2  11          0.01         -0.89         2.88 o                         
   0   2  11          5.86          5.46         2.26 o                         
   1   2  11         27.34         26.50         4.09 o                         
   2   2  11          0.15          3.04         2.20 o                         
   3   2  11          0.00          1.90         1.90 o                         
   4   2  11         24.74         23.91         3.93 o                         
   5   2  11          4.47          6.57         2.34 o                         
  -3   3  11         36.77         35.62         4.60 o                         
  -2   3  11          7.10          9.93         3.35 o                         
  -1   3  11         20.97         14.79         3.11 o                         
   0   3  11         13.83          7.19         2.34 o                         
   1   3  11          4.02         -0.69         2.74 o                         
   2   3  11         33.58         35.96         4.86 o                         
   3   3  11         19.50         19.54         3.43 o                         
   4   3  11         19.79         20.35         3.46 o                         
   5   3  11          0.13         -0.19         1.87 o                         
  -3   4  11         41.99         40.53         5.01 o                         
  -2   4  11          0.61          0.40         1.35 o                         
  -1   4  11         37.44         40.25         5.64 o                         
   0   4  11          7.11          3.85         1.91 o                         
   1   4  11          0.69          1.74         1.97 o                         
   2   4  11          7.32          4.13         1.99 o                         
   3   4  11        117.17        122.00         7.56 o                         
   4   4  11          1.21          2.46         1.58 o                         
   5   4  11          0.84          3.27         2.82 o                         
  -2   5  11         29.30         30.06         4.64 o                         
  -1   5  11        165.87        201.74         9.08 o                         
   0   5  11         30.24         33.69         4.39 o                         
   1   5  11          9.15          7.96         2.07 o                         
   2   5  11          2.47          0.51         1.62 o                         
   3   5  11          4.25          0.91         1.89 o                         
   4   5  11         16.56         17.15         2.60 o                         
   5   5  11          3.11         -0.72         2.07 o                         
  -1   6  11         26.16         36.44         4.79 o                         
   0   6  11         13.36         13.40         2.15 o                         
   1   6  11         22.21         20.48         2.89 o                         
   2   6  11         35.27         34.53         3.75 o                         
   3   6  11          1.73          3.75         2.02 o                         
   4   6  11          2.19          0.97         2.94 o                         
  -1   7  11         12.26         20.77         4.78 o                         
   0   7  11          0.29          0.28         1.80 o                         
   1   7  11         26.29         30.55         3.81 o                         
   2   7  11          1.37          4.18         2.14 o                         
   3   7  11          0.61         -1.98         2.75 o                         
   0  -3  12        289.26        314.35        19.68 o                         
   1  -3  12         14.62          7.13         3.05 o                         
   2  -3  12          0.09          2.15         2.10 o                         
  -1  -2  12         63.03         51.26         5.62 o                         
   0  -2  12        117.17        138.04        13.15 o                         
   1  -2  12          7.19          9.51         4.80 o                         
   2  -2  12         11.96         12.34         3.53 o                         
   3  -2  12         20.17         21.89         6.18 o                         
  -1  -1  12          3.56          0.61         1.59 o                         
   0  -1  12         54.76         51.72         5.84 o                         
   1  -1  12        255.97        283.14        34.34 o                         
   2  -1  12          0.45         -3.53         2.36 o                         
   3  -1  12          0.12          2.05         2.25 o                         
  -2   0  12         24.01         21.40         4.41 o                         
  -1   0  12          0.01         -2.41         1.61 o                         
   0   0  12        143.59        160.80         9.94 o                         
   1   0  12         39.98         44.25         5.49 o                         
   2   0  12          1.86         -1.09         3.61 o                         
   3   0  12         15.26         11.82         3.20 o                         
   4   0  12         26.07         28.69         4.44 o                         
  -2   1  12         38.55         32.63         4.85 o                         
  -1   1  12          7.97          7.46         2.65 o                         
   0   1  12         78.31         72.69         6.89 o                         
   1   1  12         10.16         11.33         3.43 o                         
   2   1  12          3.36          0.76         3.65 o                         
   3   1  12         24.66         27.18         4.59 o                         
   4   1  12          4.44         10.00         2.82 o                         
  -2   2  12          6.92          0.32         1.86 o                         
  -1   2  12          3.01          0.10         1.82 o                         
   0   2  12         12.90         13.13         3.24 o                         
   1   2  12          0.23         -3.31         2.21 o                         
   2   2  12          4.57          1.32         1.88 o                         
   3   2  12          4.94         -1.52         2.06 o                         
   4   2  12         17.25         11.73         3.09 o                         
  -1   3  12         13.32         10.49         4.36 o                         
   0   3  12          3.99          1.11         1.51 o                         
   1   3  12         34.90         33.70         4.80 o                         
   2   3  12          3.10          0.43         1.69 o                         
   3   3  12          0.09          3.63         2.29 o                         
   4   3  12          0.00         -0.91         2.84 o                         
  -1   4  12         44.88         58.75         6.02 o                         
   0   4  12         29.62         30.96         4.57 o                         
   1   4  12          1.00          4.35         3.65 o                         
   2   4  12          2.21          2.95         1.90 o                         
   3   4  12          5.96          2.38         2.11 o                         
   4   4  12         16.19         16.15         3.36 o                         
   0   5  12         50.48         63.28         7.41 o                         
   1   5  12         46.37         38.61         4.43 o                         
   2   5  12          5.54          8.56         2.31 o                         
   3   5  12         31.48         37.50         4.53 o                         
   1   6  12         34.96         40.74         3.90 o                         
   2   6  12          6.61          5.47         2.81 o                         
                                                                                
