# Supplementary material for: A 2:1 co-crystal of 2-methyl­benzoic acid and N,N′-bis­(pyridin-4-ylmeth­yl)ethanedi­amide: crystal structure and Hirshfeld surface analysis
Source: Acta Crystallogr E Crystallogr Commun. 2016 Feb 20;72(Pt 3):391–8. doi: 10.1107/S2056989016002735 (PMC4778829; doi:10.1107/S2056989016002735)
Supplement: Supplementary file 3 [file e-72-00391-Isup3.cml]

<?xml version="1.0" ?>
<cml>
<molecule title="bis(2-methylbenzoic acid)&#59; N,N&#39;-bis(pyridin-4-ylmethyl)ethanediamide" id="m1">
  <atomArray>
    <atom id="a1" elementType="C" />
    <atom id="a2" elementType="C" />
    <atom id="a3" elementType="C" />
    <atom id="a4" elementType="C" />
    <atom id="a5" elementType="C" />
    <atom id="a6" elementType="C" />
    <atom id="a7" elementType="C" />
    <atom id="a8" elementType="C" />
    <atom id="a9" elementType="O" />
    <atom id="a10" elementType="O" />
    <atom id="a11" elementType="C" />
    <atom id="a12" elementType="C" />
    <atom id="a13" elementType="C" />
    <atom id="a14" elementType="C" />
    <atom id="a15" elementType="C" />
    <atom id="a16" elementType="C" />
    <atom id="a17" elementType="C" />
    <atom id="a18" elementType="C" />
    <atom id="a19" elementType="O" />
    <atom id="a20" elementType="O" />
    <atom id="a21" elementType="O" />
    <atom id="a22" elementType="C" />
    <atom id="a23" elementType="N" />
    <atom id="a24" elementType="C" />
    <atom id="a25" elementType="C" />
    <atom id="a26" elementType="C" />
    <atom id="a27" elementType="C" />
    <atom id="a28" elementType="N" />
    <atom id="a29" elementType="C" />
    <atom id="a30" elementType="C" />
    <atom id="a31" elementType="C" />
    <atom id="a32" elementType="O" />
    <atom id="a33" elementType="N" />
    <atom id="a34" elementType="C" />
    <atom id="a35" elementType="C" />
    <atom id="a36" elementType="C" />
    <atom id="a37" elementType="C" />
    <atom id="a38" elementType="N" />
    <atom id="a39" elementType="C" />
    <atom id="a40" elementType="C" />
  </atomArray>
  <bondArray>
    <bond atomRefs2="a1 a2" order="1" />
    <bond atomRefs2="a2 a3" order="2">
      <bondStereo>T</bondStereo>
    </bond>
    <bond atomRefs2="a3 a4" order="1" />
    <bond atomRefs2="a4 a5" order="2">
      <bondStereo>C</bondStereo>
    </bond>
    <bond atomRefs2="a5 a6" order="1" />
    <bond atomRefs2="a6 a7" order="2">
      <bondStereo>C</bondStereo>
    </bond>
    <bond atomRefs2="a2 a7" order="1" />
    <bond atomRefs2="a3 a8" order="1" />
    <bond atomRefs2="a8 a9" order="1" />
    <bond atomRefs2="a8 a10" order="2" />
    <bond atomRefs2="a11 a12" order="1" />
    <bond atomRefs2="a12 a13" order="2">
      <bondStereo>T</bondStereo>
    </bond>
    <bond atomRefs2="a13 a14" order="1" />
    <bond atomRefs2="a14 a15" order="2">
      <bondStereo>C</bondStereo>
    </bond>
    <bond atomRefs2="a15 a16" order="1" />
    <bond atomRefs2="a16 a17" order="2">
      <bondStereo>C</bondStereo>
    </bond>
    <bond atomRefs2="a12 a17" order="1" />
    <bond atomRefs2="a13 a18" order="1" />
    <bond atomRefs2="a18 a19" order="1" />
    <bond atomRefs2="a18 a20" order="2" />
    <bond atomRefs2="a21 a22" order="2" />
    <bond atomRefs2="a22 a23" order="1" />
    <bond atomRefs2="a23 a24" order="1" />
    <bond atomRefs2="a24 a25" order="1" />
    <bond atomRefs2="a25 a26" order="2">
      <bondStereo>T</bondStereo>
    </bond>
    <bond atomRefs2="a26 a27" order="1" />
    <bond atomRefs2="a27 a28" order="2">
      <bondStereo>C</bondStereo>
    </bond>
    <bond atomRefs2="a28 a29" order="1" />
    <bond atomRefs2="a29 a30" order="2">
      <bondStereo>C</bondStereo>
    </bond>
    <bond atomRefs2="a25 a30" order="1" />
    <bond atomRefs2="a22 a31" order="1" />
    <bond atomRefs2="a31 a32" order="2" />
    <bond atomRefs2="a31 a33" order="1" />
    <bond atomRefs2="a33 a34" order="1" />
    <bond atomRefs2="a34 a35" order="1" />
    <bond atomRefs2="a35 a36" order="2">
      <bondStereo>T</bondStereo>
    </bond>
    <bond atomRefs2="a36 a37" order="1" />
    <bond atomRefs2="a37 a38" order="2">
      <bondStereo>C</bondStereo>
    </bond>
    <bond atomRefs2="a38 a39" order="1" />
    <bond atomRefs2="a39 a40" order="2">
      <bondStereo>C</bondStereo>
    </bond>
    <bond atomRefs2="a35 a40" order="1" />
  </bondArray>
</molecule>
</cml>
